# Supplementary material for: PP1 and PP2A Use Opposite Phospho-dependencies to Control Distinct Processes at the Kinetochore
Source: Cell Rep. 2019 Aug 20;28(8):2206–2219.e8. doi: 10.1016/j.celrep.2019.07.067 (PMC6715587; doi:10.1016/j.celrep.2019.07.067)
Supplement: Table S1 — A Curated List of Validated and Predicted RVxF and LxxIxE Motifs in the Human Genome, Related to Figure 6 [file mmc2.xlsx]

## Sheet: Validated PP1 KVxF motifs 
Table A: Manually curated list of experimentally validated KVxF PP1 docking motifs
For a detailed interactive list: http://slim.ucd.ie/motifs/pp1/
Specificity Logos based on Bionomial Log10 (left) and Counts (right) for the curated list of peptides.
Accession	Start	End	Protein	Gene	Species	Peptide
Q6ZMQ8	1230	1234	Serine/threonine-protein kinase LMTK1	AATK	Homo sapiens (Human)	LERKKKAVSFFDDVT
O43865	40	44	S-adenosylhomocysteine hydrolase-like protein 1	AHCYL1	Homo sapiens (Human)	TKAPKKQIQFADDMQ
Q92667	153	157	A-kinase anchor protein 1,mitochondrial	AKAP1	Homo sapiens (Human)	PLSSPKGVLFSSKSA
Q9UKA4	1194	1198	A-kinase anchor protein 11	AKAP11	Homo sapiens (Human)	SEHSGKKVQFAEALA
Q99996	1064	1068	A-kinase anchor protein 9	AKAP9	Homo sapiens (Human)	KIMVEDKVSFENMTV
O15084	1008	1012	Serine/threonine-protein phosphatase 6 regulatory ankyrin repeat subunit A	ANKRD28	Homo sapiens (Human)	YTNTSKTVSFEALPI
Q8N9B4	23	27	Ankyrin repeat domain-containing protein 42	ANKRD42	Homo sapiens (Human)	NPCSRKKVHFGSIHD
P25054	1628	1632	Adenomatous polyposis coli protein	APC	Homo sapiens (Human)	RLQPQKHVSFTPGDD
O14965	342	346	Aurora kinase A	AURKA	Homo sapiens (Human)	TYKRISRVEFTFPDF
O14965	161	165	Aurora kinase A	AURKA	Homo sapiens (Human)	KFILALKVLFKAQLE
Q96GD4	105	109	Aurora kinase B	AURKB	Homo sapiens (Human)	HFIVALKVLFKSQIE
P10415	146	150	Apoptosis regulator Bcl-2	BCL2	Homo sapiens (Human)	GVNWGRIVAFFEFGG
Q07817	139	143	Bcl-2-like protein 1	BCL2L1	Homo sapiens (Human)	GVNWGRIVAFFSFGG
Q92843	95	99	Bcl-2-like protein 2	BCL2L2	Homo sapiens (Human)	GPNWGRLVAFFVFGA
P38398	897	901	Breast cancer type 1 susceptibility protein	BRCA1	Homo sapiens (Human)	LKKQSPKVTFECEQK
Q69YH5	391	395	Cell division cycle-associated protein 2	CDCA2	Homo sapiens (Human)	NMRKRKRVTFGEDLS
Q02224	419	423	Centromere-associated protein E	CENPE	Homo sapiens (Human)	KAKRKRRVTWCLGKI
Q8TEP8	948	952	Centrosomal protein of 192 kDa	CEP192	Homo sapiens (Human)	NAVAWRCFTFSKESV
P51798	6	10	H(+)/Cl(-) exchange transporter 7	CLCN7	Homo sapiens (Human)	MANVSKKVSWSGRDR
O88809	53	57	Neuronal migration protein doublecortin	Dcx	Mus musculus (Mouse)	NEKKAKKVRFYRNGD
O14640	485	489	Segment polarity protein dishevelled homolog DVL-1	DVL1	Homo sapiens (Human)	LRHTVNKITFSEQCY
P20042	129	133	Eukaryotic translation initiation factor 2 subunit 2	EIF2S2	Homo sapiens (Human)	KKKKKKNVKFPDEDE
P16591	601	605	Tyrosine-protein kinase Fer	FER	Homo sapiens (Human)	DLPQELKIKFLQEAK
P28006	69	73	Serine/threonine-protein phosphatase 1 regulatory subunit GAC1	GAC1	Saccharomyces cerevisiae (strain ATCC 204508 / S288c) (Baker's yeast)	CTSPEKNVRFAIELT
Q13255	891	895	Metabotropic glutamate receptor 1	GRM1	Homo sapiens (Human)	ANSNGKSVSWSEPGG
P41594	913	917	Metabotropic glutamate receptor 5	GRM5	Homo sapiens (Human)	SSSNGKSVTWAQNEK
Q9LTK0	7	11	Protein phosphatase inhibitor 2	I-2	Arabidopsis thaliana (Mouse-ear cress)	TEPKRGRVQWDEANI
Q14643	2632	2636	Inositol 1,4,5-trisphosphate receptor type 1	ITPR1	Homo sapiens (Human)	DKFDNKTVTFEEHIK
P17658	72	76	Potassium voltage-gated channel subfamily A member 6	KCNA6	Homo sapiens (Human)	LGDPGRRVRFFDPLR
O43526	20	24	Potassium voltage-gated channel subfamily KQT member 2	KCNQ2	Homo sapiens (Human)	SGEKKLKVGFVGLDP
Q8NI77	612	616	Kinesin-like protein KIF18A	KIF18A	Homo sapiens (Human)	LVERKKVVVWADQTA
Q8NG31	57	61	Kinetochore scaffold 1	KNL1	Homo sapiens (Human)	NKKNSRRVSFADTIK
P08111	327	331	Lethal(2) giant larvae protein	l(2)gl	Drosophila melanogaster (Fruit fly)	LDFTSKVIDFFVTFE
Q18508	1078	1082	Protein mel-28	mel-28	Caenorhabditis elegans	QSASRGRIRFRADVP
P46013	504	508	Proliferation marker protein Ki-67	MKI67	Homo sapiens (Human)	IPLKRRRVSFGGHLR
O00566	329	333	U3 small nucleolar ribonucleoprotein protein MPP10	MPHOSPH10	Homo sapiens (Human)	HKESLKRVTFALPDD
O75376	413	417	Nuclear receptor corepressor 1	NCOR1	Homo sapiens (Human)	FDAEQRRVKFINMNG
P51955	382	386	Serine/threonine-protein kinase Nek2	NEK2	Homo sapiens (Human)	SSVIKKKVHFSGESK
Q9V7W9	190	194	Nuclear inhibitor of protein phosphatase 1	NiPp1	Drosophila melanogaster (Fruit fly)	QGRRTRNVTFNDEEI
Q9Y3T9	589	593	Nucleolar complex protein 2 homolog	NOC2L	Homo sapiens (Human)	ICSRRQRVSFGVSEQ
Q5C9Z4	306	310	Nucleolar MIF4G domain-containing protein 1	NOM1	Homo sapiens (Human)	EKRRGKRVRFAEDEE
Q15233	139	143	Non-POU domain-containing octamer-binding protein	NONO	Homo sapiens (Human)	LRGKQLRVRFACHSA
Q9H1Y3	362	366	Opsin-3	OPN3	Homo sapiens (Human)	GDRPKKKVTFNSSSI
P03421	83	87	Phosphoprotein	P	Human respiratory syncytial virus A (strain A2)	NYQRKPLVSFKEDPT
Q9BZA8	1046	1050	Protocadherin-11 Y-linked	PCDH11Y	Homo sapiens (Human)	TRPSQRRVTFHLPEG
C0H480	12	16	Protein phosphatase inhibitor 2	PF3D7_0320000	Plasmodium falciparum (isolate 3D7)	KSVTKKTISWDEVTI
D0N0Z8	137	141	Secreted RxLR effector peptide protein,putative	PITG_04314	Phytophthora infestans (strain T30-4) (Potato late blight fungus)	HANNPNKVTFSNKVR
Q15111	92	96	Inactive phospholipase C-like protein 1	PLCL1	Homo sapiens (Human)	CGGRKKTVSFSSMPS
O55000	373	424	Serine/threonine-protein phosphatase 1 regulatory subunit 10	Ppp1r10	Rattus norvegicus (Rat)	KGRKRKTVTWPEEGK
Q96QC0	397	401	Serine/threonine-protein phosphatase 1 regulatory subunit 10	PPP1R10	Homo sapiens (Human)	KGRKRKSVTWPEEGK
O60927	39	43	E3 ubiquitin-protein ligase PPP1R11	PPP1R11	Homo sapiens (Human)	KRKPEKKVEWTSDTV
O14974	34	38	Protein phosphatase 1 regulatory subunit 12A	PPP1R12A	Homo sapiens (Human)	VKRQKTKVKFDDGAV
Q90623	34	38	Protein phosphatase 1 regulatory subunit 12A	PPP1R12A	Gallus gallus (Chicken)	VKRKKTKVKFDDGAV
O60237	52	56	Protein phosphatase 1 regulatory subunit 12B	PPP1R12B	Homo sapiens (Human)	TRRGSPRVRFEDGAV
Q9BZL4	45	49	Protein phosphatase 1 regulatory subunit 12C	PPP1R12C	Homo sapiens (Human)	GERRARTVRFERAAE
Q9NXH3	21	25	Protein phosphatase 1 regulatory subunit 14D	PPP1R14D	Homo sapiens (Human)	GENPCKKVHWASGRR
O75807	554	558	Protein phosphatase 1 regulatory subunit 15A	PPP1R15A	Homo sapiens (Human)	TPLKARKVRFSEKVT
Q5SWA1	639	643	Protein phosphatase 1 regulatory subunit 15B	PPP1R15B	Homo sapiens (Human)	THVKRKKVTFLEEVT
Q96I34	65	69	Protein phosphatase 1 regulatory subunit 16A	PPP1R16A	Homo sapiens (Human)	SQGLLKQVLFPPSVV
Q96T49	62	66	Protein phosphatase 1 regulatory inhibitor subunit 16B	PPP1R16B	Homo sapiens (Human)	TGGRRKKVSFEASVA
Q6NYC8	538	542	Phostensin	PPP1R18	Homo sapiens (Human)	RHHKQLKISFSETAL
Q13522	8	12	Protein phosphatase 1 regulatory subunit 1A	PPP1R1A	Homo sapiens (Human)	QDNSPRKIQFTVPLL
P07516	7	11	Protein phosphatase 1 regulatory subunit 1B	PPP1R1B	Bos taurus (Bovine)	DPKDRKKIQFSVPAP
Q9UD71	7	11	Protein phosphatase 1 regulatory subunit 1B	PPP1R1B	Homo sapiens (Human)	DPKDRKKIQFSVPAP
Q8WVI7	7	11	Protein phosphatase 1 regulatory subunit 1C	PPP1R1C	Homo sapiens (Human)	EPNSPKKIQFAVPVF
P41236	43	47	Protein phosphatase inhibitor 2	PPP1R2	Homo sapiens (Human)	EELSKKSQKWDEMNI
Q9DCL8	12	169	Protein phosphatase inhibitor 2	Ppp1r2	Mus musculus (Mouse)	EELSKKSQKWDEMNI
Q16821	62	66	Protein phosphatase 1 regulatory subunit 3A	PPP1R3A	Homo sapiens (Human)	PSSGTRRVSFADSFG
Q86XI6	61	65	Protein phosphatase 1 regulatory subunit 3B	PPP1R3B	Homo sapiens (Human)	EKKVKKRVSFADNQG
Q9UQK1	83	87	Protein phosphatase 1 regulatory subunit 3C	PPP1R3C	Homo sapiens (Human)	HNQAKKRVVFADSKG
O95685	101	105	Protein phosphatase 1 regulatory subunit 3D	PPP1R3D	Homo sapiens (Human)	GCSQKLRVRFADALG
Q9H7J1	86	90	Protein phosphatase 1 regulatory subunit 3E	PPP1R3E	Homo sapiens (Human)	SPDTRKRVRFADALG
Q6ZSY5	35	39	Protein phosphatase 1 regulatory subunit 3F	PPP1R3F	Homo sapiens (Human)	AAVAPRRVLFADEAL
Q12972	199	203	Nuclear inhibitor of protein phosphatase 1	PPP1R8	Homo sapiens (Human)	RKRKNSRVTFSEDDE
O35867	456	460	Neurabin-1	Ppp1r9a	Rattus norvegicus (Rat)	EIPANRKIKFSCAPI
Q9ULJ8	455	459	Neurabin-1	PPP1R9A	Homo sapiens (Human)	EIPANRKIKFSSAPI
O35274	447	451	Neurabin-2	Ppp1r9b	Rattus norvegicus (Rat)	DPAPSRKIHFSTAPI
O35274	574	578	Neurabin-2	Ppp1r9b	Rattus norvegicus (Rat)	LRNTKGRVRFMIGRE
Q96SB3	445	449	Neurabin-2	PPP1R9B	Homo sapiens (Human)	DPAPSRKIHFSTAPI
P06400	873	877	Retinoblastoma-associated protein	RB1	Homo sapiens (Human)	PPKPLKKLRFDIEGS
Q8TDY2	1586	1590	RB1-inducible coiled-coil protein 1	RB1CC1	Homo sapiens (Human)	KFYRVKAVSWNKKV
Q00816	464	468	Resistance to glucose repression protein 1	REG1	Saccharomyces cerevisiae (strain ATCC 204508 / S288c) (Baker's yeast)	KPTKNRHIHFNDRVE
P29539	114	118	Telomere length regulator protein RIF1	RIF1	Saccharomyces cerevisiae (strain ATCC 204508 / S288c) (Baker's yeast)	VSPVTKSVAFSDRIE
Q5UIP0	2202	2206	Telomere-associated protein RIF1	RIF1	Homo sapiens (Human)	PVNKVRRVSFADPIY
Q6PR54	2150	2154	Telomere-associated protein RIF1	Rif1	Mus musculus (Mouse)	PVNKIRRVSFADPIY
P08353	189	196	Neurovirulence factor ICP34.5	RL1	Human herpesvirus 1 (strain F) (HHV-1) (Human herpes simplex virus 1)	TPATPARVRFSPHVR
Q14684	682	686	Ribosomal RNA processing protein 1 homolog B	RRP1B	Homo sapiens (Human)	TPSSSKKVTFGLNRN
P21817	786	790	Ryanodine receptor 1	RYR1	Homo sapiens (Human)	SFSAGVKVRFLLGGR
P34758	239	243	Protein SCD5	SCD5	Saccharomyces cerevisiae (strain ATCC 204508 / S288c) (Baker's yeast)	AKTGDQKVDFDSFAS
P34758	272	276	Protein SCD5	SCD5	Saccharomyces cerevisiae (strain ATCC 204508 / S288c) (Baker's yeast)	LNFKSKKVRFSEHIT
A8K8P3	951	955	Protein SFI1 homolog	SFI1	Homo sapiens (Human)	AIAPSRKVTFEGPLL
P23246	362	366	Splicing factor,proline- and glutamine-rich	SFPQ	Homo sapiens (Human)	MRGRQLRVRFATHAA
Q8TEC5	641	645	E3 ubiquitin-protein ligase SH3RF2	SH3RF2	Homo sapiens (Human)	IEKQVKTVRFQNYSP
P55011	139	143	Solute carrier family 12 member 2	SLC12A2	Homo sapiens (Human)	EAKGRFRVNFVDPAA
O95793	381	385	Double-stranded RNA-binding protein Staufen homolog 1	STAU1	Homo sapiens (Human)	KPGDGRKVTFFEPGS
Q9D9S2	224	228	Transmembrane protein 225	Tmem225	Mus musculus (Mouse)	PHTQARRVTWAL
Q9HBL0	298	302	Tensin-1	TNS1	Homo sapiens (Human)	RFPEYGKVEFVFSYG
Q13625	920	924	Apoptosis-stimulating of p53 protein 2	TP53BP2	Homo sapiens (Human)	RIAHGMRVKFNPLAL
Q4KMQ1	576	580	Taperin	TPRN	Homo sapiens (Human)	SSRKKMKISFNDKSL
Q9UL62	795	799	Short transient receptor potential channel 5	TRPC5	Homo sapiens (Human)	ARAKSKSVSFNLGCK
P49815	1289	1293	Tuberin	TSC2	Homo sapiens (Human)	QGQLHRSVSWADSAV
O54887	51	55	Testis-specific serine kinase substrate	Tsks	Mus musculus (Mouse)	ITKKKKAVSFHGVEP
Q9Y2W2	306	310	WW domain-binding protein 11	WBP11	Homo sapiens (Human)	EKKSGLSVRFADMPG
Q9Y2W2	217	221	WW domain-binding protein 11	WBP11	Homo sapiens (Human)	VQMYGRKVGFALDLP
P49750	2097	2111	YLP motif-containing protein 1	YLPM1	Homo sapiens (Human)	SEPGKKRVRWADLEE
Q7Z3T8	868	872	Zinc finger FYVE domain-containing protein 16	ZFYVE16	Homo sapiens (Human)	CSKEQKRVWFADGIL
O95405	826	830	Zinc finger FYVE domain-containing protein 9	ZFYVE9	Homo sapiens (Human)	QPREQRRVWFADGIL
			NARVTFAEAAEII peptide		Synthetic	---NARVTFAEAAE

## Sheet: Predicted PP1 KVxF motifs 
Table B: High significance set of RVxF motif Predictions. A set of 110 PP1-binding peptides for the RVxF-binding pocket was created from experimentally validated peptides in the PP1 literature. A position-specific scoring matrix (PSSM) was constructed from each set of peptides based on amino acid frequencies weighted using peptide similarity weights and pseudocounts using the PSI BLAST IC scoring…
Sorted by PSSMscore built on Validated Motifs using PSI-BLAST IC PSSMSearch Analysis
Filtered by motif consensus (......[KR][IV][^P][FW].....)|(.....[KR][^P][IV][^P][FW].....)
Filtered by PSSM Score significance p_value_cutoff = 0.001
Filtered by IUPred disorder cutoff = 0.3
Annotated by Taxonomic Range conserved motif consensus outside Mammalia
PWM Pvalue	outside_taxonomic_range_Mammalia	ProteinAcc	Hit	SeqStart	SeqStop	isInputPeptide	interactorReferences	PPI	all	background_all	crapome	PWM Score	IUPred	conservation_metazoa	shared_ontology_function	shared_ontology_localisation	shared_ontology_process	ProteinName	GeneName	Taxonomic Range	Taxonomic Range Species	Taxonomic Range Count	Conserved Species Count	outside_taxonomic_range_Mammalia	warning_surface accessibility	warning_surface accessibility homology	warning_disorder	warning_topology	warning_domain	warning_localisation
9.26e-10	TRUE	Q7Z3T8	CSKEQKRVWFADGIL	863	877	TRUE	26186194,15231748,16189514,26186194	TRUE	TRUE	FALSE	FALSE	33.146	0.353	0.293	0	0	-4.037	Zinc finger FYVE domain-containing protein 16	ZFYVE16	Eukaryota|Metazoa	CRAGI|ZOONE|TETUR|HELRO|MEGSC	12	50	TRUE			0.35
9.26e-10	TRUE	Q5C9Z4	EKRRGKRVRFAEDEE	301	315	TRUE	15231748	TRUE	TRUE	FALSE	FALSE	32.949	0.558	0.307	-2.495	-3.105	0	Nucleolar MIF4G domain-containing protein 1	NOM1	Eukaryota|Metazoa	CRAGI	12	25	TRUE
9.26e-10	TRUE	Q9H7J1	SPDTRKRVRFADALG	81	95	TRUE	22321011	TRUE	TRUE	FALSE	FALSE	32.834	0.443	0.005	0	0	-5.121	Protein phosphatase 1 regulatory subunit 3E	PPP1R3E	Eukaryota|Metazoa	CRAGI|ZOONE|AEDAE|APIME|NEMVE|DROGR|DROMO|DROVI|DROAN|DROWI|STRPU|TRIAD|HARSA|DROME|DROPS|DROYA|CULQU|HELRO|DROER|DROPE|IXOSC|CAEEL|HYMMI|CLOSI|PRIPA	12	55	TRUE
9.26e-10	TRUE	Q5UIP0	PVNKVRRVSFADPIY	2197	2211	TRUE	26186194,15231748,22321011,26496610,23080069,26186194,21382349,26496610,24366813	TRUE	TRUE	TRUE	TRUE	32.873	0.324	0.13	0	-3.105	-3.072	Telomere-associated protein RIF1	RIF1	Eukaryota|Metazoa	TRICA|ZOONE|NASVI|APIME|CAMFO|ACREC|ANOGA|STRPU|HARSA|ANODA|DROPS|DROSE|DANPL|ATTCE|BOMMO|DROPE|SOLIN|AMPQE	12	60	TRUE			0.32
9.26e-10	TRUE	Q9H1Y3	GDRPKKKVTFNSSSI	357	371	TRUE		FALSE	FALSE	FALSE	FALSE	33.178	0.397	0.026	0	0	-4.876	Opsin-3	OPN3	Eukaryota|Metazoa|Chordata|Craniata|Vertebrata	SPETR	9	40	TRUE			0.4
9.26e-08	TRUE	Q5SV97	QVPRKKKVRFSVAGP	497	511	FALSE		FALSE	FALSE	FALSE	FALSE	32.472	0.576	0.031	0	0	0	PGC-1 and ERR-induced regulator in muscle protein 1	PERM1	Eukaryota|Metazoa|Chordata|Craniata|Vertebrata	SPETR	9	28	TRUE
9.26e-08	TRUE	O95405	QPREQRRVWFADGIL	821	835	TRUE	26186194,15231748,22321011,16189514,15231748,16189514,25416956,16189514,26186194,15231748,24366813	TRUE	TRUE	FALSE	FALSE	32.092	0.395	0.037	0	0	-4.903	Zinc finger FYVE domain-containing protein 9	ZFYVE9	Eukaryota|Metazoa	STRMM|CRAGI|TRICA|ZOONE|PEDHC|AEDAE|APIME|TETUR|ANOGA|DROGR|DROMO|DROVI|DROAN|DROWI|STRPU|HARSA|DROME|ACYPI|ANODA|DROPS|DROYA|CULQU|HELRO|DROER|DROSE|DROPE|IXOSC|DROSI|ASCSU|LOALO|BRUMA|CAERE|CAEBE|CAEEL|CAEBR|CAEJA|WUCBA|MEGSC	12	82	TRUE			0.4
9.26e-08	TRUE	Q8NG31	NKKNSRRVSFADTIK	52	66	TRUE	26186194,15231748,19389623,26186194,20231380	TRUE	TRUE	TRUE	TRUE	32.031	0.448	1	0	-4.668	-3.4	Protein CASC5	CASC5	Eukaryota|Metazoa|Chordata|Craniata|Vertebrata|Euteleostomi	FICAL|ANAPL|TAEGU|XENTR	8	22	TRUE
9.26e-08	TRUE	Q6WKZ4	QKKTKKRVSFSEQLF	802	816	FALSE		FALSE	FALSE	FALSE	FALSE	32.427	0.393	0.015	0	0	0	Rab11 family-interacting protein 1	RAB11FIP1	Eukaryota|Metazoa|Chordata|Craniata|Vertebrata	SPETR	9	24	TRUE			0.39
9.26e-08	TRUE	Q69YH5	NMRKRKRVTFGEDLS	386	400	TRUE	26186194,26496610,26186194,24366813	TRUE	TRUE	FALSE	FALSE	32.213	0.341	0.129	0	0	-2.959	Cell division cycle-associated protein 2	CDCA2	Eukaryota|Metazoa|Chordata|Craniata|Vertebrata	SPETR	9	29	TRUE			0.34		PP1_bind
9.26e-08	FALSE	O15480	TATNKKKVSFSSPLI	31	45	FALSE		FALSE	FALSE	FALSE	FALSE	32.541	0.47	0.935	0	0	0	Melanoma-associated antigen B3	MAGEB3	Eukaryota|Metazoa|Chordata|Craniata|Vertebrata|Euteleostomi|Mammalia|Eutheria|Euarchontoglires|Primates|Haplorrhini|Catarrhini	NOMLE|MACFA|MACMU	2	7	FALSE					MAGE_N
3.7e-07	TRUE	Q9HCE9	CGLRLKKVSFAERGA	610	624	FALSE		FALSE	FALSE	FALSE	FALSE	31.813	0.484	0.309	0	0	0	Anoctamin-8	ANO8	Eukaryota|Metazoa|Chordata|Craniata|Vertebrata	SPETR	9	40	TRUE					Anoctamin
4.63e-07	TRUE	Q9UKA4	SEHSGKKVQFAEALA	1189	1203	TRUE	12147701,10209101,12147701,12147701,10209101	TRUE	TRUE	FALSE	FALSE	31.704	0.336	0.924	-2.569	0	0	A-kinase anchor protein 11	AKAP11	Eukaryota|Metazoa|Chordata|Craniata|Vertebrata	SPETR	9	26	TRUE			0.34
4.63e-07	TRUE	O00566	HKESLKRVTFALPDD	324	338	TRUE	15231748,19389623	TRUE	TRUE	TRUE	TRUE	31.688	0.532	0	-2.495	-3.105	0	U3 small nucleolar ribonucleoprotein protein MPP10	MPHOSPH10	Eukaryota|Metazoa|Chordata|Craniata|Vertebrata	SPETR	9	45	TRUE					Mpp10
4.63e-07	TRUE	O95793	KPGDGRKVTFFEPGS	376	390	TRUE	12065664,15231748,15303970,22321011,23080069	TRUE	TRUE	FALSE	FALSE	31.645	0.663	0.001	-2.495	-3.162	0	Double-stranded RNA-binding protein Staufen homolog 1	STAU1	Eukaryota|Metazoa	CRAGI|STRPU	12	53	TRUE
4.63e-07	TRUE	O43149	TDKWPKKVTFKAGPR	1156	1170	FALSE		FALSE	FALSE	FALSE	FALSE	31.641	0.304	0.618	0	0	0	Zinc finger ZZ-type and EF-hand domain-containing protein 1	ZZEF1	Eukaryota|Metazoa	CRAGI	12	49	TRUE			0.3
7.41e-07	TRUE	Q9HCK1	SSKGKKKVTWADLQG	1869	1883	FALSE	15231748,23080069	TRUE	TRUE	FALSE	FALSE	31.315	0.353	0.306	0	0	0	DBF4-type zinc finger-containing protein 2	ZDBF2	Eukaryota|Metazoa|Chordata|Craniata|Vertebrata	SPETR	9	8	TRUE			0.35
7.41e-07	TRUE	O75807	TPLKARKVRFSEKVT	549	563	TRUE	12724406,12016208,15231748,11564868,16189514,12016208,11564868,12016208,14670976,11564868	TRUE	TRUE	FALSE	FALSE	31.546	0.425	0.153	-3.64	0	-4.903	Protein phosphatase 1 regulatory subunit 15A	PPP1R15A	Eukaryota|Metazoa	DROAN|DROME|DROYA|DROSE|DROSI	12	34	TRUE					PP1c_bdg
7.41e-07	TRUE	Q5T0U0	EIEKNKKVLFNLKNE	40	54	FALSE		FALSE	FALSE	FALSE	FALSE	31.313	0.347	0.793	0	0	0	Coiled-coil domain-containing protein 122	CCDC122	Eukaryota|Metazoa|Chordata|Craniata|Vertebrata	SPETR	9	26	TRUE			0.35
8.34e-07	TRUE	P51955	SSVIKKKVHFSGESK	377	391	TRUE	12221103,22321011,10880350,23080069,24902662,21382349	TRUE	TRUE	FALSE	FALSE	31.194	0.345	0	-2.569	-4.668	-4.327	Serine/threonine-protein kinase Nek2	NEK2	Eukaryota|Metazoa|Chordata|Craniata|Vertebrata	SPETR	9	33	TRUE			0.34
8.34e-07	TRUE	Q9H6S0	TGPKEKKVRFHPASV	994	1008	FALSE		FALSE	FALSE	FALSE	FALSE	31.182	0.426	0.297	-2.569	0	0	Probable ATP-dependent RNA helicase YTHDC2	YTHDC2	Eukaryota|Metazoa	STRMM|ZOONE|NASVI|APIME|CAMFO|STRPU|HARSA|HELRO|BOMMO|IXOSC	12	51	TRUE					OB_NTP_bind
8.34e-07	FALSE	Q8N9B4	NPCSRKKVHFGSIHD	18	32	TRUE	21382349	TRUE	TRUE	FALSE	FALSE	31.134	0.404	0.972	0	0	-2.119	Ankyrin repeat domain-containing protein 42	ANKRD42	Eukaryota|Metazoa|Chordata|Craniata|Vertebrata|Euteleostomi|Mammalia|Eutheria	CANFA	6	6	FALSE					Ank_2
1.02e-06	TRUE	Q96T49	TGGRRKKVSFEASVA	57	71	TRUE		FALSE	FALSE	FALSE	FALSE	30.996	0.417	0.115	-2.569	0	0	Protein phosphatase 1 regulatory inhibitor subunit 16B	PPP1R16B	Eukaryota|Metazoa	STRMM|CRAGI|TRICA|ZOONE|PEDHC|AEDAE|NASVI|APIME|CAMFO|ACREC|TETUR|ANOGA|DROGR|DROMO|TRIAD|HARSA|DROME|ACYPI|ANODA|DROYA|CULQU|HELRO|DROER|DROSE|DANPL|ATTCE|BOMMO|SOLIN|DROSI|AMPQE|ECHMU|MEGSC	12	76	TRUE					Ank_2
1.02e-06	FALSE	Q9P127	NHPSRKKVNFLDMSL	16	30	FALSE	25662211	TRUE	TRUE	FALSE	FALSE	30.954	0.391	0.909	0	0	0	Leucine zipper protein 4	LUZP4	Eukaryota|Metazoa|Chordata|Craniata|Vertebrata|Euteleostomi|Mammalia|Eutheria|Euarchontoglires|Primates|Haplorrhini	CALJA	3	5	FALSE			0.39
1.2e-06	TRUE	Q5TH69	TAEQVKKVLFEDDER	1833	1847	FALSE	19389623	TRUE	TRUE	FALSE	FALSE	30.766	0.353	0.396	0	0	0	Brefeldin A-inhibited guanine nucleotide-exchange protein 3	ARFGEF3	Eukaryota|Metazoa|Chordata|Craniata|Vertebrata|Euteleostomi	CHICK|FICAL|ANAPL|TAEGU|ANOCA|MELGA|LATCH|OPHHA	8	34	TRUE			0.35
1.2e-06	TRUE	Q14684	TPSSSKKVTFGLNRN	677	691	TRUE	19710015,19389623,10637318,23080069,26186194,24366813	TRUE	TRUE	FALSE	FALSE	30.841	0.528	0.216	-2.495	-3.105	0	Ribosomal RNA processing protein 1 homolog B	RRP1B	Eukaryota|Metazoa|Chordata|Craniata|Vertebrata	SPETR	9	28	TRUE
1.2e-06	FALSE	A2PYH4	NSSNYKKVDFFIRNS	1390	1404	FALSE		FALSE	FALSE	FALSE	FALSE	30.734	0.308	0.617	0	0	-2.602	Probable ATP-dependent DNA helicase HFM1	HFM1	Eukaryota|Metazoa|Chordata|Craniata|Vertebrata|Euteleostomi|Mammalia|Eutheria|Euarchontoglires	RABIT	5	7	FALSE			0.31
1.48e-06	TRUE	Q8N350	TSSTGRRVSFNEAAL	119	133	FALSE		FALSE	FALSE	FALSE	FALSE	30.687	0.518	0.181	0	0	0	Protein Dos	DOS	Eukaryota|Metazoa|Chordata|Craniata|Vertebrata	SPETR	9	33	TRUE
1.57e-06	TRUE	Q68CZ1	LTPVDKKVSFVDIMP	968	982	FALSE	19389623	TRUE	TRUE	FALSE	FALSE	30.672	0.587	0.004	0	-3.003	-2.699	Protein fantom	RPGRIP1L	Eukaryota|Metazoa|Chordata|Craniata|Vertebrata	SPETR	9	24	TRUE
1.57e-06	TRUE	P49750	SEPGKKRVRWADLEE	1897	1911	TRUE	26186194,15231748,22321011,26496610,23080069,26186194,21382349,26496610,24366813	TRUE	TRUE	TRUE	TRUE	30.673	0.43	0.504	-2.495	0	0	YLP motif-containing protein 1	YLPM1	Eukaryota|Metazoa	CRAGI|TRICA|DAPPU|ZOONE|AEDAE|NASVI|APIME|ACREC|ANOGA|DROGR|DROMO|DROVI|DROAN|DROWI|DROME|ACYPI|ANODA|DROPS|DROYA|DROER|DROSE|DANPL|ATTCE|BOMMO|DROPE|SOLIN|DROSI	12	71	TRUE
1.57e-06	TRUE	Q8N3T6	PTSKRKKVKFTTFTT	1047	1061	FALSE	19389623	TRUE	TRUE	FALSE	FALSE	30.662	0.58	0.048	0	0	0	Transmembrane protein 132C	TMEM132C	Eukaryota|Metazoa|Chordata|Craniata|Vertebrata	SPETR	9	33	TRUE
1.67e-06	TRUE	Q14DG7	SGPKRKRVKFTSYTT	1017	1031	FALSE		FALSE	FALSE	FALSE	FALSE	30.626	0.474	0.172	0	0	0	Transmembrane protein 132B	TMEM132B	Eukaryota|Metazoa|Chordata|Craniata|Vertebrata|Euteleostomi	CHICK|FICAL|ANAPL|ANOCA|OPHHA|ASTMX	8	29	TRUE
1.67e-06	TRUE	Q9P2P6	SSQPEKRVSFSLEED	2483	2497	FALSE	21382349	TRUE	TRUE	FALSE	FALSE	30.593	0.514	0.259	-2.678	0	-2.602	StAR-related lipid transfer protein 9	STARD9	Eukaryota|Metazoa|Chordata|Craniata|Vertebrata	SPETR	9	17	TRUE
1.95e-06	TRUE	O75864	LKAAAKRVTFPSDED	39	53	FALSE	26186194,15231748,19389623	TRUE	TRUE	FALSE	FALSE	30.476	0.528	0.006	-2.569	0	0	Protein phosphatase 1 regulatory subunit 37	PPP1R37	Eukaryota|Metazoa	STRMM|CRAGI|TETUR|ANOGA|DROAN|DROWI|STRPU|TRIAD|DROME|ANODA|DROPS|DROYA|HELRO|DROER|DROSE|DROPE|DROSI|AMPQE	12	50	TRUE
2.13e-06	TRUE	Q9HC56	HYESQRRVTFHLPDG	1044	1058	FALSE		FALSE	FALSE	FALSE	FALSE	30.409	0.614	0.655	0	-3.003	0	Protocadherin-9	PCDH9	Eukaryota|Metazoa|Chordata|Craniata|Vertebrata|Euteleostomi	LEPOC|ORENI|TETNG	8	10	TRUE
2.13e-06	TRUE	O94822	SKKKNGKVRFADEIL	532	546	FALSE		FALSE	FALSE	FALSE	FALSE	30.433	0.461	0	0	0	0	E3 ubiquitin-protein ligase listerin	LTN1	Eukaryota|Metazoa	CRAGI|TRICA|ZOONE|PEDHC|AEDAE|NASVI|APIME|CAMFO|ACREC|TETUR|ANOGA|STRPU|HARSA|ACYPI|ANODA|CULQU|DANPL|ATTCE|SOLIN|LOALO|CLOSI	12	63	TRUE
2.13e-06	FALSE	Q99697	KDSEIKKVEFTDSPE	28	42	FALSE		FALSE	FALSE	FALSE	FALSE	30.412	0.356	0.014	-4.963	0	-4.327	Pituitary homeobox 2	PITX2	Eukaryota|Metazoa|Chordata|Craniata|Vertebrata|Euteleostomi|Mammalia|Eutheria	MUSPF|HORSE|SHEEP|MYODS	6	12	FALSE			0.36
2.22e-06	TRUE	Q14C87	PTSKRKRVKFTTFTA	1038	1052	FALSE	19389623	TRUE	TRUE	FALSE	FALSE	30.402	0.538	0.047	0	0	0	Transmembrane protein 132D	TMEM132D	Eukaryota|Metazoa|Chordata|Craniata|Vertebrata|Euteleostomi	CHICK|FICAL|ANAPL|TAEGU|MELGA|LATCH|LEPOC|ORENI|TAKRU|XIPMA|ORYLA|GASAC|TETNG|ASTMX	8	30	TRUE
2.41e-06	FALSE	Q9BZA7	AGKSQRRVTFHLPEG	1046	1060	FALSE	19389623	TRUE	TRUE	FALSE	FALSE	30.394	0.664	0.108	0	0	0	Protocadherin-11 X-linked	PCDH11X	Eukaryota|Metazoa|Chordata|Craniata|Vertebrata|Euteleostomi|Mammalia	MONDO	7	9	FALSE
2.5e-06	TRUE	Q5T0F9	AHRAGRKVNFAELPV	427	441	FALSE		FALSE	FALSE	FALSE	FALSE	30.356	0.434	0.787	0	0	0	Coiled-coil and C2 domain-containing protein 1B	CC2D1B	Eukaryota|Metazoa	AMPQE	12	41	TRUE
2.5e-06	TRUE	Q6PJW8	HKPSKRRVRFQEIDD	639	653	FALSE	26186194,22321011,19389623,21382349,26186194,23080069,24366813	TRUE	TRUE	FALSE	FALSE	30.362	0.548	0.106	-2.569	0	0	Consortin	CNST	Eukaryota|Metazoa|Chordata|Craniata|Vertebrata	SPETR	9	46	TRUE					Consortin_C
2.5e-06	TRUE	Q6IEE7	PTSKRKRVKFTTFTT	916	930	FALSE		FALSE	FALSE	FALSE	FALSE	30.28	0.575	0.83	0	0	0	Transmembrane protein 132E	TMEM132E	Eukaryota|Metazoa|Chordata|Craniata|Vertebrata	SPETR	9	40	TRUE
2.5e-06	TRUE	A8K8P3	AIAPSRKVTFEGPLL	946	960	TRUE	19389623	TRUE	TRUE	FALSE	FALSE	30.336	0.395	0.004	-2.569	0	-4.327	Protein SFI1 homolog	SFI1	Eukaryota|Metazoa	STRPU	12	36	TRUE			0.39
2.5e-06	TRUE	Q99680	DPKRNKKITFEDSEI	407	421	FALSE		FALSE	FALSE	FALSE	FALSE	30.257	0.31	0.736	0	0	0	Probable G-protein coupled receptor 22	GPR22	Eukaryota|Metazoa|Chordata|Craniata|Vertebrata|Euteleostomi	CHICK|FICAL|ANAPL|TAEGU|ANOCA|XENTR|MELGA|LATCH|LEPOC|ORENI|TAKRU|DANRE|OPHHA|XIPMA|ORYLA|GASAC|TETNG|ASTMX	8	32	TRUE			0.31
2.5e-06	FALSE	Q9BZA8	TRPSQRRVTFHLPEG	1041	1055	TRUE		FALSE	FALSE	FALSE	FALSE	30.324	0.588	0.097	0	0	0	Protocadherin-11 Y-linked	PCDH11Y	Eukaryota|Metazoa|Chordata|Craniata|Vertebrata|Euteleostomi|Mammalia|Eutheria|Euarchontoglires|Primates|Haplorrhini|Catarrhini	MACMU	2	2	FALSE
2.78e-06	FALSE	Q96LI9	SLQKVRRVHFANARN	19	33	FALSE		FALSE	FALSE	FALSE	FALSE	30.143	0.37	0.996	0	0	0	Putative uncharacterized protein CXorf58	CXorf58	Eukaryota|Metazoa|Chordata|Craniata|Vertebrata|Euteleostomi|Mammalia|Eutheria	SHEEP	6	7	FALSE			0.37
2.96e-06	TRUE	P20042	KKKKKKNVKFPDEDE	124	138	TRUE		FALSE	FALSE	FALSE	FALSE	30.095	0.419	0.287	-2.495	0	-2.495	Eukaryotic translation initiation factor 2 subunit 2	EIF2S2	Eukaryota|Metazoa|Chordata|Craniata|Vertebrata	SPETR	9	38	TRUE
2.96e-06	FALSE	Q9NXH3	GENPCKKVHWASGRR	16	30	TRUE		FALSE	FALSE	FALSE	FALSE	30.099	0.581	0.062	0	0	0	Protein phosphatase 1 regulatory subunit 14D	PPP1R14D	Eukaryota|Metazoa|Chordata|Craniata|Vertebrata|Euteleostomi|Mammalia|Eutheria	MUSPF|CANFA|AILME|HORSE|BOVIN|FELCA|LOXAF|MYOLU|SHEEP|PIG	6	16	FALSE					PP1_inhibitor
3.33e-06	TRUE	Q13206	NFKVNKKITFTDEGE	681	695	FALSE		FALSE	FALSE	TRUE	TRUE	30.056	0.385	0.153	-2.495	0	0	Probable ATP-dependent RNA helicase DDX10	DDX10	Eukaryota|Metazoa	CRAGI|TRICA|DAPPU|AEDAE|NASVI|APIME|NEMVE|CAMFO|TETUR|ANOGA|DROMO|DROAN|CULQU|BOMMO|TRISP|ECHMU|PRIPA	12	50	TRUE			0.38
3.7e-06	TRUE	P46013	IPLKRRRVSFGGHLR	499	513	TRUE	26186194,26186194,24366813	TRUE	TRUE	TRUE	TRUE	29.978	0.412	0.18	-2.495	-3.105	-2.658	Antigen KI-67	MKI67	Eukaryota|Metazoa	CRAGI	12	40	TRUE					PP1_bind
3.8e-06	TRUE	Q2YD98	FLRHNKKVDFQDTNA	137	151	FALSE		FALSE	FALSE	FALSE	FALSE	29.969	0.311	0.082	-2.678	0	-3.609	UV-stimulated scaffold protein A	UVSSA	Eukaryota|Metazoa	STRMM|CRAGI|DAPPU|ZOONE|NEMVE|STRPU|TRIAD|HELRO|AMPQE	12	52	TRUE			0.31
4.17e-06	TRUE	A6NFK2	SDGKPRKVRFKISSS	12	26	FALSE		FALSE	FALSE	FALSE	FALSE	29.924	0.537	0.171	0	-2.509	0	Glutaredoxin domain-containing cysteine-rich protein 2	GRXCR2	Eukaryota|Metazoa|Chordata|Craniata|Vertebrata	SPETR	9	38	TRUE
4.45e-06	FALSE	Q9H7X2	GTRGARRVHFALLPE	62	76	FALSE		FALSE	FALSE	FALSE	FALSE	29.88	0.53	0.275	0	0	0	Uncharacterized protein C1orf115	C1orf115	Eukaryota|Metazoa|Chordata|Craniata|Vertebrata|Euteleostomi|Mammalia|Eutheria|Euarchontoglires|Primates|Haplorrhini|Catarrhini	NOMLE|MACFA|MACMU	2	7	FALSE
4.63e-06	TRUE	P43699	APRRKRRVLFSQAQV	159	173	FALSE		FALSE	FALSE	FALSE	FALSE	29.763	0.401	0.245	-2.569	-2.569	-4.903	Homeobox protein Nkx-2.1	NKX2-1	Eukaryota|Metazoa	STRMM|CRAGI|TRICA|DAPPU|PEDHC|AEDAE|APIME|TETUR|RHOPR|ANOGA|DROGR|DROMO|DROVI|DROAN|DROWI|STRPU|TRIAD|DROME|ACYPI|DROPS|DROYA|CULQU|HELRO|DROER|DANPL|ATTCE|DROPE|IXOSC|DROSI|ASCSU|LOALO|BRUMA|TRISP|CAERE|CAEBE|CAEEL|HYMMI|ECHMU|CAEBR|CLOSI|SCHMA|CAEJA|WUCBA|PRIPA|MEGSC	12	90	TRUE					Homeobox
4.91e-06	TRUE	Q9Y6H5	SQNLKLRVTFEEPVV	809	823	FALSE	24902662,22321011,26186194,24902662	TRUE	TRUE	FALSE	FALSE	29.713	0.52	0.06	-2.569	-2.699	0	Synphilin-1	SNCAIP	Eukaryota|Metazoa|Chordata|Craniata|Vertebrata	SPETR	9	48	TRUE
5.09e-06	TRUE	O15522	EKRKKRRVLFSKAQT	82	96	FALSE		FALSE	FALSE	FALSE	FALSE	29.689	0.545	0.062	0	0	-4.81	Homeobox protein Nkx-2.8	NKX2-8	Eukaryota|Metazoa	DAPPU|ZOONE|AEDAE|RHOPR|TRIAD|CULQU|HELRO|ATTCE|LOALO|TRISP|CAEBE|CAEEL|HYMMI|ECHMU|CAEBR|CLOSI|CAEJA|PRIPA|MEGSC	12	56	TRUE					Homeobox
5.09e-06	TRUE	Q86SJ2	KAGAGKRVVFLEPLK	459	473	FALSE		FALSE	FALSE	FALSE	FALSE	29.699	0.409	0.024	0	0	-2.398	Amphoterin-induced protein 2	AMIGO2	Eukaryota|Metazoa|Chordata|Craniata|Vertebrata	SPETR	9	39	TRUE
5.28e-06	TRUE	Q8N912	PQRTSRRVWFREPPA	62	76	FALSE		FALSE	FALSE	FALSE	FALSE	29.649	0.491	0.032	0	0	0	Nutritionally-regulated adipose and cardiac enriched protein homolog	NRAC	Eukaryota|Metazoa|Chordata|Craniata|Vertebrata	SPETR	9	23	TRUE					DUF4658
5.28e-06	FALSE	A6NK02	VSEDKKRVRFTKRKQ	309	323	FALSE		FALSE	FALSE	FALSE	FALSE	29.638	0.389	0.282	0	0	0	Putative tripartite motif-containing protein 75	TRIM75P	Eukaryota|Metazoa|Chordata|Craniata|Vertebrata|Euteleostomi|Mammalia|Eutheria	MUSPF|AILME|HORSE|FELCA|LOXAF|MYOLU|MYODS	6	17	FALSE			0.39		B30.2/SPRY,PRY
5.46e-06	TRUE	O95096	GKKRKRRVLFSKAQT	126	140	FALSE		FALSE	FALSE	FALSE	FALSE	29.611	0.534	0.308	-2.678	-2.569	-3.928	Homeobox protein Nkx-2.2	NKX2-2	Eukaryota|Metazoa	STRMM|CRAGI|TRICA|DAPPU|ZOONE|AEDAE|NASVI|CAMFO|TETUR|RHOPR|DROWI|STRPU|TRIAD|CULQU|HELRO|ATTCE|BOMMO|SOLIN|IXOSC|BRUMA|TRISP|CAERE|CAEEL|ECHMU|CAEBR|CLOSI|SCHMA|CAEJA|WUCBA|MEGSC	12	77	TRUE					Homeobox
5.84e-06	TRUE	A0PK05	SLAKKKQVHFEDNLV	215	229	FALSE		FALSE	FALSE	FALSE	FALSE	29.562	0.374	0.011	0	0	0	Transmembrane protein 72	TMEM72	Eukaryota|Metazoa|Chordata|Craniata|Vertebrata	SPETR	9	39	TRUE			0.37
6.11e-06	FALSE	Q96QZ7	NLTVRRKVVFAVPKT	918	932	FALSE		FALSE	FALSE	FALSE	FALSE	29.547	0.362	0.913	0	-2.585	0	Membrane-associated guanylate kinase, WW and PDZ domain-containing protein 1	MAGI1	Eukaryota|Metazoa|Chordata|Craniata|Vertebrata|Euteleostomi|Mammalia|Eutheria	MUSPF|HORSE|BOVIN|FELCA|LOXAF|MYOLU|SHEEP|PTEAL|PIG	6	22	FALSE			0.36		PDZ
6.39e-06	TRUE	Q8IWZ5	ETMIARKVTFSTHSL	513	527	FALSE	19389623	TRUE	TRUE	FALSE	FALSE	29.488	0.384	0.07	0	0	0	Tripartite motif-containing protein 42	TRIM42	Eukaryota|Metazoa	CAERE	12	32	TRUE			0.38
6.48e-06	TRUE	Q92783	IKTEKKTVQFSDDVQ	275	289	FALSE	15231748,16189514,23080069	TRUE	TRUE	FALSE	FALSE	29.481	0.5	0.632	0	0	-2.886	Signal transducing adapter molecule 1	STAM	Eukaryota|Metazoa	STRMM|CRAGI|AEDAE|NASVI|CULQU	12	53	TRUE
6.58e-06	TRUE	Q8TEP8	ISNSEKHVTFENHRI	347	361	FALSE	19389623	TRUE	TRUE	FALSE	FALSE	29.455	0.509	0.142	-2.569	0	-4.327	Centrosomal protein of 192 kDa	CEP192	Eukaryota|Metazoa|Chordata|Craniata|Vertebrata	SPETR	9	30	TRUE
6.67e-06	TRUE	Q9BRQ6	ESSEGRRVSFGVDEE	5	19	FALSE	19389623	TRUE	TRUE	FALSE	FALSE	29.438	0.558	0.074	0	-2.469	0	MICOS complex subunit MIC25	CHCHD6	Eukaryota|Metazoa|Chordata|Craniata|Vertebrata|Euteleostomi	XENTR|LATCH|ORENI|TAKRU|DANRE|XIPMA|ORYLA|GASAC|TETNG|ASTMX	8	26	TRUE					DUF737
6.67e-06	TRUE	Q24JP5	AGGRRKRVEFVTFAP	956	970	FALSE		FALSE	FALSE	FALSE	FALSE	29.433	0.563	0.89	0	0	0	Transmembrane protein 132A	TMEM132A	Eukaryota|Metazoa|Chordata|Craniata|Vertebrata	SPETR	9	25	TRUE
6.67e-06	TRUE	P55199	GRYLGKKVQFRKPAP	153	167	FALSE	19389623	TRUE	TRUE	FALSE	FALSE	29.433	0.435	0.258	-2.569	-3.19	0	RNA polymerase II elongation factor ELL	ELL	Eukaryota|Metazoa|Chordata|Craniata|Vertebrata	SPETR	9	26	TRUE					ELL
6.67e-06	TRUE	P24928	PLRTIKRVQFGVLSP	14	28	FALSE	12052871	TRUE	TRUE	FALSE	FALSE	29.441	0.43	0.187	-2.569	-3.222	0	DNA-directed RNA polymerase II subunit RPB1	POLR2A	Eukaryota|Metazoa	STRMM|CRAGI|TRICA|DAPPU|ZOONE|PEDHC|AEDAE|APIME|NEMVE|CAMFO|ACREC|TETUR|ANOGA|DROGR|DROMO|DROVI|DROAN|DROWI|TRIAD|HARSA|DROME|ACYPI|ANODA|DROPS|DROYA|CULQU|DROER|DROSE|DANPL|ATTCE|BOMMO|DROPE|SOLIN|IXOSC|DROSI|LOALO|BRUMA|AMPQE|TRISP|CAERE|CAEBE|CAEEL|CAEBR|PRIPA|MEGSC	12	89	TRUE					RNA_pol_Rpb1_1
6.76e-06	TRUE	P11388	LKPGQRKVLFTCFKR	722	736	FALSE		FALSE	FALSE	TRUE	TRUE	29.395	0.311	0.364	-3.64	-3.105	-4.449	DNA topoisomerase 2-alpha	TOP2A	Eukaryota|Metazoa	STRMM|CRAGI|TRICA|DAPPU|PEDHC|AEDAE|NASVI|CAMFO|ACREC|RHOPR|DROGR|DROMO|DROVI|DROAN|DROWI|STRPU|TRIAD|HARSA|DROME|ACYPI|ANODA|DROPS|DROYA|CULQU|HELRO|DROER|DROSE|DANPL|ATTCE|BOMMO|DROPE|SOLIN|DROSI|ASCSU|LOALO|BRUMA|TRISP|CAERE|CAEBE|CAEEL|HYMMI|ECHMU|CAEBR|SCHMA|CAEJA|WUCBA	12	91	TRUE	0.1587		0.31		DNA_topoisoIV
6.76e-06	TRUE	Q96LQ0	KGKKGKAVHFAETDG	71	85	FALSE	19389623	TRUE	TRUE	FALSE	FALSE	29.367	0.572	0.056	-2.569	0	0	Protein phosphatase 1 regulatory subunit 36	PPP1R36	Eukaryota|Metazoa|Chordata|Craniata|Vertebrata	SPETR	9	29	TRUE					PPPI_inhib
6.76e-06	FALSE	A8MWA4	MHSLKKVTFEDVAI	1	14	FALSE		FALSE	FALSE	FALSE	FALSE	29.4	0.351	1	0	0	0	Putative zinc finger protein 705E	ZNF705E	Eukaryota|Metazoa|Chordata|Craniata|Vertebrata|Euteleostomi|Mammalia|Eutheria|Euarchontoglires|Primates|Haplorrhini|Catarrhini	NOMLE	2	5	FALSE			0.35		KRAB
6.76e-06	FALSE	Q6ZN79	MHSLKKVTFEDVAI	1	14	FALSE		FALSE	FALSE	FALSE	FALSE	29.4	0.351	1	0	0	0	Zinc finger protein 705A	ZNF705A	Eukaryota|Metazoa|Chordata|Craniata|Vertebrata|Euteleostomi|Mammalia|Eutheria|Euarchontoglires|Primates|Haplorrhini|Catarrhini	NOMLE	2	4	FALSE			0.35		KRAB
6.95e-06	TRUE	P36575	VRLVVRKVQFAPPEA	161	175	FALSE		FALSE	FALSE	FALSE	FALSE	29.307	0.318	0.374	0	-2.699	0	Arrestin-C	ARR3	Eukaryota|Metazoa|Chordata	CIOIN	11	28	TRUE			0.32		Arrestin_N
6.95e-06	TRUE	O14802	GNLSGKRVDFSGRTV	354	368	FALSE	26186194,26186194	TRUE	TRUE	FALSE	FALSE	29.337	0.411	0.327	-2.678	-3.222	-2.509	DNA-directed RNA polymerase III subunit RPC1	POLR3A	Eukaryota|Metazoa	STRMM|CRAGI|TRICA|DAPPU|ZOONE|PEDHC|AEDAE|NASVI|APIME|NEMVE|CAMFO|ACREC|TETUR|RHOPR|ANOGA|DROMO|DROVI|DROWI|HARSA|DROME|ACYPI|ANODA|DROYA|CULQU|HELRO|DROER|DROSE|DANPL|BOMMO|IXOSC|LOALO|BRUMA|AMPQE|CAERE|CAEEL|CAEBR|CAEJA|WUCBA|PRIPA	12	88	TRUE					RNA_pol_Rpb1_2,RNA_pol_Rpb1_1
6.95e-06	TRUE	Q13415	PGRIKRKVAFSEITS	259	273	FALSE		FALSE	FALSE	FALSE	FALSE	29.314	0.541	0.391	-2.678	-3.105	-3.708	Origin recognition complex subunit 1	ORC1	Eukaryota|Metazoa|Chordata|Craniata|Vertebrata	SPETR	9	16	TRUE
7.13e-06	TRUE	O60391	AVDKERRVRFLLEPA	927	941	FALSE		FALSE	FALSE	FALSE	FALSE	29.272	0.319	0.005	0	-3.162	0	Glutamate receptor ionotropic, NMDA 3B	GRIN3B	Eukaryota|Metazoa|Chordata|Craniata|Vertebrata	SPETR	9	12	TRUE			0.32
7.22e-06	TRUE	Q9UBN4	PREKQRKVNFVTDIK	829	843	FALSE		FALSE	FALSE	FALSE	FALSE	29.265	0.429	0.788	0	0	-2.18	Short transient receptor potential channel 4	TRPC4	Eukaryota|Metazoa|Chordata|Craniata|Vertebrata|Euteleostomi	CHICK|FICAL|ANAPL|TAEGU|ANOCA|MELGA	8	32	TRUE
7.22e-06	TRUE	O15047	PKKRRKTVSFSAIEV	1161	1175	FALSE		FALSE	FALSE	FALSE	FALSE	29.234	0.576	0.544	-2.237	-5.032	0	Histone-lysine N-methyltransferase SETD1A	SETD1A	Eukaryota|Metazoa|Chordata|Craniata|Vertebrata	SPETR	9	19	TRUE
7.32e-06	TRUE	Q9Y2W2	VQMYGRKVGFALDLP	212	226	TRUE	26186194,22321011,22365833,14640981,23080069,26186194,14640981	TRUE	TRUE	FALSE	FALSE	29.212	0.581	0.908	-2.495	-3.19	0	WW domain-binding protein 11	WBP11	Eukaryota|Metazoa|Chordata|Craniata|Vertebrata	SPETR	9	37	TRUE
7.32e-06	TRUE	Q08AH1	PYKYPRKVEFVSELP	543	557	FALSE		FALSE	FALSE	FALSE	FALSE	29.215	0.313	0.187	0	0	-4.028	Acyl-coenzyme A synthetase ACSM1, mitochondrial	ACSM1	Eukaryota|Metazoa	STRMM|ATTCE|CAERE	12	22	TRUE			0.31		AMP-binding_C
7.41e-06	TRUE	A8MXD5	ESDRPRKVRFRIASS	9	23	FALSE	19389623	TRUE	TRUE	FALSE	FALSE	29.206	0.549	0.246	0	-2.509	-3.928	Glutaredoxin domain-containing cysteine-rich protein 1	GRXCR1	Eukaryota|Metazoa|Chordata|Craniata|Vertebrata	SPETR	9	26	TRUE
7.5e-06	TRUE	Q9UPR0	KRERKKTVSFSSMPT	115	129	FALSE	26186194,15231748,16189514,26186194	TRUE	TRUE	FALSE	FALSE	29.2	0.615	0.1	-3.529	0	-2.699	Inactive phospholipase C-like protein 2	PLCL2	Eukaryota|Metazoa	CRAGI|NEMVE|TRIAD	12	42	TRUE
7.5e-06	TRUE	Q5JTN6	ATLAVRRVKFFGQHG	7	21	FALSE		FALSE	FALSE	FALSE	FALSE	29.197	0.307	0.846	0	0	-2.18	WD repeat-containing protein 38	WDR38	Eukaryota|Metazoa|Chordata|Craniata|Vertebrata	SPETR	9	23	TRUE			0.31		WD40
7.78e-06	TRUE	Q69YW0	QPSPKKTVEFSIDSV	222	236	FALSE		FALSE	FALSE	FALSE	FALSE	29.13	0.438	0.073	0	0	0	Uncharacterized protein C1orf222	C1orf222	Eukaryota|Metazoa|Chordata|Craniata|Vertebrata	SPETR	9	19	TRUE
7.97e-06	TRUE	Q15111	CGGRKKTVSFSSMPS	87	101	TRUE		FALSE	FALSE	FALSE	FALSE	29.083	0.55	0.133	-3.529	0	-2.553	Inactive phospholipase C-like protein 1	PLCL1	Eukaryota|Metazoa	CRAGI|NEMVE|TRIAD|ASCSU|CAERE|CAEBE|CAEEL|CAEBR	12	43	TRUE
8.06e-06	FALSE	P0C874	ARRKRKSVTFKDRKS	67	81	FALSE		FALSE	FALSE	FALSE	FALSE	29.064	0.625	0.833	0	0	-2.18	Putative spermatogenesis-associated protein 31D3	SPATA31D3	Eukaryota|Metazoa|Chordata|Craniata|Vertebrata|Euteleostomi|Mammalia|Eutheria|Euarchontoglires|Primates|Haplorrhini|Catarrhini|Hominidae|Homo	HUMAN|HUMAN	0	1	FALSE					DUF4599
8.06e-06	FALSE	Q6ZUB0	ARRKRKSVTFKDRKS	67	81	FALSE		FALSE	FALSE	FALSE	FALSE	29.064	0.625	0.875	0	0	-2.18	Putative spermatogenesis-associated protein 31D4	SPATA31D4	Eukaryota|Metazoa|Chordata|Craniata|Vertebrata|Euteleostomi|Mammalia|Eutheria|Euarchontoglires|Primates|Haplorrhini|Catarrhini|Hominidae|Homo	HUMAN|HUMAN	0	1	FALSE					DUF4599
8.24e-06	TRUE	A8MVM7	NSKLSKCVNFDKNPD	507	521	FALSE		FALSE	FALSE	FALSE	FALSE	29.005	0.357	0.387	0	0	0	Putative uncharacterized protein ENSP00000382790		Eukaryota|Metazoa	BRUMA	12	10	TRUE			0.36		DUF4553
8.24e-06	TRUE	Q9P260	SLSSKKTVHFDKPNR	469	483	FALSE		FALSE	FALSE	FALSE	FALSE	29.005	0.593	0.778	0	0	0	LisH domain and HEAT repeat-containing protein KIAA1468	KIAA1468	Eukaryota|Metazoa|Chordata|Craniata|Vertebrata|Euteleostomi	XIPMA	8	2	TRUE
8.24e-06	TRUE	Q9GZR1	KENKIKTVSFESKIQ	610	624	FALSE		FALSE	FALSE	FALSE	FALSE	29.045	0.319	0.417	0	0	0	Sentrin-specific protease 6	SENP6	Eukaryota|Metazoa|Chordata|Craniata|Vertebrata	SPETR	9	17	TRUE			0.32
8.61e-06	TRUE	P51798	MANVSKKVSWSGRDR	1	15	TRUE		FALSE	FALSE	FALSE	FALSE	28.982	0.701	1	0	0	-2.658	H(+)/Cl(-) exchange transporter 7	CLCN7	Eukaryota|Metazoa|Chordata|Craniata|Vertebrata|Euteleostomi	CHICK|FICAL|ANOCA|XENTR|LATCH|LEPOC|ORENI|TAKRU|DANRE|XIPMA|ORYLA|GASAC|TETNG|ASTMX	8	34	TRUE
8.71e-06	TRUE	P32121	VRLVIRKVQFAPEKP	165	179	FALSE		FALSE	FALSE	FALSE	FALSE	28.966	0.453	0.629	-2.569	-4.939	-4.366	Beta-arrestin-2	ARRB2	Eukaryota|Metazoa|Chordata	CIOSA|CIOIN	11	33	TRUE					Arrestin_N
8.71e-06	FALSE	Q8TAL5	QAARQKKISFNFSEI	415	429	FALSE		FALSE	FALSE	FALSE	FALSE	28.965	0.329	0.97	0	0	0	Uncharacterized protein C9orf43	C9orf43	Eukaryota|Metazoa|Chordata|Craniata|Vertebrata|Euteleostomi|Mammalia|Eutheria|Euarchontoglires|Primates|Haplorrhini|Catarrhini	NOMLE|MACFA|MACMU	2	7	FALSE			0.33		DUF4647
9.54e-06	TRUE	Q9UL62	ARAKSKSVSFNLGCK	790	804	TRUE		FALSE	FALSE	FALSE	FALSE	28.874	0.485	0.068	0	0	0	Short transient receptor potential channel 5	TRPC5	Eukaryota|Metazoa|Chordata|Craniata|Vertebrata	SPETR	9	38	TRUE
9.63e-06	TRUE	P0C7M7	PYKYPRKVEFVQELP	546	560	FALSE		FALSE	FALSE	FALSE	FALSE	28.854	0.324	0.268	0	-2.469	-2.77	Acyl-coenzyme A synthetase ACSM4, mitochondrial	ACSM4	Eukaryota|Metazoa	STRMM|CRAGI|CAERE	12	33	TRUE			0.32		AMP-binding_C
1.01e-05	FALSE	P51587	VASPSRKVQFNQNTN	842	856	FALSE		FALSE	FALSE	FALSE	FALSE	28.81	0.463	0.641	-2.569	-2.569	-3.609	Breast cancer type 2 susceptibility protein	BRCA2	Eukaryota|Metazoa|Chordata|Craniata|Vertebrata|Euteleostomi|Mammalia|Eutheria	MUSPF|CANFA|AILME|LOXAF	6	14	FALSE
1.04e-05	TRUE	Q9P1Y6	SRALVKRVTWNLQES	1396	1410	FALSE	19389623	TRUE	TRUE	FALSE	FALSE	28.79	0.385	0.002	-2.569	0	0	PHD and RING finger domain-containing protein 1	PHRF1	Eukaryota|Metazoa|Chordata|Craniata|Vertebrata	SPETR	9	46	TRUE			0.38
1.19e-05	TRUE	O60927	KRKPEKKVEWTSDTV	34	48	TRUE	9843442,26186194,17353931,26496610,26344197,26186194,24366813	TRUE	TRUE	FALSE	FALSE	28.632	0.437	0.268	0	0	0	Protein phosphatase 1 regulatory subunit 11	PPP1R11	Eukaryota|Metazoa	STRMM|TRICA|ZOONE|AEDAE|APIME|CAMFO|ACREC|TETUR|RHOPR|DROGR|DROMO|DROVI|DROAN|DROWI|STRPU|TRIAD|HARSA|DROME|DROYA|CULQU|DROER|DROSE|DANPL|BOMMO|DROPE|SOLIN|DROSI|AMPQE|TRISP	12	74	TRUE					PPI_Ypi1
1.19e-05	TRUE	Q9P2D0	SGDHVKKVSFKGIEN	1220	1234	FALSE	22321011	TRUE	TRUE	FALSE	FALSE	28.667	0.477	0.107	-3.64	0	0	Inhibitor of Bruton tyrosine kinase	IBTK	Eukaryota|Metazoa	STRPU	12	35	TRUE
1.19e-05	TRUE	Q8WZ42	DSGLYRCVAFNEHGE	9448	9462	FALSE		FALSE	FALSE	FALSE	FALSE	28.618	0.31	0.564	-3.64	0	-3.493	Titin	TTN	Eukaryota|Metazoa|Chordata|Craniata|Vertebrata|Euteleostomi	CHICK|ANAPL|ANOCA|XENTR|MELGA	8	28	TRUE			0.31		Ig-like 77,I-set
1.19e-05	TRUE	Q9H425	GPTGQKVVRFGDEDL	99	113	FALSE		FALSE	FALSE	FALSE	FALSE	28.643	0.543	0.165	0	0	0	Uncharacterized protein C1orf198	C1orf198	Eukaryota|Metazoa|Chordata|Craniata|Vertebrata	SPETR	9	31	TRUE
1.19e-05	TRUE	Q8TEC5	IEKQVKTVRFQNYSP	636	650	TRUE	19945436,22321011,19389623,19293945,21382349,19293945,23080069	TRUE	TRUE	FALSE	FALSE	28.646	0.655	0.069	-2.569	0	0	Putative E3 ubiquitin-protein ligase SH3RF2	SH3RF2	Eukaryota|Metazoa|Chordata|Craniata|Vertebrata	SPETR	9	37	TRUE
1.19e-05	TRUE	Q9BX63	FNKQTKRVSWSSFNS	993	1007	FALSE		FALSE	FALSE	FALSE	FALSE	28.659	0.366	0.424	0	0	-2.602	Fanconi anemia group J protein	BRIP1	Eukaryota|Metazoa|Chordata|Craniata|Vertebrata	SPETR	9	16	TRUE			0.37
1.19e-05	TRUE	Q8IV63	FETSPKKVKWSSTVT	56	70	FALSE		FALSE	FALSE	FALSE	FALSE	28.639	0.416	0.345	0	0	-2.699	Inactive serine/threonine-protein kinase VRK3	VRK3	Eukaryota|Metazoa|Chordata|Craniata|Vertebrata	SPETR	9	28	TRUE
1.19e-05	FALSE	P46087	KLQSSKKVAFLRQNA	704	718	FALSE		FALSE	FALSE	FALSE	FALSE	28.651	0.671	0.765	-2.495	-3.105	0	Probable 28S rRNA (cytosine(4447)-C(5))-methyltransferase	NOP2	Eukaryota|Metazoa|Chordata|Craniata|Vertebrata|Euteleostomi|Mammalia|Eutheria	MUSPF|CANFA|AILME|FELCA|LOXAF|MYOLU|PTEAL|PIG|MYODS	6	16	FALSE					P120R
1.22e-05	FALSE	O15320	SELNKQKVTFEDSKV	237	251	FALSE		FALSE	FALSE	FALSE	FALSE	28.598	0.354	0.99	0	0	0	cTAGE family member 5	CTAGE5	Eukaryota|Metazoa|Chordata|Craniata|Vertebrata|Euteleostomi|Mammalia|Eutheria	CANFA|LOXAF	6	11	FALSE			0.35
1.26e-05	TRUE	Q9NYV6	NSPPRKTVRFGGTVT	43	57	FALSE		FALSE	FALSE	FALSE	FALSE	28.577	0.322	0.028	0	-3.105	-3.529	RNA polymerase I-specific transcription initiation factor RRN3	RRN3	Eukaryota|Metazoa|Chordata|Craniata|Vertebrata	SPETR	9	44	TRUE			0.32		RRN3
1.28e-05	TRUE	Q53FZ2	PYKYPRKVEFIQELP	552	566	FALSE		FALSE	FALSE	FALSE	FALSE	28.569	0.356	0.246	0	0	-2.77	Acyl-coenzyme A synthetase ACSM3, mitochondrial	ACSM3	Eukaryota|Metazoa	STRMM|CRAGI|TETUR|SOLIN|CAERE	12	37	TRUE			0.36		AMP-binding_C
1.29e-05	TRUE	Q8WVI7	EPNSPKKIQFAVPVF	2	16	TRUE		FALSE	FALSE	FALSE	FALSE	28.554	0.627	0.291	0	0	-4.449	Protein phosphatase 1 regulatory subunit 1C	PPP1R1C	Eukaryota|Metazoa|Chordata|Craniata|Vertebrata|Euteleostomi	FICAL|ANAPL|TAEGU|ANOCA|XENTR|MELGA|GASAC	8	35	TRUE					DARPP-32
1.31e-05	TRUE	Q9NX63	GTTSTRRVTFEADEN	3	17	FALSE	19389623	TRUE	TRUE	FALSE	FALSE	28.545	0.596	0.89	-2.569	-2.469	0	MICOS complex subunit MIC19	CHCHD3	Eukaryota|Metazoa|Chordata|Craniata|Vertebrata	SPETR	9	35	TRUE					DUF737
1.32e-05	TRUE	Q9Y4F1	KEGGHKKVQFERKHS	352	366	FALSE	19389623	TRUE	TRUE	FALSE	FALSE	28.527	0.464	0.112	0	-3.162	-2.42	FERM, RhoGEF and pleckstrin domain-containing protein 1	FARP1	Eukaryota|Metazoa|Chordata|Craniata|Vertebrata|Euteleostomi	CHICK|FICAL|ANAPL|TAEGU|ANOCA|XENTR|OPHHA	8	35	TRUE					FA
1.47e-05	TRUE	Q9H175	KQLRRKNVRFDQVTV	59	73	FALSE	25416956,26186194,15231748,19389623,16189514,25416956,25416956,26186194	TRUE	TRUE	FALSE	FALSE	28.422	0.302	0.201	-2.569	0	0	Cysteine/serine-rich nuclear protein 2	CSRNP2	Eukaryota|Metazoa|Chordata|Craniata|Vertebrata	SPETR	9	33	TRUE			0.3
1.69e-05	TRUE	Q9NRV9	SLQKKLKVWFRIPNQ	93	107	FALSE		FALSE	FALSE	FALSE	FALSE	28.387	0.313	0.416	0	-2.469	-4.539	Heme-binding protein 1	HEBP1	Eukaryota|Metazoa	STRPU	12	33	TRUE			0.31		SOUL
1.72e-05	TRUE	Q12959	ERARLKTVKFNSKTR	651	665	FALSE		FALSE	FALSE	FALSE	FALSE	28.364	0.513	0.019	-4.167	-3.003	-4.327	Disks large homolog 1	DLG1	Eukaryota|Metazoa	STRMM|CRAGI|TRICA|DAPPU|PEDHC|AEDAE|APIME|NEMVE|CAMFO|TETUR|ANOGA|DROGR|DROMO|DROVI|DROAN|DROWI|STRPU|TRIAD|DROME|ACYPI|ANODA|DROYA|CULQU|HELRO|DROER|DANPL|ATTCE|SOLIN|ASCSU|LOALO|BRUMA|CAERE|CAEBE|CAEEL|CAEBR|CLOSI|SCHMA|CAEJA	12	84	TRUE					SH3
1.74e-05	FALSE	Q4W5N1	EYYETKKVAFQQQRR	64	78	FALSE		FALSE	FALSE	FALSE	FALSE	28.355	0.303	1	0	0	0	Putative ATP-binding cassette sub-family A member 11	ABCA11P	Eukaryota|Metazoa|Chordata|Craniata|Vertebrata|Euteleostomi|Mammalia|Eutheria|Euarchontoglires|Primates|Haplorrhini|Catarrhini|Hominidae|Homo	HUMAN|HUMAN	0	1	FALSE			0.3
1.75e-05	TRUE	Q63HN8	DPAPHKKVGFVGISN	2872	2886	FALSE		FALSE	FALSE	FALSE	FALSE	28.35	0.326	0.385	0	0	0	E3 ubiquitin-protein ligase RNF213	RNF213	Eukaryota|Metazoa|Chordata|Craniata|Vertebrata	SPETR	9	43	TRUE			0.33
1.78e-05	TRUE	Q14674	RVQTRLKVNFSDDSD	1386	1400	FALSE		FALSE	FALSE	FALSE	FALSE	28.322	0.485	0.018	0	0	-3.434	Separin	ESPL1	Eukaryota|Metazoa|Chordata|Craniata|Vertebrata	SPETR	9	42	TRUE
1.82e-05	FALSE	Q96PE6	MNNSQGRVTFEDVTV	1	15	FALSE		FALSE	FALSE	FALSE	FALSE	28.289	0.601	0.322	0	0	0	Zinc finger imprinted 3	ZIM3	Eukaryota|Metazoa|Chordata|Craniata|Vertebrata|Euteleostomi|Mammalia|Eutheria|Euarchontoglires|Primates|Haplorrhini|Catarrhini	NOMLE|MACFA|MACMU	2	7	FALSE					KRAB
1.95e-05	TRUE	Q99640	HQLQPRRVSFRGEAS	75	89	FALSE	19389623	TRUE	TRUE	FALSE	FALSE	28.213	0.607	0.244	0	-2.569	-4.327	Membrane-associated tyrosine- and threonine-specific cdc2-inhibitory kinase	PKMYT1	Eukaryota|Metazoa|Chordata|Craniata|Vertebrata	SPETR	9	31	TRUE
1.99e-05	TRUE	Q13416	AKTPQKSVSFSLKND	114	128	FALSE		FALSE	FALSE	TRUE	TRUE	28.185	0.477	0.824	0	-3.037	-3.708	Origin recognition complex subunit 2	ORC2	Eukaryota|Metazoa|Chordata|Craniata|Vertebrata|Euteleostomi	XENTR|LATCH|LEPOC|ORENI|TAKRU|XIPMA|TETNG|ASTMX	8	24	TRUE
1.99e-05	FALSE	Q8WZ42	EVLPGKNVTFTSVIR	6830	6844	FALSE		FALSE	FALSE	FALSE	FALSE	28.175	0.316	0.769	-3.64	0	-3.493	Titin	TTN	Eukaryota|Metazoa|Chordata|Craniata|Vertebrata|Euteleostomi|Mammalia	SARHA	7	22	FALSE			0.32		I-set
2e-05	TRUE	Q07864	VTVKRKRVLWESQEE	1227	1241	FALSE		FALSE	FALSE	FALSE	FALSE	28.167	0.426	0.622	-2.678	-3.222	-3.708	DNA polymerase epsilon catalytic subunit A	POLE	Eukaryota|Metazoa|Chordata|Craniata|Vertebrata	SPETR	9	22	TRUE
2.02e-05	TRUE	Q9UHA3	KKRNPRKVRWTKAFR	42	56	FALSE		FALSE	FALSE	FALSE	FALSE	28.153	0.471	0.314	0	0	0	Probable ribosome biogenesis protein RLP24	RSL24D1	Eukaryota|Metazoa	STRMM|TRICA|ZOONE|AEDAE|NASVI|APIME|CAMFO|ACREC|RHOPR|ANOGA|DROGR|DROMO|DROVI|DROAN|DROWI|STRPU|TRIAD|HARSA|DROME|ACYPI|ANODA|DROPS|DROYA|CULQU|HELRO|DROER|DROSE|ATTCE|DROPE|SOLIN|DROSI|AMPQE|CLOSI|SCHMA|PRIPA	12	75	TRUE					Ribosomal_L24e
2.04e-05	TRUE	Q15700	ERARLKTVKFNAKPG	606	620	FALSE	19389623	TRUE	TRUE	FALSE	FALSE	28.15	0.408	0.02	0	-3.003	-2.276	Disks large homolog 2	DLG2	Eukaryota|Metazoa	STRMM|CRAGI|NEMVE|ASCSU|LOALO|BRUMA|CAERE|CAEBE|CAEEL|CAEBR|CAEJA	12	35	TRUE					SH3
2.09e-05	TRUE	P14649	DELKSRRVDFETFLP	115	129	FALSE		FALSE	FALSE	FALSE	FALSE	28.133	0.315	0.499	0	0	0	Myosin light chain 6B	MYL6B	Eukaryota|Metazoa	STRMM|CRAGI|TRICA|DAPPU|ZOONE|PEDHC|AEDAE|NASVI|APIME|CAMFO|ACREC|TETUR|RHOPR|ANOGA|DROGR|DROMO|DROVI|DROAN|DROWI|TRIAD|HARSA|DROME|ANODA|DROPS|DROYA|CULQU|HELRO|DROER|DROSE|DANPL|ATTCE|BOMMO|DROPE|SOLIN|IXOSC|DROSI|ASCSU|LOALO|BRUMA|CLOSI|WUCBA|PRIPA|MEGSC	12	71	TRUE	0.3967		0.31
2.09e-05	TRUE	Q9NSG2	EETKNKVVSFLEKTG	736	750	FALSE		FALSE	FALSE	FALSE	FALSE	28.129	0.307	0.294	0	0	0	Uncharacterized protein C1orf112	C1orf112	Eukaryota|Metazoa|Chordata|Craniata|Vertebrata	SPETR	9	40	TRUE			0.31
2.09e-05	FALSE	Q5T5J6	KKDIHKCVDFKPKDI	121	135	FALSE		FALSE	FALSE	FALSE	FALSE	28.132	0.417	0.686	0	0	0	Transcriptional protein SWT1	SWT1	Eukaryota|Metazoa|Chordata|Craniata|Vertebrata|Euteleostomi|Mammalia|Eutheria	MUSPF|AILME|HORSE|BOVIN|PTEAL|PIG|MYODS	6	15	FALSE
2.23e-05	TRUE	Q12972	RKRKNSRVTFSEDDE	194	208	TRUE	22939629,22365833,10637318,18842582,12788942,20671031,26186194,15231748,26344197,20516061,16189514,17353931,26496610,20516061,23080069,26496610,22939629,11104670,7499293,26186194,24366813,26344197,20516061,21382349	TRUE	TRUE	FALSE	FALSE	28.016	0.496	0.224	-2.959	-3.19	-2.432	Nuclear inhibitor of protein phosphatase 1	PPP1R8	Eukaryota|Metazoa	STRMM|DAPPU|PEDHC|AEDAE|NASVI|APIME|CAMFO|ACREC|RHOPR|ANOGA|DROGR|DROMO|DROVI|DROAN|DROWI|TRIAD|HARSA|DROME|ACYPI|ANODA|DROPS|DROYA|CULQU|DROER|DROSE|DANPL|ATTCE|BOMMO|DROPE|SOLIN|DROSI|TRISP|MEGSC	12	82	TRUE
2.26e-05	TRUE	Q9H0W5	ARKQVKTVRFQTPGR	471	485	FALSE	19389623	TRUE	TRUE	FALSE	FALSE	27.994	0.437	0.116	0	0	0	Coiled-coil domain-containing protein 8	CCDC8	Eukaryota|Metazoa|Chordata|Craniata|Vertebrata	SPETR	9	23	TRUE
2.29e-05	TRUE	Q96JQ2	SLPIKKTVHFEADTY	419	433	FALSE	23080069	TRUE	TRUE	FALSE	FALSE	27.981	0.353	0.185	0	0	0	Calmin	CLMN	Eukaryota|Metazoa|Chordata|Craniata|Vertebrata	SPETR	9	32	TRUE			0.35
2.32e-05	TRUE	Q9UKU7	FGKKEKKVGWNSQPT	229	243	FALSE	23080069	TRUE	TRUE	FALSE	FALSE	27.974	0.384	0.552	0	0	-2.886	Isobutyryl-CoA dehydrogenase, mitochondrial	ACAD8	Eukaryota|Metazoa	CRAGI|DAPPU|HELRO|AMPQE	12	49	TRUE	0.1807		0.38
2.34e-05	TRUE	Q9UKA9	GENHHLRVSFSKSTI	517	531	FALSE		FALSE	FALSE	FALSE	FALSE	27.959	0.371	0.075	-2.495	0	0	Polypyrimidine tract-binding protein 2	PTBP2	Eukaryota|Metazoa	STRMM|CRAGI|TRICA|DAPPU|PEDHC|AEDAE|NASVI|APIME|NEMVE|CAMFO|ACREC|TETUR|ANOGA|DROGR|DROMO|DROVI|DROAN|STRPU|TRIAD|HARSA|DROME|ACYPI|ANODA|DROPS|DROYA|HELRO|DROER|DROSE|DANPL|BOMMO|DROPE|IXOSC|DROSI|LOALO|CAERE|CAEBE|CAEEL|HYMMI|ECHMU|CAEBR|CLOSI|SCHMA|CAEJA	12	91	TRUE			0.37		RRM 4,RRM_6
2.34e-05	TRUE	P26599	GENHHLRVSFSKSTI	517	531	FALSE		FALSE	FALSE	TRUE	TRUE	27.959	0.471	0.093	-2.495	-3.105	0	Polypyrimidine tract-binding protein 1	PTBP1	Eukaryota|Metazoa	STRMM|CRAGI|TRICA|DAPPU|PEDHC|AEDAE|NASVI|APIME|NEMVE|CAMFO|ACREC|TETUR|ANOGA|DROGR|DROMO|DROVI|DROAN|STRPU|TRIAD|HARSA|DROME|ACYPI|ANODA|DROPS|DROYA|HELRO|DROER|DROSE|DANPL|BOMMO|DROPE|IXOSC|DROSI|LOALO|CAERE|CAEBE|CAEEL|CAEBR|CLOSI|SCHMA|CAEJA	12	83	TRUE					RRM 4,RRM_6
2.34e-05	TRUE	O95758	GENHHLRVSFSKSTI	538	552	FALSE		FALSE	FALSE	FALSE	FALSE	27.959	0.46	0.102	-2.495	0	-2.42	Polypyrimidine tract-binding protein 3	PTBP3	Eukaryota|Metazoa	STRMM|CRAGI|TRICA|DAPPU|PEDHC|AEDAE|NASVI|APIME|NEMVE|CAMFO|ACREC|TETUR|ANOGA|DROGR|DROMO|DROVI|DROAN|STRPU|TRIAD|HARSA|DROME|ACYPI|ANODA|DROPS|DROYA|HELRO|DROER|DROSE|DANPL|BOMMO|DROPE|IXOSC|DROSI|LOALO|CAERE|CAEBE|CAEEL|ECHMU|CAEBR|CLOSI|SCHMA|CAEJA	12	85	TRUE					RRM 4,RRM_6
2.35e-05	FALSE	Q86TC9	IRDLGKKITFSDVRP	884	898	FALSE		FALSE	FALSE	FALSE	FALSE	27.955	0.406	0.759	0	0	0	Myopalladin	MYPN	Eukaryota|Metazoa|Chordata|Craniata|Vertebrata|Euteleostomi|Mammalia|Eutheria|Euarchontoglires	MOUSE|RAT|CRIGR	5	11	FALSE
2.43e-05	TRUE	Q5BKX8	PTPEPLKVTFKSQVK	335	349	FALSE		FALSE	FALSE	FALSE	FALSE	27.918	0.523	0.551	0	0	-2.495	Muscle-related coiled-coil protein	MURC	Eukaryota|Metazoa|Chordata|Craniata|Vertebrata	SPETR	9	27	TRUE
2.44e-05	TRUE	Q93074	EHGSAKNVSFNPAKI	55	69	FALSE		FALSE	FALSE	FALSE	FALSE	27.913	0.474	0.835	-2.678	-3.19	-2.699	Mediator of RNA polymerase II transcription subunit 12	MED12	Eukaryota|Metazoa|Chordata|Craniata|Vertebrata	SPETR	9	44	TRUE
2.46e-05	FALSE	P35663	KKKDAKKITFSTDSE	396	410	FALSE		FALSE	FALSE	FALSE	FALSE	27.905	0.498	0.879	0	0	-2.18	Cylicin-1	CYLC1	Eukaryota|Metazoa|Chordata|Craniata|Vertebrata|Euteleostomi|Mammalia|Eutheria|Euarchontoglires|Primates|Haplorrhini|Catarrhini	NOMLE	2	3	FALSE
2.52e-05	TRUE	Q9Y2W3	ETSRRRNVTFSQQVA	469	483	FALSE	22321011	TRUE	TRUE	FALSE	FALSE	27.869	0.521	0.176	0	0	0	Proton-associated sugar transporter A	SLC45A1	Eukaryota|Metazoa|Chordata|Craniata|Vertebrata	SPETR	9	45	TRUE
2.52e-05	TRUE	Q9UD71	DPKDRKKIQFSVPAP	2	16	TRUE	17683050,9108011,17683050	TRUE	TRUE	FALSE	FALSE	27.872	0.83	0.974	0	-2.699	-3.609	Protein phosphatase 1 regulatory subunit 1B	PPP1R1B	Eukaryota|Metazoa|Chordata|Craniata|Vertebrata	SPETR	9	26	TRUE					DARPP-32
2.58e-05	TRUE	Q9HBB8	PEGGYKAVWFGEDIG	784	798	FALSE		FALSE	FALSE	FALSE	FALSE	27.829	0.332	0.034	0	0	0	Cadherin-related family member 5	CDHR5	Eukaryota|Metazoa|Chordata|Craniata|Vertebrata	SPETR	9	17	TRUE			0.33
2.7e-05	TRUE	P30622	QAMEELKVSFSKGLG	636	650	FALSE		FALSE	FALSE	FALSE	FALSE	27.776	0.325	0.294	-2.678	-4.668	-3.4	CAP-Gly domain-containing linker protein 1	CLIP1	Eukaryota|Metazoa|Chordata|Craniata|Vertebrata	SPETR	9	41	TRUE			0.33
2.72e-05	TRUE	Q96H20	RKNPEFRVQFQDMCA	59	73	FALSE		FALSE	FALSE	FALSE	FALSE	27.775	0.306	0.273	0	0	0	Vacuolar-sorting protein SNF8	SNF8	Eukaryota|Metazoa	CRAGI	12	43	TRUE	0.3693		0.31		EAP30
2.78e-05	TRUE	Q9P1Y5	PTSRPKAVTFSPDLG	675	689	FALSE	19389623	TRUE	TRUE	FALSE	FALSE	27.761	0.713	0.351	-2.678	-3.418	0	Calmodulin-regulated spectrin-associated protein 3	CAMSAP3	Eukaryota|Metazoa|Chordata|Craniata|Vertebrata	SPETR	9	25	TRUE
2.82e-05	TRUE	Q86TC9	SSRIGLRVHFNLPED	591	605	FALSE		FALSE	FALSE	FALSE	FALSE	27.745	0.534	0.009	0	0	0	Myopalladin	MYPN	Eukaryota|Metazoa|Chordata|Craniata|Vertebrata|Euteleostomi	CHICK|FICAL|ANAPL|TAEGU|XENTR|MELGA|LATCH|LEPOC|TAKRU|OPHHA|ORYLA|GASAC|TETNG|ASTMX	8	46	TRUE
2.87e-05	TRUE	Q9UJT2	IPKKKKAVSFHGVEP	46	60	FALSE	19389623	TRUE	TRUE	FALSE	FALSE	27.71	0.536	0.148	-3.64	0	0	Testis-specific serine kinase substrate	TSKS	Eukaryota|Metazoa|Chordata|Craniata|Vertebrata	SPETR	9	29	TRUE					TSKS
2.87e-05	TRUE	Q7Z698	MPRPYRQVSFPDDDE	198	212	FALSE		FALSE	FALSE	FALSE	FALSE	27.71	0.544	0.046	-3.64	0	-2.699	Sprouty-related, EVH1 domain-containing protein 2	SPRED2	Eukaryota|Metazoa|Chordata|Craniata|Vertebrata|Euteleostomi	CHICK|FICAL|ANAPL|TAEGU|ANOCA|XENTR|MELGA|LATCH|LEPOC|ORENI|TAKRU|OPHHA|XIPMA|ASTMX	8	35	TRUE					KBD
2.88e-05	TRUE	Q9BXL6	IADEQKKVVWTEQSP	989	1003	FALSE		FALSE	FALSE	FALSE	FALSE	27.688	0.463	0.313	0	0	-2.523	Caspase recruitment domain-containing protein 14	CARD14	Eukaryota|Metazoa|Chordata|Craniata|Vertebrata	SPETR	9	35	TRUE					Guanylate kinase-like
2.95e-05	TRUE	A6NIE6	NSPPRKTVQFGGTVT	43	57	FALSE		FALSE	FALSE	FALSE	FALSE	27.658	0.338	1	0	0	0	Putative RRN3-like protein RRN3P2	RRN3P2	Eukaryota|Metazoa|Chordata|Craniata|Vertebrata|Euteleostomi	OPHHA	8	2	TRUE			0.34		RRN3
2.97e-05	TRUE	P55011	EAKGRFRVNFVDPAA	134	148	TRUE		FALSE	FALSE	FALSE	FALSE	27.644	0.517	0.284	0	0	-4.327	Solute carrier family 12 member 2	SLC12A2	Eukaryota|Metazoa|Chordata|Craniata|Vertebrata|Euteleostomi	CHICK|FICAL|TAEGU|ANOCA|XENTR|LATCH	8	25	TRUE
3e-05	TRUE	Q96SB3	LRNTKGRVRFMIGRE	567	581	TRUE	19094064,10194355,22321011,26186194,20305656,15231748,10194355,26496610,23080069,10194355,10391935,26496610,26186194,24366813	TRUE	TRUE	FALSE	FALSE	27.636	0.358	0.684	-2.569	-7.133	-2.602	Neurabin-2	PPP1R9B	Eukaryota|Metazoa	CRAGI|ASCSU|CAEBE|CAEEL|CAEBR|CAEJA|PRIPA	12	33	TRUE			0.36		PDZ
3e-05	TRUE	Q9BZH6	HRSWVRKIRFAPGKG	748	762	FALSE		FALSE	FALSE	FALSE	FALSE	27.629	0.305	0.232	0	-2.509	0	WD repeat-containing protein 11	WDR11	Eukaryota|Metazoa	STRMM|CRAGI|PEDHC|NEMVE|HELRO|HYMMI|ECHMU	12	56	TRUE			0.31
3.02e-05	FALSE	Q00872	ASIKVKVVDFPDPPV	610	624	FALSE		FALSE	FALSE	FALSE	FALSE	27.628	0.333	0.703	0	0	0	Myosin-binding protein C, slow-type	MYBPC1	Eukaryota|Metazoa|Chordata|Craniata|Vertebrata|Euteleostomi|Mammalia|Eutheria|Euarchontoglires|Primates|Haplorrhini|Catarrhini	NOMLE	2	5	FALSE			0.33		Ig-like C2-type 5,Fibronectin type-III 1,I-set,fn3
3.06e-05	FALSE	Q14CX7	HYSAEKAVKFIEDRI	296	310	FALSE		FALSE	FALSE	FALSE	FALSE	27.623	0.376	0.415	0	0	0	N-alpha-acetyltransferase 25, NatB auxiliary subunit	NAA25	Eukaryota|Metazoa|Chordata|Craniata|Vertebrata|Euteleostomi|Mammalia|Eutheria|Euarchontoglires|Primates|Haplorrhini|Catarrhini|Hominidae|Homo	HUMAN|HUMAN	0	1	FALSE			0.38		NatB_MDM20
3.09e-05	TRUE	Q96QC0	KGRKRKSVTWPEEGK	392	406	TRUE	12914669,10637318,12574161,9461602,26186194,15231748,20516061,26496610,20516061,26496610,26186194,20516061,24366813	TRUE	TRUE	TRUE	TRUE	27.594	0.414	0.091	-2.495	-6.987	0	Serine/threonine-protein phosphatase 1 regulatory subunit 10	PPP1R10	Eukaryota|Metazoa	STRMM|CRAGI|TRICA|ZOONE|PEDHC|TETUR|STRPU|TRIAD|ACYPI|HELRO|DANPL|AMPQE|TRISP|HYMMI|ECHMU|CLOSI|SCHMA	12	63	TRUE
3.14e-05	TRUE	Q9H8M2	KDERRNKVTFLSSAT	373	387	FALSE		FALSE	FALSE	FALSE	FALSE	27.576	0.301	0.122	0	0	0	Bromodomain-containing protein 9	BRD9	Eukaryota|Metazoa|Chordata|Craniata|Vertebrata	SPETR	9	46	TRUE			0.3		DUF3512
3.18e-05	TRUE	Q0P6D6	PFSRVQKVKFKNPLF	295	309	FALSE		FALSE	FALSE	FALSE	FALSE	27.548	0.353	0.097	0	0	0	Coiled-coil domain-containing protein 15	CCDC15	Eukaryota|Metazoa|Chordata|Craniata|Vertebrata	SPETR	9	24	TRUE			0.35
3.23e-05	TRUE	O95747	EPQSNRSVTFKLASG	492	506	FALSE		FALSE	FALSE	FALSE	FALSE	27.529	0.317	0.184	0	0	-2.658	Serine/threonine-protein kinase OSR1	OXSR1	Eukaryota|Metazoa	CRAGI|DROGR|DROMO|DROVI|DROAN|DROWI|DROME|DROPS|HELRO|DROER|DROSE|DROPE|AMPQE	12	56	TRUE			0.32
3.25e-05	FALSE	Q32M78	ISNEQKIVRFKRNDS	117	131	FALSE		FALSE	FALSE	FALSE	FALSE	27.526	0.305	0.379	0	0	0	Zinc finger protein 699	ZNF699	Eukaryota|Metazoa|Chordata|Craniata|Vertebrata|Euteleostomi|Mammalia|Eutheria	MUSPF|CANFA|HORSE|FELCA	6	12	FALSE			0.3
3.32e-05	FALSE	Q9H607	HKAKTKKIVFEDELL	107	121	FALSE		FALSE	FALSE	FALSE	FALSE	27.505	0.541	0.026	0	0	0	Occludin/ELL domain-containing protein 1	OCEL1	Eukaryota|Metazoa|Chordata|Craniata|Vertebrata|Euteleostomi|Mammalia	MONDO	7	26	FALSE
3.35e-05	TRUE	Q53H96	AEPSPRRVGFVGAGR	4	18	FALSE		FALSE	FALSE	FALSE	FALSE	27.491	0.436	0.332	0	0	0	Pyrroline-5-carboxylate reductase 3	PYCRL	Eukaryota|Metazoa	NASVI|RHOPR|DROGR|DROMO|DROVI|DROAN|DROME|DROPS|DROYA|DROER|DROSE|BOMMO|DROPE|DROSI|HYMMI|ECHMU|CLOSI|MEGSC	12	49	TRUE					F420_oxidored
3.35e-05	TRUE	Q96MT7	FSQEVFKVTFNPDKE	271	285	FALSE		FALSE	FALSE	FALSE	FALSE	27.491	0.315	0.391	0	0	0	Cilia- and flagella-associated protein 44	CFAP44	Eukaryota|Metazoa	STRPU|HELRO|AMPQE|ECHMU|CLOSI	12	28	TRUE			0.31
3.35e-05	FALSE	P51816	TRASTKSVSFKSMLE	410	424	FALSE		FALSE	FALSE	FALSE	FALSE	27.492	0.418	0.892	-2.237	-3.19	-2.495	AF4/FMR2 family member 2	AFF2	Eukaryota|Metazoa|Chordata|Craniata|Vertebrata|Euteleostomi|Mammalia|Eutheria|Euarchontoglires	RABIT	5	8	FALSE					AF-4
3.36e-05	TRUE	Q9BZL4	GERRARTVRFERAAE	40	54	TRUE	26496610,11399775,16189514	TRUE	TRUE	FALSE	FALSE	27.488	0.393	0.121	0	0	0	Protein phosphatase 1 regulatory subunit 12C	PPP1R12C	Eukaryota|Metazoa	CRAGI|DAPPU|NASVI|APIME|NEMVE|TETUR|DROWI|TRIAD|HARSA|ACYPI|ANODA|IXOSC|DROSI|ASCSU|LOALO|AMPQE|TRISP|CAERE|HYMMI|CAEBR|CAEJA|WUCBA	12	34	TRUE			0.39
3.45e-05	TRUE	Q9Y6A5	NLAKAMKVTFQTPLR	48	62	FALSE		FALSE	FALSE	FALSE	FALSE	27.452	0.542	0.064	0	0	-2.658	Transforming acidic coiled-coil-containing protein 3	TACC3	Eukaryota|Metazoa	ACREC|HARSA|ATTCE|SOLIN	12	40	TRUE
3.48e-05	TRUE	Q9NQ29	GDETRQRVKFTDDRV	21	35	FALSE		FALSE	FALSE	FALSE	FALSE	27.439	0.319	0.655	-2.495	0	0	Putative RNA-binding protein Luc7-like 1	LUC7L	Eukaryota|Metazoa	HYMMI|ECHMU|SCHMA	12	43	TRUE			0.32		LUC7
3.52e-05	FALSE	Q6ZNM6	CHGEDRKVVFQKGPP	90	104	FALSE		FALSE	FALSE	FALSE	FALSE	27.423	0.387	0.714	0	0	0	Testis-expressed sequence 43 protein	TEX43	Eukaryota|Metazoa|Chordata|Craniata|Vertebrata|Euteleostomi|Mammalia|Eutheria|Euarchontoglires	CAVPO	5	4	FALSE			0.39		DUF4513
3.64e-05	TRUE	Q8NDT2	GPDRRLRVDFAKAEE	480	494	FALSE		FALSE	FALSE	FALSE	FALSE	27.382	0.439	0.026	-2.495	-2.569	0	Putative RNA-binding protein 15B	RBM15B	Eukaryota|Metazoa	CRAGI|PEDHC|NASVI|APIME|NEMVE|CAMFO|ACREC|TETUR|RHOPR|ANOGA|STRPU|HARSA|ANODA|ATTCE|BOMMO|SOLIN|SCHMA	12	58	TRUE					RRM_1,RRM 3
3.65e-05	TRUE	P25054	RLQPQKHVSFTPGDD	1623	1637	TRUE		FALSE	FALSE	FALSE	FALSE	27.381	0.542	0.945	-3.64	-4.668	-3.708	Adenomatous polyposis coli protein	APC	Eukaryota|Metazoa|Chordata|Craniata|Vertebrata	SPETR	9	40	TRUE					APC_crr
3.67e-05	TRUE	Q92796	ERARLKTVKFHARTG	571	585	FALSE	19389623	TRUE	TRUE	FALSE	FALSE	27.367	0.427	0.01	-2.569	-3.003	-2.42	Disks large homolog 3	DLG3	Eukaryota|Metazoa	STRMM|CRAGI|TRICA|DAPPU|PEDHC|AEDAE|APIME|NEMVE|CAMFO|TETUR|DROGR|DROMO|DROVI|DROAN|DROWI|STRPU|TRIAD|ACYPI|ANODA|DROYA|CULQU|HELRO|DROER|DANPL|ATTCE|SOLIN|ASCSU|LOALO|BRUMA|CAERE|CAEBE|CAEEL|CAEBR|CLOSI|SCHMA|CAEJA	12	70	TRUE
3.68e-05	TRUE	Q9BYW2	EEQGRQKVSFSFSLT	66	80	FALSE		FALSE	FALSE	FALSE	FALSE	27.367	0.378	0.063	0	0	-4.162	Histone-lysine N-methyltransferase SETD2	SETD2	Eukaryota|Metazoa|Chordata|Craniata|Vertebrata	SPETR	9	35	TRUE			0.38
3.7e-05	TRUE	P18621	SRGSNLRVHFKNTRE	17	31	FALSE		FALSE	FALSE	FALSE	FALSE	27.349	0.521	0.132	-2.495	0	-2.432	60S ribosomal protein L17	RPL17	Eukaryota|Metazoa	STRMM|CRAGI|TRICA|DAPPU|ZOONE|PEDHC|AEDAE|NASVI|APIME|CAMFO|ACREC|TETUR|RHOPR|ANOGA|DROGR|DROMO|DROVI|DROAN|DROWI|STRPU|TRIAD|HARSA|DROME|ACYPI|ANODA|DROPS|DROYA|CULQU|HELRO|DROER|DROSE|DANPL|ATTCE|BOMMO|DROPE|IXOSC|ASCSU|LOALO|BRUMA|AMPQE|TRISP|CAERE|CAEBE|CAEEL|HYMMI|ECHMU|CAEBR|CAEJA|WUCBA|PRIPA|MEGSC	12	103	TRUE					Ribosomal_L22
3.74e-05	FALSE	Q0P6D6	FLPKYQKVHFKEPYS	631	645	FALSE		FALSE	FALSE	FALSE	FALSE	27.334	0.395	0.121	0	0	0	Coiled-coil domain-containing protein 15	CCDC15	Eukaryota|Metazoa|Chordata|Craniata|Vertebrata|Euteleostomi|Mammalia|Eutheria	MUSPF|CANFA|AILME|HORSE|BOVIN|FELCA|LOXAF|MYOLU|SHEEP|PIG	6	17	FALSE			0.39
3.77e-05	TRUE	Q9ULJ8	EIPANRKIKFSSAPI	450	464	TRUE	26186194,12052877,10504266,20305656,26186194,24366813	TRUE	TRUE	FALSE	FALSE	27.32	0.371	0.183	0	-4.939	0	Neurabin-1	PPP1R9A	Eukaryota|Metazoa|Chordata|Craniata|Vertebrata	SPETR	9	36	TRUE			0.37
3.79e-05	TRUE	Q5VT06	NVKKNNRVEFREPLV	115	129	FALSE		FALSE	FALSE	FALSE	FALSE	27.306	0.412	0.069	0	0	0	Centrosome-associated protein 350	CEP350	Eukaryota|Metazoa|Chordata	BRAFL	11	32	TRUE
3.79e-05	TRUE	Q8N2C7	SADQKRSVTFIEAQP	3103	3117	FALSE		FALSE	FALSE	FALSE	FALSE	27.316	0.669	0.324	0	0	0	Protein unc-80 homolog	UNC80	Eukaryota|Metazoa|Chordata|Craniata|Vertebrata|Euteleostomi	CHICK|ANOCA|MELGA|OPHHA	8	29	TRUE
3.79e-05	FALSE	Q32MQ0	SDPNRKHVEFESPIP	368	382	FALSE		FALSE	FALSE	FALSE	FALSE	27.308	0.675	0.342	0	0	-2.18	Zinc finger protein 750	ZNF750	Eukaryota|Metazoa|Chordata|Craniata|Vertebrata|Euteleostomi|Mammalia|Eutheria|Euarchontoglires|Primates|Haplorrhini	CALJA	3	7	FALSE
3.81e-05	TRUE	Q8N157	EAKVKTKVRFEELLK	7	21	FALSE		FALSE	FALSE	FALSE	FALSE	27.3	0.428	0.155	0	-3.418	-3.907	Jouberin	AHI1	Eukaryota|Metazoa|Chordata|Craniata|Vertebrata	SPETR	9	25	TRUE
3.81e-05	FALSE	Q5JXC2	SKLSKPRVTFSEESA	150	164	FALSE	22321011	TRUE	TRUE	FALSE	FALSE	27.301	0.502	0.301	0	0	0	Migration and invasion-inhibitory protein	MIIP	Eukaryota|Metazoa|Chordata|Craniata|Vertebrata|Euteleostomi|Mammalia|Eutheria	MUSPF|CANFA|HORSE|FELCA|MYOLU|PTEAL|MYODS	6	18	FALSE
3.82e-05	FALSE	P38398	LKKQSPKVTFECEQK	892	906	TRUE	17511879,12438214,25056273,22990118,17511879,17511879	TRUE	TRUE	FALSE	FALSE	27.296	0.504	0.674	-2.569	-3.222	-4.227	Breast cancer type 1 susceptibility protein	BRCA1	Eukaryota|Metazoa|Chordata|Craniata|Vertebrata|Euteleostomi|Mammalia|Eutheria|Euarchontoglires|Primates|Haplorrhini|Catarrhini	NOMLE	2	5	FALSE					EIN3
3.83e-05	TRUE	Q96KQ4	RTGHGLRVRFNPLAL	877	891	FALSE	26186194,15231748,21998301,22321011,24366813,24366813,21998301,23080069,26186194,21382349,24366813	TRUE	TRUE	FALSE	FALSE	27.289	0.35	0.469	0	0	0	Apoptosis-stimulating of p53 protein 1	PPP1R13B	Eukaryota|Metazoa	STRMM|CRAGI|TRICA|PEDHC|AEDAE|NASVI|APIME|CAMFO|ACREC|TETUR|RHOPR|DROGR|DROMO|DROVI|DROAN|DROWI|STRPU|HARSA|DROME|ACYPI|DROPS|DROYA|DROER|DROSE|DANPL|ATTCE|BOMMO|SOLIN|IXOSC|ASCSU|LOALO|AMPQE|CAERE|CAEBE|CAEBR|CAEJA|PRIPA	12	87	TRUE			0.35
3.89e-05	TRUE	Q9HCD6	RTQQDLRVRFAPYRP	306	320	FALSE	26186194,26186194	TRUE	TRUE	FALSE	FALSE	27.277	0.472	0.345	0	0	0	Protein TANC2	TANC2	Eukaryota|Metazoa|Chordata|Craniata|Vertebrata	SPETR	9	34	TRUE
3.9e-05	TRUE	O75953	DLIVEFKVRFPDRLT	320	334	FALSE		FALSE	FALSE	FALSE	FALSE	27.276	0.303	0.493	0	0	0	DnaJ homolog subfamily B member 5	DNAJB5	Eukaryota|Metazoa	TRISP	12	37	TRUE			0.3		CTDII
3.92e-05	TRUE	A8MZ97	QKRPLKGVTFSREVI	158	172	FALSE		FALSE	FALSE	FALSE	FALSE	27.269	0.355	0.151	0	0	0	Uncharacterized protein C2orf74	C2orf74	Eukaryota|Metazoa|Chordata|Craniata|Vertebrata	SPETR	9	24	TRUE			0.35		DUF4642
3.95e-05	TRUE	Q96J92	EQRASKGVTFAGDVG	1227	1241	FALSE		FALSE	FALSE	FALSE	FALSE	27.254	0.682	0.218	0	-2.585	-3.907	Serine/threonine-protein kinase WNK4	WNK4	Eukaryota|Metazoa|Chordata|Craniata|Vertebrata	SPETR	9	34	TRUE
3.96e-05	TRUE	Q9Y467	TTRGNLKVHFHRHRE	411	425	FALSE		FALSE	FALSE	FALSE	FALSE	27.235	0.406	0.58	0	0	0	Sal-like protein 2	SALL2	Eukaryota|Metazoa	CRAGI|DAPPU|DROPS|CULQU|ATTCE|SOLIN	12	35	TRUE					zinc finger region:C2H2-type 2,zf-H2C2_2
3.96e-05	TRUE	O60237	TRRGSPRVRFEDGAV	47	61	TRUE	26496610,9570949,16189514	TRUE	TRUE	FALSE	FALSE	27.244	0.434	0.28	0	-2.569	-4.327	Protein phosphatase 1 regulatory subunit 12B	PPP1R12B	Eukaryota|Metazoa	CRAGI|DAPPU|PEDHC|NASVI|APIME|NEMVE|ACREC|ANOGA|DROGR|DROMO|DROVI|DROAN|DROWI|HARSA|DROME|ACYPI|DROPS|DROYA|HELRO|DROER|DROSE|IXOSC|DROSI|ASCSU|LOALO|AMPQE|TRISP|CAERE|CAEBE|HYMMI|ECHMU|CAEBR|SCHMA|CAEJA|WUCBA	12	63	TRUE
4.07e-05	TRUE	Q8N4U5	STSPPRVVTFDEVMA	53	67	FALSE		FALSE	FALSE	FALSE	FALSE	27.189	0.453	0.745	0	0	0	T-complex protein 11-like protein 2	TCP11L2	Eukaryota|Metazoa	CAMFO|ACREC|HARSA|ATTCE	12	38	TRUE
4.07e-05	TRUE	Q92953	LKSRSLKVNFKENRG	710	724	FALSE		FALSE	FALSE	FALSE	FALSE	27.191	0.66	0.13	0	0	0	Potassium voltage-gated channel subfamily B member 2	KCNB2	Eukaryota|Metazoa|Chordata|Craniata|Vertebrata|Euteleostomi	CHICK|FICAL|ANOCA|LATCH|LEPOC|DANRE|ORYLA|ASTMX	8	28	TRUE					Kv2channel
4.08e-05	TRUE	Q9UL51	GPARGPKVSFSCRGA	116	130	FALSE		FALSE	FALSE	FALSE	FALSE	27.184	0.586	0.041	0	0	0	Potassium/sodium hyperpolarization-activated cyclic nucleotide-gated channel 2	HCN2	Eukaryota|Metazoa|Chordata|Craniata|Vertebrata|Euteleostomi	CHICK|XENTR|ASTMX	8	10	TRUE
4.11e-05	TRUE	Q96GA3	FIEKKKAVSFHLVHR	9	23	FALSE		FALSE	FALSE	FALSE	FALSE	27.174	0.524	0.412	0	0	0	Protein LTV1 homolog	LTV1	Eukaryota|Metazoa	TRICA|AEDAE|TETUR|DROGR|DROMO|DROVI|DROAN|DROWI|DROME|DROPS|DROYA|CULQU|DROER|DROSE|DANPL|BOMMO|DROPE|DROSI|AMPQE	12	67	TRUE					LTV
4.12e-05	TRUE	P49792	SQGESKIVSFGFGSS	2831	2845	FALSE		FALSE	FALSE	FALSE	FALSE	27.169	0.363	0.54	-2.569	-2.469	-4.833	E3 SUMO-protein ligase RanBP2	RANBP2	Eukaryota|Metazoa|Chordata|Craniata|Vertebrata	SPETR	9	28	TRUE			0.36
4.12e-05	TRUE	Q9UJQ4	TTKGNLKVHFHRHPQ	420	434	FALSE		FALSE	FALSE	TRUE	TRUE	27.164	0.337	0.125	0	-3.037	-2.42	Sal-like protein 4	SALL4	Eukaryota|Metazoa|Chordata|Craniata|Vertebrata	SPETR	9	28	TRUE			0.34		zinc finger region:C2H2-type 2,zf-H2C2_2
4.17e-05	TRUE	Q86T90	NRKERKTVGFHSHMK	440	454	FALSE		FALSE	FALSE	FALSE	FALSE	27.152	0.656	0.008	0	0	0	Uncharacterized protein KIAA1328	KIAA1328	Eukaryota|Metazoa|Chordata|Craniata|Vertebrata|Euteleostomi	FICAL|TAEGU|LATCH	8	23	TRUE
4.2e-05	TRUE	O95071	MAVHRVKVTFKDEPG	2272	2286	FALSE		FALSE	FALSE	FALSE	FALSE	27.138	0.375	0.1	-2.237	0	-2.523	E3 ubiquitin-protein ligase UBR5	UBR5	Eukaryota|Metazoa	STRMM|TRICA|DAPPU|ZOONE|PEDHC|AEDAE|NASVI|APIME|CAMFO|ACREC|TETUR|RHOPR|ANOGA|DROGR|DROMO|DROVI|DROAN|DROWI|STRPU|HARSA|DROME|ACYPI|ANODA|DROPS|DROYA|HELRO|DROER|DANPL|ATTCE|IXOSC|DROSI|ASCSU|LOALO|BRUMA|AMPQE|TRISP|CAERE|CAEBE|CAEEL|HYMMI|ECHMU|CAEBR|SCHMA|CAEJA|WUCBA|MEGSC	12	97	TRUE			0.37
4.22e-05	FALSE	Q9Y5K6	LPLRPKSVDFDSLTV	452	466	FALSE		FALSE	FALSE	TRUE	TRUE	27.132	0.366	0.385	0	-2.585	-2.959	CD2-associated protein	CD2AP	Eukaryota|Metazoa|Chordata|Craniata|Vertebrata|Euteleostomi|Mammalia|Eutheria|Euarchontoglires	CRIGR	5	6	FALSE			0.37
4.22e-05	FALSE	Q6P3R8	QKCKIQKVRFQGKCP	297	311	FALSE		FALSE	FALSE	FALSE	FALSE	27.123	0.347	0.414	0	0	0	Serine/threonine-protein kinase Nek5	NEK5	Eukaryota|Metazoa|Chordata|Craniata|Vertebrata|Euteleostomi|Mammalia|Eutheria	AILME|HORSE|SHEEP	6	11	FALSE			0.35
4.32e-05	FALSE	Q8IZT6	HSANVSKVSFNEKAV	262	276	FALSE		FALSE	FALSE	FALSE	FALSE	27.102	0.342	0.87	0	0	-4.449	Abnormal spindle-like microcephaly-associated protein	ASPM	Eukaryota|Metazoa|Chordata|Craniata|Vertebrata|Euteleostomi|Mammalia|Eutheria|Euarchontoglires|Primates|Haplorrhini|Catarrhini	NOMLE|MACFA|MACMU	2	6	FALSE			0.34
4.45e-05	TRUE	Q7Z407	KSVEGKAVRFDPNLN	3687	3701	FALSE		FALSE	FALSE	FALSE	FALSE	27.061	0.373	0.886	0	0	0	CUB and sushi domain-containing protein 3	CSMD3	Eukaryota|Metazoa|Chordata|Craniata|Vertebrata	SPETR	9	37	TRUE			0.37
4.56e-05	TRUE	Q09666	LESGSGKVTFPKMKI	5649	5663	FALSE		FALSE	FALSE	FALSE	FALSE	27.029	0.459	0.105	-2.495	-3.536	0	Neuroblast differentiation-associated protein AHNAK	AHNAK	Eukaryota|Metazoa|Chordata|Craniata|Vertebrata|Euteleostomi	ANAPL|ANOCA|OPHHA	8	22	TRUE
4.59e-05	TRUE	Q8IWN7	KVTPAKKITFLKRGD	29	43	FALSE		FALSE	FALSE	FALSE	FALSE	27.013	0.356	0.357	0	-3.003	0	Retinitis pigmentosa 1-like 1 protein	RP1L1	Eukaryota|Metazoa|Chordata|Craniata|Vertebrata	SPETR	9	34	TRUE			0.36		Doublecortin 1
4.62e-05	TRUE	Q9ULM3	KMTTSQKVTFCSHGN	410	424	FALSE		FALSE	FALSE	TRUE	TRUE	27	0.425	0.906	0	-3.222	0	YEATS domain-containing protein 2	YEATS2	Eukaryota|Metazoa|Chordata|Craniata|Vertebrata	SPETR	9	34	TRUE
4.62e-05	FALSE	Q9WJR5	SKKRRNRVSFLGAAT	3	17	FALSE		FALSE	FALSE	FALSE	FALSE	27.003	0.652	0.784	-2.959	0	0	Endogenous retrovirus group K member 19 Pol protein	ERVK-19	Eukaryota|Metazoa|Chordata|Craniata|Vertebrata|Euteleostomi|Mammalia|Eutheria|Euarchontoglires|Primates|Haplorrhini|Catarrhini|Hominidae|Homo	HUMAN|HUMAN	0	1	FALSE
4.62e-05	FALSE	P63136	SKKRRNRVSFLGAAT	3	17	FALSE		FALSE	FALSE	FALSE	FALSE	27.003	0.652	1	-2.959	0	0	Endogenous retrovirus group K member 25 Pol protein	ERVK-25	Eukaryota|Metazoa|Chordata|Craniata|Vertebrata|Euteleostomi|Mammalia|Eutheria|Euarchontoglires|Primates|Haplorrhini|Catarrhini|Hominidae|Homo	HUMAN|HUMAN	0	1	FALSE
4.64e-05	TRUE	Q8WV83	KTPKKSRVRFSNIME	187	201	FALSE		FALSE	FALSE	FALSE	FALSE	26.993	0.524	0.052	0	0	0	Solute carrier family 35 member F5	SLC35F5	Eukaryota|Metazoa	STRMM|CRAGI|TRICA|DAPPU|ZOONE|AEDAE|NASVI|APIME|CAMFO|ACREC|ANOGA|DROGR|DROMO|DROVI|DROAN|DROWI|STRPU|TRIAD|HARSA|DROME|ACYPI|ANODA|DROPS|DROYA|CULQU|DROER|DROSE|DANPL|ATTCE|BOMMO|DROPE|SOLIN|DROSI|ASCSU|CAERE|CAEBE|CAEEL|CAEBR|MEGSC	12	88	TRUE
4.65e-05	TRUE	Q6P3R8	KYKAKKGVKFEINLD	572	586	FALSE		FALSE	FALSE	FALSE	FALSE	26.989	0.363	0.183	0	0	0	Serine/threonine-protein kinase Nek5	NEK5	Eukaryota|Metazoa|Chordata|Craniata|Vertebrata	SPETR	9	25	TRUE			0.36
4.66e-05	TRUE	Q8IUG5	DYERKTKVDFDDFLP	2432	2446	FALSE		FALSE	FALSE	FALSE	FALSE	26.986	0.354	0.098	0	0	0	Unconventional myosin-XVIIIb	MYO18B	Eukaryota|Metazoa|Chordata|Craniata|Vertebrata|Euteleostomi	FICAL	8	26	TRUE			0.35
4.68e-05	TRUE	Q9NSC2	STKGNLKVHFQRHKE	487	501	FALSE		FALSE	FALSE	FALSE	FALSE	26.975	0.419	0.502	-2.678	-3.19	-4.327	Sal-like protein 1	SALL1	Eukaryota|Metazoa	STRMM|CRAGI|TRICA|DAPPU|PEDHC|NASVI|CAMFO|ACREC|TETUR|RHOPR|ANOGA|STRPU|ACYPI|CULQU|DANPL|ATTCE|BOMMO|SOLIN	12	66	TRUE					zinc finger region:C2H2-type 2,zf-H2C2_2
4.68e-05	TRUE	Q9BXA9	STKGNLKVHFQRHKE	458	472	FALSE		FALSE	FALSE	FALSE	FALSE	26.975	0.381	0.161	0	0	-2.699	Sal-like protein 3	SALL3	Eukaryota|Metazoa	STRMM|CRAGI|TRICA|DAPPU|PEDHC|NASVI|CAMFO|ACREC|TETUR|RHOPR|DROWI|STRPU|DROME|ACYPI|CULQU|DROER|DANPL|ATTCE|BOMMO|SOLIN	12	65	TRUE			0.38		zinc finger region:C2H2-type 2,zf-H2C2_2
4.71e-05	TRUE	Q14721	LKLRALKVNFMEGDP	667	681	FALSE		FALSE	FALSE	FALSE	FALSE	26.971	0.306	0.005	0	-3.162	-4.227	Potassium voltage-gated channel subfamily B member 1	KCNB1	Eukaryota|Metazoa|Chordata|Craniata|Vertebrata	SPETR	9	43	TRUE			0.31		Kv2channel
4.72e-05	FALSE	P10266	SRKRRNRVSFLGAVT	3	17	FALSE		FALSE	FALSE	FALSE	FALSE	26.966	0.599	1	-2.959	0	0	Endogenous retrovirus group K member 10 Pol protein	ERVK-10	Eukaryota|Metazoa|Chordata|Craniata|Vertebrata|Euteleostomi|Mammalia|Eutheria|Euarchontoglires|Primates|Haplorrhini|Catarrhini|Hominidae|Homo	HUMAN|HUMAN	0	1	FALSE
4.75e-05	TRUE	Q96SB3	DPAPSRKIHFSTAPI	440	454	TRUE	19094064,10194355,22321011,26186194,20305656,15231748,10194355,26496610,23080069,10194355,10391935,26496610,26186194,24366813	TRUE	TRUE	FALSE	FALSE	26.951	0.569	0.152	-2.569	-7.133	-2.602	Neurabin-2	PPP1R9B	Eukaryota|Metazoa|Chordata|Craniata|Vertebrata	SPETR	9	28	TRUE
4.76e-05	TRUE	Q5XKK7	DSSGKRSVKFNKGYT	96	110	FALSE		FALSE	FALSE	FALSE	FALSE	26.95	0.579	0.249	0	0	0	Protein FAM219B	FAM219B	Eukaryota|Metazoa|Chordata|Craniata|Vertebrata	SPETR	9	38	TRUE					FAM219A
4.88e-05	FALSE	Q8N2N9	DGEKSRTVSFEQPPG	486	500	FALSE		FALSE	FALSE	FALSE	FALSE	26.914	0.609	1	0	0	0	Ankyrin repeat domain-containing protein 36B	ANKRD36B	Eukaryota|Metazoa|Chordata|Craniata|Vertebrata|Euteleostomi|Mammalia|Eutheria	PIG	6	2	FALSE
4.94e-05	FALSE	P63132	SRKRRNRVSFLGAAT	3	17	FALSE		FALSE	FALSE	FALSE	FALSE	26.899	0.644	1	-2.959	0	0	Endogenous retrovirus group K member 113 Pol protein	HERVK_113	Eukaryota|Metazoa|Chordata|Craniata|Vertebrata|Euteleostomi|Mammalia|Eutheria|Euarchontoglires|Primates|Haplorrhini|Catarrhini|Hominidae|Homo	HUMAN|HUMAN	0	1	FALSE
4.94e-05	FALSE	Q9UQG0	SRKRRNRVSFLGAAT	3	17	FALSE		FALSE	FALSE	FALSE	FALSE	26.899	0.644	1	-2.959	0	0	Endogenous retrovirus group K member 11 Pol protein	ERVK-11	Eukaryota|Metazoa|Chordata|Craniata|Vertebrata|Euteleostomi|Mammalia|Eutheria|Euarchontoglires|Primates|Haplorrhini|Catarrhini|Hominidae|Homo	HUMAN|HUMAN	0	1	FALSE
4.96e-05	TRUE	Q99728	EESKQKLVSFCSQPS	233	247	FALSE		FALSE	FALSE	FALSE	FALSE	26.885	0.41	0.004	-3.545	-3.222	-3.257	BRCA1-associated RING domain protein 1	BARD1	Eukaryota|Metazoa	STRPU	12	35	TRUE
4.99e-05	TRUE	Q14159	RPGAGLKVLFTKETA	335	349	FALSE		FALSE	FALSE	FALSE	FALSE	26.873	0.368	0.031	0	0	-3.334	DNA repair-scaffolding protein	SPIDR	Eukaryota|Metazoa|Chordata|Craniata|Vertebrata|Euteleostomi	TAEGU|ANOCA|LEPOC	8	24	TRUE			0.37		DUF4502
5.01e-05	TRUE	P61353	KARREAKVKFEERYK	109	123	FALSE		FALSE	FALSE	FALSE	FALSE	26.865	0.304	0.535	-2.495	-3.536	-2.432	60S ribosomal protein L27	RPL27	Eukaryota|Metazoa	TRICA|ZOONE|AEDAE|NASVI|APIME|CAMFO|ACREC|RHOPR|DROGR|DROMO|DROVI|DROAN|DROWI|HARSA|DROME|ACYPI|ANODA|DROPS|DROYA|CULQU|DROER|DROSE|DANPL|ATTCE|BOMMO|DROPE|SOLIN|DROSI	12	75	TRUE			0.3		Ribosomal_L27e
5.01e-05	FALSE	Q9HCM1	IKLKLKSVSFKQKRK	1362	1376	FALSE		FALSE	FALSE	FALSE	FALSE	26.866	0.387	0.67	0	0	0	Uncharacterized protein KIAA1551	KIAA1551	Eukaryota|Metazoa|Chordata|Craniata|Vertebrata|Euteleostomi|Mammalia|Eutheria|Euarchontoglires|Primates|Haplorrhini|Catarrhini	NOMLE|MACFA|MACMU	2	7	FALSE			0.39		DUF4617
5.02e-05	TRUE	O75592	VDEGSNKVHFSIGKA	2922	2936	FALSE		FALSE	FALSE	FALSE	FALSE	26.864	0.469	0.065	0	-3.162	-3.257	E3 ubiquitin-protein ligase MYCBP2	MYCBP2	Eukaryota|Metazoa|Chordata|Craniata|Vertebrata	SPETR	9	47	TRUE
5.08e-05	FALSE	Q5VST9	CEARGQRVSFRLHIT	1054	1068	FALSE		FALSE	FALSE	FALSE	FALSE	26.841	0.315	0.694	0	0	-3.152	Obscurin	OBSCN	Eukaryota|Metazoa|Chordata|Craniata|Vertebrata|Euteleostomi|Mammalia	MONDO	7	11	FALSE			0.31		Ig-like 10,I-set
5.11e-05	TRUE	Q9HCH5	SLEPLKHVRFSAVKD	325	339	FALSE	15231748,19389623,16189514	TRUE	TRUE	FALSE	FALSE	26.832	0.473	0	-2.569	0	0	Synaptotagmin-like protein 2	SYTL2	Eukaryota|Metazoa|Chordata|Craniata|Vertebrata	SPETR	9	23	TRUE
5.11e-05	TRUE	Q86YI8	IVRQGKQVVFRDEDS	200	214	FALSE		FALSE	FALSE	FALSE	FALSE	26.831	0.478	0.158	-2.678	0	-3.4	PHD finger protein 13	PHF13	Eukaryota|Metazoa|Chordata|Craniata|Vertebrata	SPETR	9	48	TRUE
5.11e-05	TRUE	Q8IUL8	SGPVEARVTFVDPRD	600	614	FALSE		FALSE	FALSE	FALSE	FALSE	26.828	0.394	0.426	0	0	0	Cartilage intermediate layer protein 2	CILP2	Eukaryota|Metazoa|Chordata|Craniata|Vertebrata	SPETR	9	21	TRUE			0.39
5.15e-05	FALSE	P35916	HCSPSARVTFFTDNS	1348	1362	FALSE		FALSE	FALSE	FALSE	FALSE	26.82	0.569	0.986	-2.569	0	-2.886	Vascular endothelial growth factor receptor 3	FLT4	Eukaryota|Metazoa|Chordata|Craniata|Vertebrata|Euteleostomi|Mammalia|Eutheria|Euarchontoglires|Primates|Haplorrhini|Catarrhini	NOMLE|MACMU	2	5	FALSE
5.21e-05	TRUE	Q2LD37	AASPGPRVTFNIQDT	3651	3665	FALSE		FALSE	FALSE	FALSE	FALSE	26.805	0.54	0.659	0	0	0	Uncharacterized protein KIAA1109	KIAA1109	Eukaryota|Metazoa|Chordata|Craniata|Vertebrata|Euteleostomi	CHICK|FICAL|ANAPL|TAEGU|ANOCA|MELGA|LATCH|LEPOC|ORENI|TAKRU|DANRE|XIPMA|ORYLA|GASAC|TETNG|ASTMX	8	45	TRUE
5.3e-05	FALSE	Q5VST9	CEAGGQRVSFHLHIT	1146	1160	FALSE		FALSE	FALSE	FALSE	FALSE	26.783	0.324	0.525	0	0	-3.152	Obscurin	OBSCN	Eukaryota|Metazoa|Chordata|Craniata|Vertebrata|Euteleostomi|Mammalia	MONDO	7	13	FALSE			0.32		Ig-like 11,I-set
5.35e-05	TRUE	Q5T8P6	PSSGSLKVEFFPHQE	88	102	FALSE	19389623	TRUE	TRUE	TRUE	TRUE	26.766	0.579	0.985	-2.495	0	0	RNA-binding protein 26	RBM26	Eukaryota|Metazoa|Chordata|Craniata|Vertebrata	SPETR	9	35	TRUE
5.35e-05	TRUE	Q14CM0	ESPRGAKVSFIFGDF	644	658	FALSE	22321011	TRUE	TRUE	FALSE	FALSE	26.765	0.325	0.031	0	-4.939	0	FERM and PDZ domain-containing protein 4	FRMPD4	Eukaryota|Metazoa|Chordata|Craniata|Vertebrata	SPETR	9	50	TRUE			0.32
5.36e-05	FALSE	P63133	SKKRRNRVSFLGVAT	3	17	FALSE		FALSE	FALSE	FALSE	FALSE	26.764	0.559	1	-2.959	0	0	Endogenous retrovirus group K member 8 Pol protein	ERVK-8	Eukaryota|Metazoa|Chordata|Craniata|Vertebrata|Euteleostomi|Mammalia|Eutheria|Euarchontoglires|Primates|Haplorrhini|Catarrhini|Hominidae|Homo	HUMAN|HUMAN	0	1	FALSE
5.37e-05	TRUE	Q8IY67	LGGSHLRVSFCAPGP	287	301	FALSE		FALSE	FALSE	FALSE	FALSE	26.759	0.346	0.24	-2.495	0	0	Ribonucleoprotein PTB-binding 1	RAVER1	Eukaryota|Metazoa	STRMM	12	17	TRUE	0.2893		0.35		RRM 3,RRM_6
5.39e-05	TRUE	P56715	HPVVAKRISFYKSGD	31	45	FALSE		FALSE	FALSE	FALSE	FALSE	26.751	0.314	0.124	-2.678	-3.003	-3.609	Oxygen-regulated protein 1	RP1	Eukaryota|Metazoa|Chordata|Craniata|Vertebrata	SPETR	9	34	TRUE			0.31		Doublecortin 1
5.39e-05	TRUE	Q9ULD2	PVLEPTKVTFSVSPI	431	445	FALSE		FALSE	FALSE	FALSE	FALSE	26.749	0.331	0.346	0	-2.469	0	Microtubule-associated tumor suppressor 1	MTUS1	Eukaryota|Metazoa|Chordata|Craniata|Vertebrata|Euteleostomi	XENTR|LEPOC	8	9	TRUE			0.33
5.44e-05	TRUE	O95248	APQSRRRVVWPCYDS	1627	1641	FALSE		FALSE	FALSE	FALSE	FALSE	26.744	0.452	0.264	-4.167	0	-4.327	Myotubularin-related protein 5	SBF1	Eukaryota|Metazoa|Chordata|Craniata|Vertebrata	SPETR	9	37	TRUE
5.46e-05	TRUE	Q2VPJ9	PAPYERRVRWLREIQ	25	39	FALSE		FALSE	FALSE	FALSE	FALSE	26.735	0.314	0.103	0	0	0	Leucine-rich repeat-containing protein 75B	LRRC75B	Eukaryota|Metazoa|Chordata|Craniata|Vertebrata	SPETR	9	20	TRUE			0.31
5.46e-05	FALSE	Q96JB1	QSEQRKHVVFGSETG	793	807	FALSE		FALSE	FALSE	FALSE	FALSE	26.732	0.462	0.319	0	-3.003	0	Dynein heavy chain 8, axonemal	DNAH8	Eukaryota|Metazoa|Chordata|Craniata|Vertebrata|Euteleostomi|Mammalia|Eutheria|Euarchontoglires|Primates|Haplorrhini|Catarrhini|Hominidae	PANTR|PONAB	1	3	FALSE
5.47e-05	TRUE	P56715	TMTVEMKVRFRIKEE	330	344	FALSE		FALSE	FALSE	FALSE	FALSE	26.73	0.311	0.319	-2.678	-3.003	-3.609	Oxygen-regulated protein 1	RP1	Eukaryota|Metazoa|Chordata|Craniata|Vertebrata	SPETR	9	29	TRUE			0.31
5.61e-05	TRUE	Q5JTV8	ATSVQQKVNFSEEGE	205	219	FALSE	15231748,22321011,16189514,23080069	TRUE	TRUE	FALSE	FALSE	26.693	0.567	0.178	-2.569	0	0	Torsin-1A-interacting protein 1	TOR1AIP1	Eukaryota|Metazoa|Chordata|Craniata|Vertebrata	SPETR	9	20	TRUE					LAP1C
5.61e-05	TRUE	Q13255	ANSNGKSVSWSEPGG	886	900	TRUE		FALSE	FALSE	FALSE	FALSE	26.688	0.584	0.013	0	-3.162	-2.658	Metabotropic glutamate receptor 1	GRM1	Eukaryota|Metazoa|Chordata|Craniata|Vertebrata	SPETR	9	32	TRUE
5.61e-05	FALSE	P01023	HGPEGLRVGFYESDV	698	712	FALSE		FALSE	FALSE	FALSE	FALSE	26.69	0.358	0.97	-2.569	0	-2.509	Alpha-2-macroglobulin	A2M	Eukaryota|Metazoa|Chordata|Craniata|Vertebrata|Euteleostomi|Mammalia|Eutheria|Euarchontoglires|Primates|Haplorrhini|Catarrhini	NOMLE	2	5	FALSE			0.36
5.8e-05	TRUE	Q86WK7	KASVHKHVVFLEPGR	447	461	FALSE		FALSE	FALSE	FALSE	FALSE	26.647	0.425	0.054	0	0	0	Amphoterin-induced protein 3	AMIGO3	Eukaryota|Metazoa|Chordata|Craniata|Vertebrata|Euteleostomi	CHICK|FICAL|ANOCA|LATCH|LEPOC|DANRE|OPHHA|GASAC|ASTMX	8	31	TRUE
5.84e-05	TRUE	Q9H4A3	KSEDAKSVHFESSTS	1876	1890	FALSE	19389623	TRUE	TRUE	FALSE	FALSE	26.636	0.567	0.669	-2.569	0	-2.276	Serine/threonine-protein kinase WNK1	WNK1	Eukaryota|Metazoa|Chordata|Craniata|Vertebrata	SPETR	9	31	TRUE
5.85e-05	TRUE	Q9NYI0	RPGRVKHVEFQGVEI	292	306	FALSE		FALSE	FALSE	FALSE	FALSE	26.626	0.474	0.012	0	-2.585	-3.928	PH and SEC7 domain-containing protein 3	PSD3	Eukaryota|Metazoa|Chordata|Craniata|Vertebrata	SPETR	9	33	TRUE
5.97e-05	FALSE	Q8TEV9	QKDQGFRVDFSVENA	621	635	FALSE		FALSE	FALSE	FALSE	FALSE	26.613	0.649	0.33	0	0	0	Smith-Magenis syndrome chromosomal region candidate gene 8 protein	SMCR8	Eukaryota|Metazoa|Chordata|Craniata|Vertebrata|Euteleostomi|Mammalia|Eutheria|Euarchontoglires	HETGA	5	6	FALSE
6.09e-05	TRUE	Q8WUM9	AVVEERTVSFKLGDL	310	324	FALSE		FALSE	FALSE	FALSE	FALSE	26.585	0.407	0.015	0	0	-2.523	Sodium-dependent phosphate transporter 1	SLC20A1	Eukaryota|Metazoa|Chordata|Craniata|Vertebrata	SPETR	9	44	TRUE					PHO4
6.09e-05	FALSE	Q8NI35	QQKYPTKVSFSSQEI	1382	1396	FALSE		FALSE	FALSE	FALSE	FALSE	26.585	0.387	0.7	0	-2.585	0	InaD-like protein	INADL	Eukaryota|Metazoa|Chordata|Craniata|Vertebrata|Euteleostomi|Mammalia|Eutheria	MUSPF|CANFA|AILME|BOVIN|LOXAF|MYOLU	6	12	FALSE			0.39
6.14e-05	FALSE	Q99459	GNKKGKTVGFGTNNS	596	610	FALSE	20467437,11101529,10827081	TRUE	TRUE	TRUE	TRUE	26.576	0.509	0.994	-2.678	-3.19	-3.072	Cell division cycle 5-like protein	CDC5L	Eukaryota|Metazoa|Chordata|Craniata|Vertebrata|Euteleostomi|Mammalia	SARHA|ORNAN	7	26	FALSE					Myb_Cef
6.29e-05	TRUE	Q9NQ79	QMSTHGKVRFRDIAS	322	336	FALSE		FALSE	FALSE	FALSE	FALSE	26.559	0.311	0.793	0	0	0	Cartilage acidic protein 1	CRTAC1	Eukaryota|Metazoa|Chordata|Craniata|Vertebrata	SPETR	9	34	TRUE			0.31		VCBS
6.31e-05	TRUE	P82094	KEDVCKTVEFLNEKL	444	458	FALSE		FALSE	FALSE	FALSE	FALSE	26.558	0.304	0.371	0	0	-3.434	TATA element modulatory factor	TMF1	Eukaryota|Metazoa|Chordata|Craniata|Vertebrata	SPETR	9	25	TRUE			0.3
6.32e-05	TRUE	Q96PZ7	KPTEAKAVRFDTTLN	3545	3559	FALSE	19389623	TRUE	TRUE	FALSE	FALSE	26.549	0.332	0.891	0	0	0	CUB and sushi domain-containing protein 1	CSMD1	Eukaryota|Metazoa|Chordata|Craniata|Vertebrata	SPETR	9	34	TRUE			0.33
6.33e-05	TRUE	P25054	ESARHKAVEFSSGAK	1345	1359	FALSE		FALSE	FALSE	FALSE	FALSE	26.546	0.628	0.015	-3.64	-4.668	-3.708	Adenomatous polyposis coli protein	APC	Eukaryota|Metazoa|Chordata|Craniata|Vertebrata	SPETR	9	38	TRUE
6.34e-05	TRUE	Q9BX26	ENTENKNVEFPNQNF	564	578	FALSE		FALSE	FALSE	FALSE	FALSE	26.541	0.492	0.72	0	-3.037	-2.602	Synaptonemal complex protein 2	SYCP2	Eukaryota|Metazoa|Chordata|Craniata|Vertebrata	SPETR	9	14	TRUE
6.35e-05	TRUE	P57059	GQQKPLRVGFYDIER	17	31	FALSE		FALSE	FALSE	FALSE	FALSE	26.536	0.359	0.321	-3.64	0	-6.176	Serine/threonine-protein kinase SIK1	SIK1	Eukaryota|Metazoa	DAPPU|PEDHC|APIME|NEMVE|DROMO|DROVI|DROYA|HELRO|DROER|DROSE|DANPL|IXOSC|ASCSU	12	49	TRUE			0.36		Pkinase
6.44e-05	TRUE	Q9ULL0	PPKPTKSVGFEAQKI	1645	1659	FALSE		FALSE	FALSE	FALSE	FALSE	26.519	0.596	0.145	0	0	0	Uncharacterized protein KIAA1210	KIAA1210	Eukaryota|Metazoa|Chordata|Craniata|Vertebrata	SPETR	9	11	TRUE
6.44e-05	FALSE	Q9BXT5	NSMKKRNVNFSAAET	2433	2447	FALSE		FALSE	FALSE	FALSE	FALSE	26.52	0.446	0.457	0	0	-2.602	Testis-expressed sequence 15 protein	TEX15	Eukaryota|Metazoa|Chordata|Craniata|Vertebrata|Euteleostomi|Mammalia|Eutheria	HORSE|FELCA	6	10	FALSE
6.46e-05	TRUE	P41594	SSSNGKSVTWAQNEK	908	922	TRUE		FALSE	FALSE	FALSE	FALSE	26.517	0.592	0.048	0	-4.939	-2.699	Metabotropic glutamate receptor 5	GRM5	Eukaryota|Metazoa|Chordata|Craniata|Vertebrata	SPETR	9	28	TRUE
6.52e-05	TRUE	Q9NYD6	SPQLGGKVSFPETPK	189	203	FALSE		FALSE	FALSE	FALSE	FALSE	26.501	0.73	0.227	0	0	-2.42	Homeobox protein Hox-C10	HOXC10	Eukaryota|Metazoa|Chordata|Craniata|Vertebrata	SPETR	9	29	TRUE
6.54e-05	TRUE	O43526	SGEKKLKVGFVGLDP	15	29	TRUE		FALSE	FALSE	FALSE	FALSE	26.494	0.473	1	0	-3.003	0	Potassium voltage-gated channel subfamily KQT member 2	KCNQ2	Eukaryota|Metazoa|Chordata|Craniata|Vertebrata|Euteleostomi	CHICK|XENTR|LATCH|LEPOC|TAKRU|DANRE|ORYLA	8	16	TRUE
6.56e-05	TRUE	Q8IZT6	EVREIKRIHFSPSEP	595	609	FALSE		FALSE	FALSE	FALSE	FALSE	26.486	0.505	0.14	0	0	-4.449	Abnormal spindle-like microcephaly-associated protein	ASPM	Eukaryota|Metazoa|Chordata|Craniata|Vertebrata	SPETR	9	22	TRUE
6.59e-05	TRUE	Q99996	KIMVEDKVSFENMTV	1059	1073	TRUE	10358086	TRUE	TRUE	FALSE	FALSE	26.478	0.417	0.47	0	-3.003	-4.327	A-kinase anchor protein 9	AKAP9	Eukaryota|Metazoa|Chordata|Craniata|Vertebrata	SPETR	9	10	TRUE
6.59e-05	FALSE	Q8NEC7	SKSLELKVAFSKLTV	234	248	FALSE		FALSE	FALSE	FALSE	FALSE	26.48	0.434	0.763	0	0	0	Glutathione S-transferase C-terminal domain-containing protein	GSTCD	Eukaryota|Metazoa|Chordata|Craniata|Vertebrata|Euteleostomi|Mammalia|Eutheria	MUSPF|CANFA|BOVIN|MYOLU|SHEEP|PTEAL	6	22	FALSE					GST C-terminal
6.65e-05	TRUE	Q13488	GPHQDLRVNFVAGAV	160	174	FALSE		FALSE	FALSE	FALSE	FALSE	26.467	0.409	0.4	0	-2.469	-2.886	V-type proton ATPase 116 kDa subunit a isoform 3	TCIRG1	Eukaryota|Metazoa|Chordata|Craniata|Vertebrata	SPETR	9	28	TRUE					V_ATPase_I
6.72e-05	TRUE	Q9Y2U5	RELAVKQVQFDPDSP	380	394	FALSE		FALSE	FALSE	FALSE	FALSE	26.442	0.346	0.269	-3.64	0	-2.658	Mitogen-activated protein kinase kinase kinase 2	MAP3K2	Eukaryota|Metazoa|Chordata|Craniata|Vertebrata	SPETR	9	46	TRUE			0.35		Pkinase
6.86e-05	TRUE	Q8NCJ5	EHEGRKVVVFFTRNG	391	405	FALSE		FALSE	FALSE	FALSE	FALSE	26.414	0.392	0.314	0	0	0	SPRY domain-containing protein 3	SPRYD3	Eukaryota|Metazoa|Chordata|Craniata|Vertebrata	SPETR	9	32	TRUE			0.39
6.89e-05	TRUE	Q99759	RELASKQVQFDPDSP	386	400	FALSE	14743216,14743216	TRUE	TRUE	FALSE	FALSE	26.407	0.436	0.232	0	0	-2.523	Mitogen-activated protein kinase kinase kinase 3	MAP3K3	Eukaryota|Metazoa|Chordata|Craniata|Vertebrata	SPETR	9	39	TRUE					Pkinase
7.16e-05	FALSE	Q9QC07	SRKRRNRVSFLGVTT	3	17	FALSE		FALSE	FALSE	FALSE	FALSE	26.375	0.585	0.944	-2.959	0	0	Endogenous retrovirus group K member 18 Pol protein	ERVK-18	Eukaryota|Metazoa|Chordata|Craniata|Vertebrata|Euteleostomi|Mammalia|Eutheria|Euarchontoglires|Primates|Haplorrhini|Catarrhini|Hominidae|Homo	HUMAN|HUMAN	0	1	FALSE
7.17e-05	TRUE	Q8TF40	CEAAQTKVTFLIGDS	744	758	FALSE		FALSE	FALSE	FALSE	FALSE	26.374	0.347	0.072	0	0	-3.152	Folliculin-interacting protein 1	FNIP1	Eukaryota|Metazoa|Chordata|Craniata|Vertebrata	SPETR	9	30	TRUE			0.35
7.19e-05	TRUE	Q9UL18	PLTDSQRVRFTKEIK	247	261	FALSE		FALSE	FALSE	FALSE	FALSE	26.37	0.383	0.252	-2.495	0	-2.886	Protein argonaute-1	AGO1	Eukaryota|Metazoa	STRMM|CRAGI|TRICA|DAPPU|ZOONE|PEDHC|AEDAE|NASVI|APIME|CAMFO|TETUR|RHOPR|ANOGA|DROGR|DROMO|DROVI|DROAN|DROWI|STRPU|HARSA|DROME|ACYPI|ANODA|DROPS|DROYA|CULQU|HELRO|DROER|DROSE|DANPL|ATTCE|BOMMO|DROPE|SOLIN|IXOSC|ASCSU|LOALO|BRUMA|TRISP|CAERE|CAEBE|CAEEL|HYMMI|ECHMU|CAEBR|SCHMA|CAEJA|WUCBA|PRIPA|MEGSC	12	92	TRUE	0.438		0.38		PAZ
7.47e-05	TRUE	Q9UKX7	KKAKRRNVGFESDTG	41	55	FALSE	24366813	TRUE	TRUE	TRUE	TRUE	26.32	0.335	0.945	0	-2.569	-3.4	Nuclear pore complex protein Nup50	NUP50	Eukaryota|Metazoa|Chordata|Craniata|Vertebrata|Euteleostomi	ANOCA	8	23	TRUE			0.34		NUP50
7.47e-05	TRUE	Q8N2C7	RHRYERKISFAGVLD	1387	1401	FALSE		FALSE	FALSE	FALSE	FALSE	26.321	0.319	0.003	0	0	0	Protein unc-80 homolog	UNC80	Eukaryota|Metazoa	STRMM|CRAGI|TRICA|DAPPU|PEDHC|AEDAE|NASVI|APIME|CAMFO|ACREC|TETUR|RHOPR|ANOGA|DROGR|DROMO|DROVI|DROAN|DROWI|HARSA|DROME|ANODA|DROPS|DROYA|CULQU|DROER|DROSE|DANPL|ATTCE|DROPE|TRISP|CAEEL	12	72	TRUE			0.32
7.47e-05	TRUE	Q15911	SPATSKRISFPGSSE	1189	1203	FALSE		FALSE	FALSE	FALSE	FALSE	26.321	0.683	0.933	-2.569	-2.469	-2.602	Zinc finger homeobox protein 3	ZFHX3	Eukaryota|Metazoa|Chordata|Craniata|Vertebrata|Euteleostomi	FICAL|ANAPL	8	21	TRUE
7.55e-05	FALSE	Q96R48	VKGALKRVLWKQRSK	297	311	FALSE		FALSE	FALSE	FALSE	FALSE	26.312	0.336	0.998	0	0	0	Olfactory receptor 2A5	OR2A5	Eukaryota|Metazoa|Chordata|Craniata|Vertebrata|Euteleostomi|Mammalia|Eutheria	CANFA|AILME|HORSE|BOVIN|FELCA|LOXAF|MYOLU|SHEEP|PTEAL	6	16	FALSE			0.34
8.08e-05	TRUE	Q08188	GPKEGSRVRFDILPS	650	664	FALSE		FALSE	FALSE	FALSE	FALSE	26.215	0.347	0.478	0	0	-2.42	Protein-glutamine gamma-glutamyltransferase E	TGM3	Eukaryota|Metazoa	IXOSC	12	26	TRUE	0.4347		0.35		Transglut_C
8.09e-05	TRUE	P07305	SDEPKKSVAFKKTKK	98	112	FALSE		FALSE	FALSE	FALSE	FALSE	26.211	0.49	0.916	-2.678	-3.037	-2.432	Histone H1.0	H1F0	Eukaryota|Metazoa|Chordata|Craniata|Vertebrata	SPETR	9	25	TRUE
8.15e-05	TRUE	Q9H7Z3	CEDPERQVLFDDIGQ	608	622	FALSE		FALSE	FALSE	FALSE	FALSE	26.191	0.385	0.013	0	0	0	Protein NRDE2 homolog	NRDE2	Eukaryota|Metazoa	CRAGI|DAPPU|NEMVE|TRIAD|HELRO|LOALO|BRUMA|TRISP|CLOSI|SCHMA|WUCBA	12	52	TRUE			0.39		NRDE-2
8.15e-05	FALSE	Q9Y6A5	RPREAKLVEFDFLGA	594	608	FALSE		FALSE	FALSE	FALSE	FALSE	26.185	0.529	0.644	0	0	-2.658	Transforming acidic coiled-coil-containing protein 3	TACC3	Eukaryota|Metazoa|Chordata|Craniata|Vertebrata|Euteleostomi|Mammalia|Eutheria	LOXAF	6	7	FALSE
8.16e-05	TRUE	Q8TAP8	AARQRRQVRFRLTPP	72	86	FALSE	19389623,21382349	TRUE	TRUE	FALSE	FALSE	26.18	0.755	0.16	-2.569	0	0	Protein phosphatase 1 regulatory subunit 35	PPP1R35	Eukaryota|Metazoa|Chordata	BRAFL	11	26	TRUE
8.18e-05	TRUE	Q8TDB6	EAPGTFRVEFSERAA	49	63	FALSE		FALSE	FALSE	FALSE	FALSE	26.179	0.46	0.17	0	0	0	E3 ubiquitin-protein ligase DTX3L	DTX3L	Eukaryota|Metazoa|Chordata	BRAFL	11	11	TRUE
8.18e-05	TRUE	P18825	SRASSRSVEFFLSRR	346	360	FALSE		FALSE	FALSE	FALSE	FALSE	26.177	0.408	0.961	0	-3.003	-4.227	Alpha-2C adrenergic receptor	ADRA2C	Eukaryota|Metazoa|Chordata|Craniata|Vertebrata|Euteleostomi	LATCH	8	12	TRUE					7tm_1
8.18e-05	FALSE	Q8IVM7	TAVLTRHVSFLFGGR	41	55	FALSE		FALSE	FALSE	FALSE	FALSE	26.178	0.361	1	0	0	0	Putative uncharacterized protein encoded by LINC00346	LINC00346	Eukaryota|Metazoa|Chordata|Craniata|Vertebrata|Euteleostomi|Mammalia|Eutheria|Euarchontoglires|Primates|Haplorrhini|Catarrhini|Hominidae	PONAB	1	2	FALSE			0.36
8.2e-05	TRUE	Q8IYT8	TAASSKAVLFTVGSP	716	730	FALSE		FALSE	FALSE	FALSE	FALSE	26.17	0.322	0.256	0	0	-3.434	Serine/threonine-protein kinase ULK2	ULK2	Eukaryota|Metazoa|Chordata|Craniata|Vertebrata	SPETR	9	45	TRUE			0.32
8.26e-05	TRUE	Q9P0M6	EDKKLKSVAFPPFPS	302	316	FALSE		FALSE	FALSE	FALSE	FALSE	26.163	0.3	0.862	-2.678	-3.037	-2.495	Core histone macro-H2A.2	H2AFY2	Eukaryota|Metazoa|Chordata|Craniata|Vertebrata	SPETR	9	45	TRUE			0.3		Macro
8.31e-05	TRUE	O00160	GGGGTRSVTFSRGFG	885	899	FALSE		FALSE	FALSE	FALSE	FALSE	26.148	0.308	0.053	0	0	-3.108	Unconventional myosin-If	MYO1F	Eukaryota|Metazoa|Chordata	BRAFL|CIOIN	11	35	TRUE			0.31		Myosin_TH1
8.43e-05	TRUE	Q13522	QDNSPRKIQFTVPLL	3	17	TRUE		FALSE	FALSE	FALSE	FALSE	26.133	0.708	0.681	0	0	-5.121	Protein phosphatase 1 regulatory subunit 1A	PPP1R1A	Eukaryota|Metazoa|Chordata|Craniata|Vertebrata	SPETR	9	28	TRUE					DARPP-32
8.47e-05	FALSE	Q9H583	EETIPKAVSFNKSES	1478	1492	FALSE		FALSE	FALSE	FALSE	FALSE	26.124	0.396	0.979	-2.495	-3.105	0	HEAT repeat-containing protein 1	HEATR1	Eukaryota|Metazoa|Chordata|Craniata|Vertebrata|Euteleostomi|Mammalia|Eutheria|Euarchontoglires|Primates|Haplorrhini|Catarrhini|Hominidae	PANTR|GORGO|PONAB	1	4	FALSE			0.4
8.57e-05	TRUE	P49815	QGQLHRSVSWADSAV	1284	1298	TRUE	19389623	TRUE	TRUE	FALSE	FALSE	26.113	0.351	0.845	-2.569	-3.162	-2.886	Tuberin	TSC2	Eukaryota|Metazoa|Chordata|Craniata|Vertebrata	SPETR	9	42	TRUE			0.35
8.57e-05	TRUE	Q4KMQ1	SSRKKMKISFNDKSL	571	585	TRUE	26186194,15231748,22321011,26496610,23080069,26186194,21382349,24366813	TRUE	TRUE	FALSE	FALSE	26.112	0.387	0.172	0	-2.509	0	Taperin	TPRN	Eukaryota|Metazoa|Chordata|Craniata|Vertebrata	SPETR	9	40	TRUE			0.39		Phostensin
8.65e-05	TRUE	O43298	PGTNSFRVEFPDFSS	3	17	FALSE		FALSE	FALSE	FALSE	FALSE	26.09	0.556	0.421	0	0	0	Zinc finger and BTB domain-containing protein 43	ZBTB43	Eukaryota|Metazoa|Chordata|Craniata|Vertebrata	SPETR	9	36	TRUE
8.65e-05	TRUE	Q8IY17	RFRKRDKVLFYGRKI	88	102	FALSE		FALSE	FALSE	FALSE	FALSE	26.091	0.344	0.103	-2.959	0	-3.896	Neuropathy target esterase	PNPLA6	Eukaryota|Metazoa	STRMM|CRAGI|ZOONE|NASVI|APIME|ACREC|RHOPR|TRIAD|ACYPI|ANODA|ATTCE	12	53	TRUE			0.34
8.66e-05	TRUE	Q16696	IDVSPKHVGFATIPR	471	485	FALSE		FALSE	FALSE	FALSE	FALSE	26.078	0.34	0.402	0	0	0	Cytochrome P450 2A13	CYP2A13	Eukaryota|Metazoa|Chordata|Craniata|Vertebrata	SPETR	9	25	TRUE	0.3713		0.34		p450
8.66e-05	TRUE	P11509	IDVSPKHVGFATIPR	471	485	FALSE		FALSE	FALSE	FALSE	FALSE	26.078	0.328	0.544	-2.569	0	-2.886	Cytochrome P450 2A6	CYP2A6	Eukaryota|Metazoa|Chordata|Craniata|Vertebrata	SPETR	9	23	TRUE	0.236		0.33		p450
8.66e-05	FALSE	Q5VVP1	SSKEAQKVKFQLERD	648	662	FALSE		FALSE	FALSE	FALSE	FALSE	26.079	0.531	0.063	0	0	-2.18	Spermatogenesis-associated protein 31A6	SPATA31A6	Eukaryota|Metazoa|Chordata|Craniata|Vertebrata|Euteleostomi|Mammalia|Eutheria	MUSPF|CANFA|BOVIN|FELCA|SHEEP|PIG	6	18	FALSE					FAM75
8.66e-05	FALSE	Q4VX67	SSKEAQKVKFQLERD	652	666	FALSE		FALSE	FALSE	FALSE	FALSE	26.079	0.608	0.051	0	0	-2.18	Spermatogenesis-associated protein 31A4	SPATA31A4	Eukaryota|Metazoa|Chordata|Craniata|Vertebrata|Euteleostomi|Mammalia|Eutheria	MUSPF|CANFA|BOVIN|FELCA|SHEEP|PIG	6	18	FALSE					FAM75
8.66e-05	FALSE	Q5RGS2	SSKEAQKVKFQLERD	652	666	FALSE		FALSE	FALSE	FALSE	FALSE	26.079	0.608	0.046	0	0	-2.18	Spermatogenesis-associated protein 31A2	SPATA31A2	Eukaryota|Metazoa|Chordata|Craniata|Vertebrata|Euteleostomi|Mammalia|Eutheria	MUSPF|CANFA|BOVIN|FELCA|SHEEP|PIG	6	18	FALSE					FAM75
8.66e-05	FALSE	Q5VYP0	SSKEAQKVKFQLERD	652	666	FALSE		FALSE	FALSE	FALSE	FALSE	26.079	0.61	0.065	0	0	-2.18	Spermatogenesis-associated protein 31A3	SPATA31A3	Eukaryota|Metazoa|Chordata|Craniata|Vertebrata|Euteleostomi|Mammalia|Eutheria	MUSPF|CANFA|BOVIN|FELCA|SHEEP|PIG	6	18	FALSE					FAM75
8.66e-05	FALSE	Q8IWB4	SSKEAQKVKFQLERD	652	666	FALSE		FALSE	FALSE	FALSE	FALSE	26.079	0.608	0.052	0	0	-2.18	Spermatogenesis-associated protein 31A7	SPATA31A7	Eukaryota|Metazoa|Chordata|Craniata|Vertebrata|Euteleostomi|Mammalia|Eutheria	MUSPF|CANFA|BOVIN|FELCA|SHEEP|PIG	6	18	FALSE					FAM75
8.66e-05	FALSE	Q5TZJ5	SSKEAQKVKFQLERD	652	666	FALSE		FALSE	FALSE	FALSE	FALSE	26.079	0.608	0.046	0	0	-2.18	Spermatogenesis-associated protein 31A1	SPATA31A1	Eukaryota|Metazoa|Chordata|Craniata|Vertebrata|Euteleostomi|Mammalia|Eutheria	MUSPF|CANFA|BOVIN|FELCA|SHEEP|PIG	6	18	FALSE					FAM75
8.82e-05	TRUE	A6NGG8	AHEPEGKVDFPEPLV	167	181	FALSE		FALSE	FALSE	FALSE	FALSE	26.057	0.485	0.025	0	-2.509	0	Uncharacterized protein C2orf71	C2orf71	Eukaryota|Metazoa|Chordata|Craniata|Vertebrata	SPETR	9	42	TRUE					Retinal
8.83e-05	TRUE	O95714	PGAEGLRVEFDRQCS	3633	3647	FALSE		FALSE	FALSE	FALSE	FALSE	26.054	0.494	0.386	-2.569	0	0	E3 ubiquitin-protein ligase HERC2	HERC2	Eukaryota|Metazoa	STRMM|CRAGI|TRICA|DAPPU|ZOONE|AEDAE|NASVI|APIME|NEMVE|CAMFO|ACREC|ANOGA|DROMO|STRPU|TRIAD|HARSA|ANODA|DROPS|CULQU|DANPL|ATTCE|BOMMO|SOLIN	12	66	TRUE
8.83e-05	TRUE	Q9H9J4	GIAPPQKVLFPSEKI	85	99	FALSE		FALSE	FALSE	FALSE	FALSE	26.055	0.417	0.55	0	0	-2.432	Ubiquitin carboxyl-terminal hydrolase 42	USP42	Eukaryota|Metazoa	DANPL|AMPQE	12	43	TRUE
8.83e-05	FALSE	Q8IVF2	LHFKVPKVSFSSTKT	4702	4716	FALSE		FALSE	FALSE	FALSE	FALSE	26.053	0.328	0.265	0	0	0	Protein AHNAK2	AHNAK2	Eukaryota|Metazoa|Chordata|Craniata|Vertebrata|Euteleostomi|Mammalia|Eutheria|Euarchontoglires|Primates|Haplorrhini	CALJA	3	4	FALSE			0.33
8.85e-05	TRUE	Q96LT9	QPVGNKRIEFHISTD	314	328	FALSE		FALSE	FALSE	FALSE	FALSE	26.044	0.48	0.009	-2.237	0	0	RNA-binding protein 40	RNPC3	Eukaryota|Metazoa	STRMM|NEMVE	12	47	TRUE
8.88e-05	FALSE	Q32MQ0	HNPTAKAVSFHTKSA	185	199	FALSE		FALSE	FALSE	FALSE	FALSE	26.037	0.442	0.721	0	0	-2.18	Zinc finger protein 750	ZNF750	Eukaryota|Metazoa|Chordata|Craniata|Vertebrata|Euteleostomi|Mammalia|Eutheria|Euarchontoglires|Primates|Haplorrhini|Catarrhini|Hominidae|Homo	HUMAN|HUMAN	0	1	FALSE
8.92e-05	TRUE	Q96PE2	GAFRVAKVSFPSYLA	368	382	FALSE		FALSE	FALSE	FALSE	FALSE	26.032	0.3	0.047	0	0	-3.152	Rho guanine nucleotide exchange factor 17	ARHGEF17	Eukaryota|Metazoa|Chordata|Craniata|Vertebrata	SPETR	9	25	TRUE			0.3
8.92e-05	FALSE	Q5VU36	GSKEAQKVKFQLERD	652	666	FALSE		FALSE	FALSE	FALSE	FALSE	26.032	0.613	0.043	0	0	-2.18	Spermatogenesis-associated protein 31A5	SPATA31A5	Eukaryota|Metazoa|Chordata|Craniata|Vertebrata|Euteleostomi|Mammalia|Eutheria	MUSPF|CANFA|BOVIN|FELCA|SHEEP|PIG	6	18	FALSE					FAM75
9.01e-05	TRUE	Q8TD55	VLPDKLKVSWENPSP	265	279	FALSE		FALSE	FALSE	FALSE	FALSE	26.005	0.721	0.005	0	0	0	Pleckstrin homology domain-containing family O member 2	PLEKHO2	Eukaryota|Metazoa|Chordata|Craniata|Vertebrata|Euteleostomi	CHICK|FICAL|ANAPL|ANOCA|XENTR|MELGA|OPHHA	8	34	TRUE
9.1e-05	TRUE	Q9P2K1	DSQSYSRVKFHDSAR	159	173	FALSE		FALSE	FALSE	FALSE	FALSE	25.99	0.568	0.028	0	-3.003	-2.42	Coiled-coil and C2 domain-containing protein 2A	CC2D2A	Eukaryota|Metazoa|Chordata|Craniata|Vertebrata	SPETR	9	40	TRUE
9.11e-05	TRUE	Q5CZC0	RENRYKTITFSANVS	1865	1879	FALSE		FALSE	FALSE	FALSE	FALSE	25.988	0.34	0.268	0	0	0	Fibrous sheath-interacting protein 2	FSIP2	Eukaryota|Metazoa|Chordata|Craniata|Vertebrata	SPETR	9	19	TRUE			0.34
9.15e-05	TRUE	Q86XD8	LSDSSKKIDFHLHVL	167	181	FALSE		FALSE	FALSE	FALSE	FALSE	25.981	0.389	0.999	0	0	0	AN1-type zinc finger protein 4	ZFAND4	Eukaryota|Metazoa|Chordata|Craniata|Vertebrata	SPETR	9	7	TRUE			0.39
9.21e-05	TRUE	Q15021	ASKKKPKVVFSSDES	1356	1370	FALSE		FALSE	FALSE	FALSE	FALSE	25.965	0.67	0.965	0	-3.037	-3.4	Condensin complex subunit 1	NCAPD2	Eukaryota|Metazoa|Chordata|Craniata|Vertebrata	SPETR	9	30	TRUE
9.25e-05	FALSE	O15553	SYGEEKAVSFLKQTE	442	456	FALSE		FALSE	FALSE	FALSE	FALSE	25.956	0.316	0.62	0	-2.509	-2.509	Pyrin	MEFV	Eukaryota|Metazoa|Chordata|Craniata|Vertebrata|Euteleostomi|Mammalia|Eutheria	PIG	6	7	FALSE			0.32
9.26e-05	TRUE	Q96PE2	RPQLYRSVSFKLLER	7	21	FALSE		FALSE	FALSE	FALSE	FALSE	25.954	0.399	1	0	0	-3.152	Rho guanine nucleotide exchange factor 17	ARHGEF17	Eukaryota|Metazoa|Chordata|Craniata|Vertebrata	SPETR	9	18	TRUE			0.4
9.28e-05	TRUE	Q92598	KIGTPVKVRFQEAEE	697	711	FALSE		FALSE	FALSE	FALSE	FALSE	25.951	0.324	0.972	0	0	-3.108	Heat shock protein 105 kDa	HSPH1	Eukaryota|Metazoa|Chordata|Craniata|Vertebrata	SPETR	9	29	TRUE			0.32		HSP70
9.3e-05	TRUE	Q6ZU52	KATKKSKVGFLDPLA	123	137	FALSE		FALSE	FALSE	FALSE	FALSE	25.949	0.487	0.159	0	0	0	Uncharacterized protein KIAA0408	KIAA0408	Eukaryota|Metazoa|Chordata|Craniata|Vertebrata	SPETR	9	20	TRUE					DUF4482
9.36e-05	TRUE	O75333	DPATPGRVHFHPDSP	141	155	FALSE		FALSE	FALSE	FALSE	FALSE	25.939	0.47	0.907	0	0	-2.42	T-box transcription factor TBX10	TBX10	Eukaryota|Metazoa|Chordata|Craniata|Vertebrata	SPETR	9	25	TRUE					T-box
9.41e-05	TRUE	Q96GN5	RSSIGLRVAFQFPTK	137	151	FALSE		FALSE	FALSE	FALSE	FALSE	25.93	0.512	0.021	0	-3.105	0	Cell division cycle-associated 7-like protein	CDCA7L	Eukaryota|Metazoa|Chordata|Craniata|Vertebrata|Euteleostomi	CHICK|FICAL|ANAPL|MELGA|LATCH	8	33	TRUE
9.52e-05	TRUE	Q9Y2H2	FTKPEMKVNFLKPNL	806	820	FALSE		FALSE	FALSE	FALSE	FALSE	25.916	0.305	0.51	-3.529	0	-5.73	Phosphatidylinositide phosphatase SAC2	INPP5F	Eukaryota|Metazoa|Chordata|Craniata|Vertebrata	SPETR	9	47	TRUE			0.3
9.53e-05	TRUE	Q9UKV8	PLTDSQRVKFTKEIK	249	263	FALSE		FALSE	FALSE	FALSE	FALSE	25.914	0.317	0.293	-2.959	0	-3.434	Protein argonaute-2	AGO2	Eukaryota|Metazoa	STRMM|CRAGI|TRICA|DAPPU|ZOONE|PEDHC|AEDAE|NASVI|APIME|CAMFO|TETUR|RHOPR|ANOGA|DROGR|DROMO|DROVI|DROAN|DROWI|STRPU|HARSA|DROME|ACYPI|ANODA|DROPS|DROYA|CULQU|HELRO|DROER|DROSE|DANPL|ATTCE|BOMMO|DROPE|SOLIN|IXOSC|ASCSU|LOALO|BRUMA|TRISP|CAERE|CAEBE|CAEEL|HYMMI|ECHMU|CAEBR|SCHMA|CAEJA|WUCBA|PRIPA|MEGSC	12	99	TRUE	0.396		0.32		PAZ
9.58e-05	FALSE	Q8N6L0	EGAQLRRVGWTELLP	356	370	FALSE		FALSE	FALSE	FALSE	FALSE	25.909	0.384	0.881	0	-3.037	0	Protein KASH5	CCDC155	Eukaryota|Metazoa|Chordata|Craniata|Vertebrata|Euteleostomi|Mammalia|Eutheria	MUSPF|CANFA|HORSE|LOXAF|MYOLU|PIG	6	18	FALSE			0.38
9.62e-05	TRUE	Q9H788	KKENGKSVHWKLGAD	59	73	FALSE	19389623,17353931,25416956,26496610,26186194	TRUE	TRUE	FALSE	FALSE	25.902	0.415	0.101	-2.569	0	0	SH2 domain-containing protein 4A	SH2D4A	Eukaryota|Metazoa	CRAGI|TRICA|DAPPU|ZOONE|PEDHC|RHOPR|STRPU|ACYPI|HELRO|DANPL|BOMMO|ASCSU|LOALO|BRUMA|AMPQE|TRISP|WUCBA|PRIPA	12	62	TRUE
9.66e-05	TRUE	Q96B97	QPKKVKGVGFGDIFK	206	220	FALSE		FALSE	FALSE	FALSE	FALSE	25.897	0.333	0.625	0	-3.162	-2.886	SH3 domain-containing kinase-binding protein 1	SH3KBP1	Eukaryota|Metazoa|Chordata|Craniata|Vertebrata|Euteleostomi	CHICK|FICAL|TAEGU|ANOCA|MELGA|OPHHA	8	34	TRUE			0.33
9.78e-05	TRUE	O43900	GRQSTPRVSFRDPLV	467	481	FALSE		FALSE	FALSE	FALSE	FALSE	25.879	0.726	0.022	0	0	0	Prickle-like protein 3	PRICKLE3	Eukaryota|Metazoa|Chordata|Craniata|Vertebrata	SPETR	9	28	TRUE
9.86e-05	FALSE	Q8N7X2	MNSDQKAVKFLANFY	2	16	FALSE		FALSE	FALSE	FALSE	FALSE	25.861	0.444	0.298	0	0	0	Uncharacterized protein C9orf173	C9orf173	Eukaryota|Metazoa|Chordata|Craniata|Vertebrata|Euteleostomi|Mammalia	MONDO	7	15	FALSE
9.96e-05	TRUE	Q6UVJ0	HPGSGTKVQFNLQFT	552	566	FALSE		FALSE	FALSE	FALSE	FALSE	25.843	0.489	0.01	0	0	-2.602	Spindle assembly abnormal protein 6 homolog	SASS6	Eukaryota|Metazoa|Chordata|Craniata|Vertebrata|Euteleostomi	XIPMA	8	28	TRUE
0.0001	TRUE	Q9HBL0	SPETRAKVKFVQDTS	1446	1460	FALSE	21382349	TRUE	TRUE	FALSE	FALSE	25.833	0.371	0.501	-2.495	-3.536	0	Tensin-1	TNS1	Eukaryota|Metazoa	DANPL|BOMMO	12	29	TRUE			0.37
0.0001	TRUE	Q9ULW0	VSQVTKSVDFHFRTD	251	265	FALSE		FALSE	FALSE	TRUE	TRUE	25.838	0.421	0.13	-3.64	-3.003	-2.959	Targeting protein for Xklp2	TPX2	Eukaryota|Metazoa|Chordata|Craniata|Vertebrata	SPETR	9	31	TRUE
0.0001	FALSE	O75486	IAPSHSRVTFSLSTL	24	38	FALSE		FALSE	FALSE	FALSE	FALSE	25.84	0.566	0.655	0	-3.222	0	Transcription initiation protein SPT3 homolog	SUPT3H	Eukaryota|Metazoa|Chordata|Craniata|Vertebrata|Euteleostomi|Mammalia|Eutheria|Euarchontoglires|Primates|Haplorrhini|Catarrhini|Hominidae|Homo	HUMAN|HUMAN	0	1	FALSE
0.0001	FALSE	O43593	PQNGERKVNWLGSKE	81	95	FALSE		FALSE	FALSE	FALSE	FALSE	25.833	0.502	0.607	0	-3.19	0	Lysine-specific demethylase hairless	HR	Eukaryota|Metazoa|Chordata|Craniata|Vertebrata|Euteleostomi|Mammalia|Eutheria|Euarchontoglires|Primates|Haplorrhini|Catarrhini	MACMU	2	4	FALSE
0.000101	TRUE	O95084	KGTQKLRVGFLKPKF	185	199	FALSE		FALSE	FALSE	FALSE	FALSE	25.823	0.341	0.179	0	0	0	Serine protease 23	PRSS23	Eukaryota|Metazoa	AEDAE|NEMVE	12	52	TRUE			0.34		Trypsin
0.000101	TRUE	Q9HCK5	PLTDSQRVKFTKEIR	239	253	FALSE		FALSE	FALSE	FALSE	FALSE	25.818	0.349	0.261	-2.237	0	-2.886	Protein argonaute-4	AGO4	Eukaryota|Metazoa	STRMM|CRAGI|TRICA|DAPPU|ZOONE|PEDHC|AEDAE|NASVI|APIME|CAMFO|TETUR|RHOPR|ANOGA|DROGR|DROMO|DROVI|DROAN|DROWI|STRPU|HARSA|DROME|ACYPI|ANODA|DROPS|DROYA|CULQU|HELRO|DROER|DROSE|DANPL|ATTCE|BOMMO|DROPE|SOLIN|IXOSC|ASCSU|LOALO|BRUMA|TRISP|CAERE|CAEBE|CAEEL|HYMMI|ECHMU|CAEBR|SCHMA|CAEJA|WUCBA|PRIPA|MEGSC	12	97	TRUE			0.35		PAZ
0.000101	TRUE	Q5T5C0	PCKPILKVEFKTTRS	291	305	FALSE		FALSE	FALSE	FALSE	FALSE	25.819	0.413	0.257	0	-2.585	0	Syntaxin-binding protein 5	STXBP5	Eukaryota|Metazoa	STRMM|CRAGI|TRICA|DAPPU|NASVI|APIME|CAMFO|ACREC|TETUR|TRIAD|HARSA|ACYPI|SOLIN|TRISP|HYMMI|ECHMU|SCHMA	12	46	TRUE					LLGL
0.000101	FALSE	A2PYH4	VPDDTKLVNFAEDKG	142	156	FALSE		FALSE	FALSE	FALSE	FALSE	25.812	0.423	0.907	0	0	-2.602	Probable ATP-dependent DNA helicase HFM1	HFM1	Eukaryota|Metazoa|Chordata|Craniata|Vertebrata|Euteleostomi|Mammalia|Eutheria	CANFA|AILME|FELCA|MYOLU|PTEAL|PIG|MYODS	6	13	FALSE
0.000102	TRUE	Q9Y4D8	QVLANRCVEWEKEEG	1328	1342	FALSE		FALSE	FALSE	FALSE	FALSE	25.808	0.32	0.163	0	0	-3.108	Probable E3 ubiquitin-protein ligase HECTD4	HECTD4	Eukaryota|Metazoa|Chordata	BRAFL	11	36	TRUE			0.32
0.000102	TRUE	Q02779	RLDPWKLVSFGRTLT	895	909	FALSE		FALSE	FALSE	FALSE	FALSE	25.801	0.524	0.202	0	0	-3.152	Mitogen-activated protein kinase kinase kinase 10	MAP3K10	Eukaryota|Metazoa|Chordata|Craniata|Vertebrata	SPETR	9	23	TRUE
0.000103	TRUE	Q8NDV7	EVSGTQKVSFSGQPQ	430	444	FALSE		FALSE	FALSE	FALSE	FALSE	25.778	0.577	0.732	-2.495	0	-2.886	Trinucleotide repeat-containing gene 6A protein	TNRC6A	Eukaryota|Metazoa|Chordata|Craniata|Vertebrata	SPETR	9	33	TRUE
0.000105	TRUE	P83731	KKRTRRAVKFQRAIT	69	83	FALSE		FALSE	FALSE	TRUE	TRUE	25.757	0.49	0.913	-2.495	0	-3.708	60S ribosomal protein L24	RPL24	Eukaryota|Metazoa	NEMVE	12	48	TRUE					Ribosomal_L24e
0.000106	TRUE	O75691	SEAKKRKIEFLRPGY	2754	2768	FALSE		FALSE	FALSE	FALSE	FALSE	25.737	0.603	0.321	-2.495	-3.105	0	Small subunit processome component 20 homolog	UTP20	Eukaryota|Metazoa|Chordata|Craniata|Vertebrata	SPETR	9	41	TRUE
0.000106	TRUE	A6PVY3	KTTPKRIIHFVDGDI	19	33	FALSE		FALSE	FALSE	FALSE	FALSE	25.742	0.484	0.059	0	0	0	Protein FAM177B	FAM177B	Eukaryota|Metazoa|Chordata|Craniata|Vertebrata	SPETR	9	18	TRUE					FAM177
0.000106	TRUE	Q9H307	ALFEGRRIEFAEQIN	265	279	FALSE		FALSE	FALSE	TRUE	TRUE	25.749	0.373	0.415	-2.495	-3.19	0	Pinin	PNN	Eukaryota|Metazoa|Chordata|Craniata|Vertebrata	SPETR	9	31	TRUE			0.37
0.000107	TRUE	Q9Y305	ELNKGRRIAFSSTSL	234	248	FALSE		FALSE	FALSE	FALSE	FALSE	25.73	0.391	0.934	-2.959	-2.469	-2.252	Acyl-coenzyme A thioesterase 9, mitochondrial	ACOT9	Eukaryota|Metazoa|Chordata|Craniata|Vertebrata	SPETR	9	33	TRUE			0.39
0.000108	TRUE	Q96JH8	DVETAKKIHFRTPPL	1061	1075	FALSE		FALSE	FALSE	FALSE	FALSE	25.708	0.483	0.644	0	0	-2.42	Ras-associating and dilute domain-containing protein	RADIL	Eukaryota|Metazoa|Chordata|Craniata|Vertebrata	SPETR	9	23	TRUE
0.000108	TRUE	Q8N841	GPETDRVVSFKCKKQ	667	681	FALSE		FALSE	FALSE	FALSE	FALSE	25.706	0.506	0.337	0	-3.003	0	Tubulin polyglutamylase TTLL6	TTLL6	Eukaryota|Metazoa|Chordata|Craniata|Vertebrata	SPETR	9	9	TRUE
0.000108	FALSE	Q8N6Q8	IGENQKAVEFMNMKK	141	155	FALSE		FALSE	FALSE	FALSE	FALSE	25.716	0.375	0.605	0	0	0	Methyltransferase-like protein 25	METTL25	Eukaryota|Metazoa|Chordata|Craniata|Vertebrata|Euteleostomi|Mammalia|Eutheria|Euarchontoglires	MOUSE|RAT	5	10	FALSE			0.37		Methyltransf_32
0.00011	TRUE	P20929	EKSKGKHVGFRSLQD	1337	1351	FALSE		FALSE	FALSE	FALSE	FALSE	25.672	0.401	0.752	0	0	-2.495	Nebulin	NEB	Eukaryota|Metazoa|Chordata|Craniata|Vertebrata	SPETR	9	23	TRUE					Nebulin
0.00011	FALSE	Q5JPB2	GMRKQTRVEFSDTSS	1653	1667	FALSE		FALSE	FALSE	FALSE	FALSE	25.666	0.506	0.72	0	0	0	Zinc finger protein 831	ZNF831	Eukaryota|Metazoa|Chordata|Craniata|Vertebrata|Euteleostomi|Mammalia|Eutheria	HORSE|MYOLU|PIG|MYODS	6	11	FALSE
0.000112	TRUE	Q8NC51	QNKDRAKVEFNIRKP	297	311	FALSE		FALSE	FALSE	TRUE	TRUE	25.636	0.461	0.399	-2.495	0	-2.398	Plasminogen activator inhibitor 1 RNA-binding protein	SERBP1	Eukaryota|Metazoa|Chordata|Craniata|Vertebrata	SPETR	9	45	TRUE					HABP4_PAI-RBP1
0.000112	TRUE	A4D263	IPGYTGKVHFTATHP	366	380	FALSE		FALSE	FALSE	FALSE	FALSE	25.642	0.459	0.476	0	0	0	Uncharacterized protein C7orf72	C7orf72	Eukaryota|Metazoa|Chordata|Craniata|Vertebrata	SPETR	9	26	TRUE					DUF4540
0.000112	TRUE	Q8IUZ0	SLPEKNKVEFKLNKD	29	43	FALSE		FALSE	FALSE	TRUE	TRUE	25.636	0.383	0.826	0	0	0	Leucine-rich repeat-containing protein 49	LRRC49	Eukaryota|Metazoa|Chordata|Craniata|Vertebrata	SPETR	9	21	TRUE			0.38
0.000112	TRUE	Q9Y5X3	ALSERDKVKFTVHTK	38	52	FALSE		FALSE	FALSE	FALSE	FALSE	25.646	0.327	0.203	0	-2.509	0	Sorting nexin-5	SNX5	Eukaryota|Metazoa	TRICA|DAPPU|PEDHC|AEDAE|NASVI|APIME|NEMVE|CAMFO|ACREC|TETUR|RHOPR|ANOGA|DROGR|DROMO|DROVI|DROAN|DROWI|TRIAD|HARSA|DROME|ACYPI|ANODA|DROPS|DROYA|CULQU|DROER|DROSE|DANPL|ATTCE|BOMMO|DROPE|SOLIN|IXOSC|DROSI|AMPQE|TRISP|SCHMA|MEGSC	12	85	TRUE			0.33		PX
0.000114	TRUE	O75475	EIDNNPKVKFSSQQA	83	97	FALSE		FALSE	FALSE	TRUE	TRUE	25.616	0.521	0.651	-2.678	-3.037	-2.658	PC4 and SFRS1-interacting protein	PSIP1	Eukaryota|Metazoa|Chordata|Craniata|Vertebrata	SPETR	9	37	TRUE					PWWP
0.000114	TRUE	Q6NYC8	RHHKQLKISFSETAL	533	547	TRUE	26186194,22321011,26186194,23080069,26186194,21382349,24366813	TRUE	TRUE	FALSE	FALSE	25.612	0.419	0.346	0	0	0	Phostensin	PPP1R18	Eukaryota|Metazoa|Chordata|Craniata|Vertebrata	SPETR	9	30	TRUE					Phostensin
0.000114	TRUE	P52952	RRRRKPRVLFSQAQV	136	150	FALSE		FALSE	FALSE	FALSE	FALSE	25.603	0.436	0.092	-2.678	0	-4.037	Homeobox protein Nkx-2.5	NKX2-5	Eukaryota|Metazoa	STRMM|DAPPU|ZOONE|AEDAE|APIME|NEMVE|ACREC|RHOPR|STRPU|TRIAD|HARSA|CULQU|HELRO|DROSE|ATTCE|DROSI|ASCSU|BRUMA|CAERE|CAEBE|HYMMI|ECHMU|CLOSI|CAEJA|WUCBA|PRIPA|MEGSC	12	77	TRUE					Homeobox
0.000115	FALSE	Q8NEE0	CLRSHFKVAFTQRKV	2	16	FALSE		FALSE	FALSE	FALSE	FALSE	25.584	0.409	1	0	0	0	Putative uncharacterized protein KLHL30-AS1	KLHL30-AS1	Eukaryota|Metazoa|Chordata|Craniata|Vertebrata|Euteleostomi|Mammalia|Eutheria|Euarchontoglires|Primates|Haplorrhini|Catarrhini	MACFA	2	3	FALSE
0.000116	TRUE	O94823	YNLTQQRVVFPNNSI	40	54	FALSE		FALSE	FALSE	FALSE	FALSE	25.567	0.408	0.054	0	0	0	Probable phospholipid-transporting ATPase VB	ATP10B	Eukaryota|Metazoa|Chordata|Craniata|Vertebrata|Euteleostomi	ANAPL|XENTR|MELGA|LATCH	8	28	TRUE
0.000116	TRUE	P05976	EELNAKKIEFEQFLP	101	115	FALSE		FALSE	FALSE	FALSE	FALSE	25.568	0.345	0.097	0	0	0	Myosin light chain 1/3, skeletal muscle isoform	MYL1	Eukaryota|Metazoa	STRMM|CRAGI|TRICA|DAPPU|ZOONE|PEDHC|AEDAE|NASVI|APIME|NEMVE|ACREC|TETUR|RHOPR|ANOGA|DROGR|DROMO|DROVI|DROAN|DROWI|TRIAD|HARSA|DROME|ACYPI|ANODA|DROPS|DROYA|DROER|DROSE|DANPL|ATTCE|BOMMO|DROPE|SOLIN|IXOSC|DROSI|ASCSU|LOALO|BRUMA|CLOSI|SCHMA|WUCBA|PRIPA|MEGSC	12	87	TRUE			0.35
0.000116	FALSE	Q8TF76	TRASLRSVLFGLMNS	237	251	FALSE		FALSE	FALSE	FALSE	FALSE	25.58	0.432	0.261	0	0	-2.959	Serine/threonine-protein kinase haspin	GSG2	Eukaryota|Metazoa|Chordata|Craniata|Vertebrata|Euteleostomi|Mammalia|Eutheria|Euarchontoglires|Primates|Haplorrhini|Catarrhini|Hominidae	PANTR|GORGO	1	3	FALSE
0.000117	TRUE	Q9P121	RHISPKAVGFVSEDE	170	184	FALSE		FALSE	FALSE	FALSE	FALSE	25.558	0.324	0.935	0	0	0	Neurotrimin	NTM	Eukaryota|Metazoa|Chordata|Craniata|Vertebrata|Euteleostomi	CHICK|FICAL|ANAPL|TAEGU	8	24	TRUE			0.32		I-set
0.000117	TRUE	Q9H992	TNEPSTRVRFINLAR	661	675	FALSE		FALSE	FALSE	FALSE	FALSE	25.561	0.408	0.776	0	0	0	E3 ubiquitin-protein ligase MARCH7	2007-03-01	Eukaryota|Metazoa|Chordata|Craniata|Vertebrata|Euteleostomi	CHICK|FICAL|ANAPL|TAEGU|ANOCA|XENTR|MELGA|LATCH|OPHHA	8	36	TRUE
0.000118	TRUE	Q6U841	FDTPSQRVQFILGTE	92	106	FALSE		FALSE	FALSE	FALSE	FALSE	25.536	0.661	0.004	0	0	0	Sodium-driven chloride bicarbonate exchanger	SLC4A10	Eukaryota|Metazoa|Chordata|Craniata|Vertebrata	SPETR	9	40	TRUE
0.000118	TRUE	Q8IVF5	KLDGCLRVEFHNGGN	168	182	FALSE		FALSE	FALSE	FALSE	FALSE	25.536	0.341	0.069	0	-2.509	-3.152	T-lymphoma invasion and metastasis-inducing protein 2	TIAM2	Eukaryota|Metazoa|Chordata|Craniata|Vertebrata	SPETR	9	39	TRUE			0.34
0.000118	FALSE	Q8NG31	NNRDRRNVDFTSSHA	1304	1318	FALSE	26186194,15231748,19389623,26186194,20231380	TRUE	TRUE	TRUE	TRUE	25.542	0.321	0.169	0	-4.668	-3.4	Protein CASC5	CASC5	Eukaryota|Metazoa|Chordata|Craniata|Vertebrata|Euteleostomi|Mammalia|Eutheria	HORSE|MYOLU|SHEEP|PTEAL	6	16	FALSE			0.32
0.000121	TRUE	Q8TAU0	RSRRKPRVLFSQAQV	146	160	FALSE		FALSE	FALSE	FALSE	FALSE	25.508	0.509	0.085	0	0	-4.747	Homeobox protein Nkx-2.3	NKX2-3	Eukaryota|Metazoa	STRMM|CRAGI|DAPPU|ZOONE|AEDAE|NASVI|APIME|NEMVE|CAMFO|ACREC|RHOPR|DROWI|TRIAD|HARSA|DROME|CULQU|HELRO|DROSE|ATTCE|BOMMO|SOLIN|IXOSC|DROSI|ASCSU|LOALO|BRUMA|CAEBE|HYMMI|ECHMU|CAEBR|CLOSI|SCHMA|CAEJA|WUCBA|PRIPA|MEGSC	12	82	TRUE					Homeobox
0.000121	TRUE	O00213	AESVARRVGWTVRRG	678	692	FALSE		FALSE	FALSE	FALSE	FALSE	25.502	0.314	0.705	-2.678	-3.003	-3.152	Amyloid beta A4 precursor protein-binding family B member 1	APBB1	Eukaryota|Metazoa|Chordata|Craniata|Vertebrata	SPETR	9	24	TRUE			0.31		PID 2
0.000122	FALSE	Q38SD2	DGLKTKRIAFFTTRG	514	528	FALSE		FALSE	FALSE	FALSE	FALSE	25.494	0.376	0.833	0	-2.469	0	Leucine-rich repeat serine/threonine-protein kinase 1	LRRK1	Eukaryota|Metazoa|Chordata|Craniata|Vertebrata|Euteleostomi|Mammalia	MONDO|SARHA|ORNAN	7	26	FALSE			0.38
0.000122	FALSE	Q9NVL8	ETPSAGRVDFAFNQN	24	38	FALSE		FALSE	FALSE	FALSE	FALSE	25.487	0.411	0.855	0	0	0	Uncharacterized protein C14orf105	C14orf105	Eukaryota|Metazoa|Chordata|Craniata|Vertebrata|Euteleostomi|Mammalia|Eutheria	MYOLU	6	6	FALSE					DUF4619
0.000123	TRUE	A6NCS4	RQRRKPRVLFSQAQV	130	144	FALSE		FALSE	FALSE	FALSE	FALSE	25.477	0.532	0.027	0	0	-2.495	Homeobox protein Nkx-2.6	NKX2-6	Eukaryota|Metazoa	STRMM|DAPPU|ZOONE|NASVI|NEMVE|CAMFO|ACREC|TRIAD|HARSA|DROME|HELRO|DROER|DROSE|SOLIN|DROSI|ASCSU|LOALO|BRUMA|CAERE|CAEBE|HYMMI|ECHMU|CAEBR|CLOSI|CAEJA|WUCBA|MEGSC	12	55	TRUE					Homeobox
0.000123	FALSE	Q5W5X9	RQASKAKVAFCTSIP	418	432	FALSE		FALSE	FALSE	FALSE	FALSE	25.481	0.397	0.066	0	0	0	Tetratricopeptide repeat protein 23	TTC23	Eukaryota|Metazoa|Chordata|Craniata|Vertebrata|Euteleostomi|Mammalia|Eutheria|Euarchontoglires	MOUSE|RABIT|CAVPO	5	11	FALSE			0.4
0.000124	TRUE	Q96T23	KVKPKGKVRWTGSRT	836	850	FALSE		FALSE	FALSE	FALSE	FALSE	25.471	0.562	0.363	0	-2.569	0	Remodeling and spacing factor 1	RSF1	Eukaryota|Metazoa|Chordata|Craniata|Vertebrata	SPETR	9	40	TRUE
0.000124	TRUE	Q8NEZ4	QSGPPPRVEFDDNNP	3376	3390	FALSE		FALSE	FALSE	FALSE	FALSE	25.466	0.78	0.074	-2.495	-5.032	0	Histone-lysine N-methyltransferase 2C	KMT2C	Eukaryota|Metazoa|Chordata|Craniata|Vertebrata	SPETR	9	36	TRUE
0.000124	FALSE	Q8IVF6	EQVHKARVKFNTLKG	474	488	FALSE		FALSE	FALSE	FALSE	FALSE	25.462	0.356	0.933	0	0	0	Ankyrin repeat domain-containing protein 18A	ANKRD18A	Eukaryota|Metazoa|Chordata|Craniata|Vertebrata|Euteleostomi|Mammalia|Eutheria|Euarchontoglires|Primates|Haplorrhini|Catarrhini|Hominidae	PANTR|GORGO	1	3	FALSE			0.36		CCDC144C
0.000124	FALSE	A2A2Z9	EQVHKARVKFNTLKG	483	497	FALSE		FALSE	FALSE	FALSE	FALSE	25.462	0.351	1	0	0	0	Ankyrin repeat domain-containing protein 18B	ANKRD18B	Eukaryota|Metazoa|Chordata|Craniata|Vertebrata|Euteleostomi|Mammalia|Eutheria|Euarchontoglires|Primates|Haplorrhini|Catarrhini|Hominidae	PANTR|GORGO	1	3	FALSE			0.35		CCDC144C
0.000125	TRUE	Q8TF72	AKYVPSKVHFCSVPE	550	564	FALSE		FALSE	FALSE	FALSE	FALSE	25.435	0.403	0.074	0	-3.418	-2.509	Protein Shroom3	SHROOM3	Eukaryota|Metazoa|Chordata|Craniata|Vertebrata	SPETR	9	26	TRUE
0.000125	TRUE	Q8WWR8	PRTPSRTVLFERERT	4	18	FALSE		FALSE	FALSE	FALSE	FALSE	25.445	0.569	0.093	0	-2.469	-4.385	Sialidase-4	NEU4	Eukaryota|Metazoa|Chordata|Craniata|Vertebrata	SPETR	9	37	TRUE
0.000126	TRUE	O43865	TKAPKKQIQFADDMQ	35	49	TRUE		FALSE	FALSE	FALSE	FALSE	25.427	0.393	0.917	0	0	0	Putative adenosylhomocysteinase 2	AHCYL1	Eukaryota|Metazoa|Chordata|Craniata|Vertebrata	SPETR	9	29	TRUE			0.39
0.000126	TRUE	Q9BSF8	EEGKSRHVDFQCVKS	408	422	FALSE	22321011,23080069	TRUE	TRUE	FALSE	FALSE	25.42	0.303	0.041	0	0	0	BTB/POZ domain-containing protein 10	BTBD10	Eukaryota|Metazoa	STRMM|CRAGI|TRICA|DAPPU|ZOONE|PEDHC|AEDAE|NASVI|APIME|NEMVE|CAMFO|ACREC|TETUR|RHOPR|ANOGA|DROGR|DROMO|DROVI|DROAN|DROWI|STRPU|TRIAD|HARSA|DROME|ACYPI|ANODA|DROPS|DROYA|CULQU|HELRO|DROER|DROSE|DANPL|BOMMO|DROPE|SOLIN|IXOSC|DROSI|ASCSU|LOALO|BRUMA|AMPQE|TRISP|CAERE|CAEBE|CAEEL|HYMMI|ECHMU|CAEBR|CLOSI|SCHMA|CAEJA|PRIPA	12	102	TRUE			0.3
0.000126	TRUE	Q5VT66	KSQPYRLVHFEPHMR	174	188	FALSE		FALSE	FALSE	FALSE	FALSE	25.417	0.333	0.101	0	-2.469	-3.199	Mitochondrial amidoxime-reducing component 1	2001-03-01	Eukaryota|Metazoa|Chordata|Craniata|Vertebrata	SPETR	9	35	TRUE			0.33		MOSC_N,MOSC
0.000126	FALSE	Q86WQ0	TQALHKIVDFYPEDN	83	97	FALSE		FALSE	FALSE	FALSE	FALSE	25.423	0.309	0.568	0	-2.569	0	Nuclear receptor 2C2-associated protein	NR2C2AP	Eukaryota|Metazoa|Chordata|Craniata|Vertebrata|Euteleostomi|Mammalia|Eutheria	MUSPF|CANFA|AILME|HORSE|BOVIN|FELCA|LOXAF|MYOLU|SHEEP|PTEAL|PIG	6	23	FALSE			0.31		F5_F8_type_C
0.000128	TRUE	Q8WZ42	SGKPKPKVSWFKDEA	17770	17784	FALSE		FALSE	FALSE	FALSE	FALSE	25.404	0.344	0.294	-3.64	0	-3.493	Titin	TTN	Eukaryota|Metazoa|Chordata|Craniata|Vertebrata	SPETR	9	33	TRUE			0.34		I-set,Ig-like 104
0.000128	FALSE	Q9P2B7	EKGNERNVKFPPEHP	66	80	FALSE		FALSE	FALSE	FALSE	FALSE	25.392	0.644	0.809	0	0	0	UPF0501 protein KIAA1430	KIAA1430	Eukaryota|Metazoa|Chordata|Craniata|Vertebrata|Euteleostomi|Mammalia|Eutheria|Euarchontoglires|Primates|Haplorrhini	CALJA	3	4	FALSE
0.000129	TRUE	Q03393	QAQVSRRISFSASHR	11	25	FALSE		FALSE	FALSE	FALSE	FALSE	25.379	0.341	0.234	0	-2.469	0	6-pyruvoyl tetrahydrobiopterin synthase	PTS	Eukaryota|Metazoa	TRICA|TETUR	12	28	TRUE			0.34		PTPS
0.00013	TRUE	Q8N1B3	QPAPEARVHFRVARF	19	33	FALSE		FALSE	FALSE	FALSE	FALSE	25.363	0.399	0.787	0	0	0	Cyclin-related protein FAM58A	FAM58A	Eukaryota|Metazoa	CRAGI	12	22	TRUE			0.4		Cyclin_N
0.00013	TRUE	Q96L91	QKPEGRTVAFPSTHP	1471	1485	FALSE		FALSE	FALSE	FALSE	FALSE	25.364	0.661	0.241	-2.678	-3.222	0	E1A-binding protein p400	EP400	Eukaryota|Metazoa|Chordata|Craniata|Vertebrata	SPETR	9	37	TRUE
0.00013	TRUE	Q9UHW9	SSRSSSRVRFSSRES	36	50	FALSE		FALSE	FALSE	FALSE	FALSE	25.373	0.591	0.655	-3.64	0	-2.658	Solute carrier family 12 member 6	SLC12A6	Eukaryota|Metazoa|Chordata|Craniata|Vertebrata	SPETR	9	26	TRUE
0.000131	TRUE	P78414	RLKKENKVTWGARSK	184	198	FALSE		FALSE	FALSE	FALSE	FALSE	25.349	0.436	0.268	0	0	0	Iroquois-class homeodomain protein IRX-1	IRX1	Eukaryota|Metazoa	STRMM	12	38	TRUE					Homeobox_KN
0.000131	TRUE	Q8TDY8	RSHSKRKISWAQPSG	1054	1068	FALSE		FALSE	FALSE	FALSE	FALSE	25.356	0.469	0.023	0	0	0	Immunoglobulin superfamily DCC subclass member 4	IGDCC4	Eukaryota|Metazoa|Chordata|Craniata|Vertebrata	SPETR	9	24	TRUE
0.000131	TRUE	Q9BWN1	SRKLRRAVEFRDSSL	514	528	FALSE		FALSE	FALSE	FALSE	FALSE	25.353	0.433	0.287	0	0	0	Proline-rich protein 14	PRR14	Eukaryota|Metazoa|Chordata	CIOSA	11	27	TRUE					Tantalus
0.000135	TRUE	Q9P2D0	LNSHLNKVNFHEDDN	664	678	FALSE	22321011	TRUE	TRUE	FALSE	FALSE	25.306	0.519	0.905	-3.64	0	0	Inhibitor of Bruton tyrosine kinase	IBTK	Eukaryota|Metazoa|Chordata|Craniata|Vertebrata|Euteleostomi	LEPOC	8	7	TRUE
0.000135	FALSE	Q9HB90	GKSSIQKVVFHKMSP	73	87	FALSE		FALSE	FALSE	FALSE	FALSE	25.312	0.335	0.222	0	0	0	Ras-related GTP-binding protein C	RRAGC	Eukaryota|Metazoa|Chordata|Craniata|Vertebrata|Euteleostomi|Mammalia|Eutheria	MUSPF|CANFA|AILME|BOVIN|MYOLU|PIG	6	17	FALSE			0.34		Gtr1_RagA
0.000136	TRUE	O75534	SPQIGDKVEFSISDK	482	496	FALSE		FALSE	FALSE	FALSE	FALSE	25.298	0.493	0.001	-2.495	0	-2.495	Cold shock domain-containing protein E1	CSDE1	Eukaryota|Metazoa	STRMM|CRAGI|TRICA|ZOONE|PEDHC|AEDAE|NASVI|APIME|CAMFO|ACREC|RHOPR|ANOGA|DROGR|DROMO|DROVI|DROAN|DROWI|HARSA|DROME|ACYPI|ANODA|DROPS|DROYA|HELRO|DROER|DROSE|DANPL|ATTCE|BOMMO|DROPE|SOLIN|DROSI|AMPQE	12	81	TRUE					CSD 6
0.000136	TRUE	A0MZ66	EGCTSSKVTFQPPSS	548	562	FALSE		FALSE	FALSE	FALSE	FALSE	25.293	0.54	0.505	0	-3.003	0	Shootin-1	KIAA1598	Eukaryota|Metazoa|Chordata|Craniata|Vertebrata	SPETR	9	27	TRUE
0.000137	TRUE	Q14160	SAPSVKGVSFDQANN	700	714	FALSE	26186194,26186194,24366813	TRUE	TRUE	FALSE	FALSE	25.278	0.389	0.401	0	-3.418	-3.907	Protein scribble homolog	SCRIB	Eukaryota|Metazoa|Chordata|Craniata|Vertebrata	SPETR	9	34	TRUE			0.39
0.000138	TRUE	Q7Z591	SAGWPDRVTFRGQYT	1206	1220	FALSE		FALSE	FALSE	FALSE	FALSE	25.262	0.453	0.169	0	0	0	AT-hook-containing transcription factor	AKNA	Eukaryota|Metazoa|Chordata|Craniata|Vertebrata	SPETR	9	28	TRUE
0.000139	TRUE	Q6PID8	HLPGKKKIRWDPVRR	53	67	FALSE		FALSE	FALSE	FALSE	FALSE	25.256	0.45	0.655	0	0	0	Kelch domain-containing protein 10	KLHDC10	Eukaryota|Metazoa|Chordata|Craniata|Vertebrata|Euteleostomi	XENTR|LATCH|ASTMX	8	28	TRUE
0.000142	TRUE	Q07955	YDGYRLRVEFPRSGR	79	93	FALSE		FALSE	FALSE	FALSE	FALSE	25.225	0.454	0.152	-2.495	-3.19	0	Serine/arginine-rich splicing factor 1	SRSF1	Eukaryota|Metazoa	STRMM|CRAGI|TRICA|DAPPU|ZOONE|PEDHC|AEDAE|NASVI|APIME|NEMVE|CAMFO|ACREC|TETUR|RHOPR|ANOGA|DROGR|DROMO|DROVI|DROAN|DROWI|HARSA|DROME|ACYPI|ANODA|DROPS|DROYA|CULQU|DROER|DROSE|DANPL|ATTCE|BOMMO|DROPE|SOLIN|IXOSC|BRUMA|CAERE|CAEBE|CAEEL|ECHMU|CAEBR|CLOSI|CAEJA|WUCBA|PRIPA	12	90	TRUE					RRM_1,RRM 1
0.000142	TRUE	Q969J5	ESLKPQRVQFQSRNF	27	41	FALSE		FALSE	FALSE	FALSE	FALSE	25.226	0.382	0.025	0	0	-2.509	Interleukin-22 receptor subunit alpha-2	IL22RA2	Eukaryota|Metazoa|Chordata|Craniata|Vertebrata	SPETR	9	31	TRUE			0.38		Tissue_fac
0.000144	TRUE	Q9Y320	IDKKGRAVSWTFSEE	235	249	FALSE		FALSE	FALSE	FALSE	FALSE	25.195	0.309	0.928	0	0	0	Thioredoxin-related transmembrane protein 2	TMX2	Eukaryota|Metazoa	ZOONE|AEDAE|NASVI|APIME|CAMFO|ACREC|TETUR|ANOGA|HARSA|ANODA|CULQU|ATTCE|SOLIN	12	59	TRUE			0.31		Thioredoxin
0.000144	TRUE	Q8N1P7	PSPGSKVVLWAESRL	547	561	FALSE		FALSE	FALSE	FALSE	FALSE	25.185	0.328	0.09	0	0	0	Absent in melanoma 1-like protein	AIM1L	Eukaryota|Metazoa|Chordata|Craniata|Vertebrata|Euteleostomi	CHICK|FICAL|ANAPL|ANOCA|XENTR|MELGA|LEPOC|ORENI|TAKRU|DANRE|OPHHA|XIPMA|ORYLA|GASAC|TETNG	8	22	TRUE			0.33		Ricin_B_lectin
0.000144	TRUE	Q9Y3S1	GEGPPPRVGFVDSTI	1572	1586	FALSE		FALSE	FALSE	FALSE	FALSE	25.202	0.647	0.154	0	0	-2.699	Serine/threonine-protein kinase WNK2	WNK2	Eukaryota|Metazoa|Chordata|Craniata|Vertebrata	SPETR	9	36	TRUE
0.000145	TRUE	Q9Y2R4	AGNKGKAITFFTEDD	506	520	FALSE		FALSE	FALSE	FALSE	FALSE	25.166	0.328	0.832	-2.495	-3.105	0	Probable ATP-dependent RNA helicase DDX52	DDX52	Eukaryota|Metazoa	STRMM|CRAGI|TRICA|DAPPU|ZOONE|NASVI|APIME|NEMVE|CAMFO|ACREC|ANOGA|DROGR|DROMO|DROVI|DROAN|DROWI|STRPU|HARSA|DROME|ACYPI|ANODA|DROPS|DROYA|HELRO|DROER|DROSE|BOMMO|DROPE|DROSI	12	76	TRUE			0.33		Helicase_C,Helicase C-terminal
0.000145	TRUE	Q9NXB0	GILKSRIVTWEPSEE	175	189	FALSE		FALSE	FALSE	FALSE	FALSE	25.169	0.325	0.766	0	-3.003	-4.327	Meckel syndrome type 1 protein	MKS1	Eukaryota|Metazoa|Chordata|Craniata|Vertebrata	SPETR	9	50	TRUE			0.32
0.000145	FALSE	P46020	LKSEIKQVEFRRLSI	1005	1019	FALSE		FALSE	FALSE	FALSE	FALSE	25.17	0.417	0.29	0	0	-5.121	Phosphorylase b kinase regulatory subunit alpha, skeletal muscle isoform	PHKA1	Eukaryota|Metazoa|Chordata|Craniata|Vertebrata|Euteleostomi|Mammalia|Eutheria	CANFA|AILME|HORSE|BOVIN|LOXAF|PTEAL|PIG	6	18	FALSE
0.000146	TRUE	O15054	PESPRPRVSFPKTPE	625	639	FALSE		FALSE	FALSE	FALSE	FALSE	25.158	0.749	0.963	0	-2.569	-2.18	Lysine-specific demethylase 6B	KDM6B	Eukaryota|Metazoa|Chordata|Craniata|Vertebrata	SPETR	9	22	TRUE
0.000146	TRUE	Q7Z591	FSKVGPRVRFPKDES	361	375	FALSE		FALSE	FALSE	FALSE	FALSE	25.16	0.603	0.152	0	0	0	AT-hook-containing transcription factor	AKNA	Eukaryota|Metazoa|Chordata|Craniata|Vertebrata	SPETR	9	34	TRUE
0.000146	TRUE	Q96GE4	SKSSWKRVSFGRCSL	147	161	FALSE		FALSE	FALSE	FALSE	FALSE	25.163	0.404	0.942	0	0	0	Centrosomal protein of 95 kDa	CEP95	Eukaryota|Metazoa|Chordata|Craniata|Vertebrata	SPETR	9	22	TRUE
0.000146	TRUE	P07814	LETPEAKVLFDKVAS	896	910	FALSE		FALSE	FALSE	FALSE	FALSE	25.161	0.493	0.963	-2.237	0	0	Bifunctional glutamate/proline--tRNA ligase	EPRS	Eukaryota|Metazoa|Chordata|Craniata|Vertebrata	SPETR	9	18	TRUE					WHEP-TRS,WHEP-TRS 3
0.000146	FALSE	Q02880	LDTAAVKVEFDEEFS	1265	1279	FALSE		FALSE	FALSE	TRUE	TRUE	25.158	0.357	0.67	-3.64	-2.569	-2.959	DNA topoisomerase 2-beta	TOP2B	Eukaryota|Metazoa|Chordata|Craniata|Vertebrata|Euteleostomi|Mammalia	MONDO|SARHA	7	25	FALSE			0.36
0.000146	FALSE	Q5H9U9	LERVLPRVRFTRHGK	1221	1235	FALSE		FALSE	FALSE	FALSE	FALSE	25.162	0.331	0.173	-2.237	0	0	Probable ATP-dependent RNA helicase DDX60-like	DDX60L	Eukaryota|Metazoa|Chordata|Craniata|Vertebrata|Euteleostomi|Mammalia	MONDO	7	4	FALSE			0.33		Helicase C-terminal
0.000148	TRUE	P05455	PGSGKGKVQFQGKKT	348	362	FALSE		FALSE	FALSE	FALSE	FALSE	25.138	0.707	0.704	-2.495	0	0	Lupus La protein	SSB	Eukaryota|Metazoa|Chordata|Craniata|Vertebrata	SPETR	9	36	TRUE
0.000148	FALSE	Q9H8W2	SRPRSSRVTFSTRRQ	76	90	FALSE		FALSE	FALSE	FALSE	FALSE	25.14	0.768	0.518	0	0	0	Putative uncharacterized protein encoded by LINC00472	LINC00472	Eukaryota|Metazoa|Chordata|Craniata|Vertebrata|Euteleostomi|Mammalia|Eutheria|Euarchontoglires|Primates|Haplorrhini|Catarrhini	NOMLE	2	3	FALSE
0.000149	TRUE	P51531	THTETGKVLFGPEAP	598	612	FALSE		FALSE	FALSE	FALSE	FALSE	25.118	0.496	0.909	0	-3.037	-2.18	Probable global transcription activator SNF2L2	SMARCA2	Eukaryota|Metazoa|Chordata|Craniata|Vertebrata	SPETR	9	21	TRUE					BRK
0.000149	TRUE	Q5JY77	KPGPWGRVGFPSISP	1053	1067	FALSE		FALSE	FALSE	FALSE	FALSE	25.115	0.344	0.706	0	0	-2.699	G-protein coupled receptor-associated sorting protein 1	GPRASP1	Eukaryota|Metazoa|Chordata|Craniata|Vertebrata	SPETR	9	16	TRUE			0.34
0.000149	FALSE	Q5C9Z4	GSETQLRVSWDSVLS	588	602	FALSE	15231748	TRUE	TRUE	FALSE	FALSE	25.117	0.328	0.933	-2.495	-3.105	0	Nucleolar MIF4G domain-containing protein 1	NOM1	Eukaryota|Metazoa|Chordata|Craniata|Vertebrata|Euteleostomi|Mammalia	MONDO|SARHA|ORNAN	7	28	FALSE			0.33
0.000151	TRUE	P35998	PGRLDRKIEFSLPDL	334	348	FALSE		FALSE	FALSE	FALSE	FALSE	25.087	0.322	0.682	0	-2.569	-3.708	26S protease regulatory subunit 7	PSMC2	Eukaryota|Metazoa	STRMM|CRAGI|TRICA|DAPPU|ZOONE|PEDHC|AEDAE|NASVI|APIME|NEMVE|CAMFO|ACREC|TETUR|RHOPR|ANOGA|DROWI|STRPU|TRIAD|HARSA|DROME|ACYPI|ANODA|DROPS|CULQU|HELRO|DANPL|ATTCE|BOMMO|SOLIN|ASCSU|LOALO|BRUMA|AMPQE|TRISP|CAERE|CAEBE|CAEEL|HYMMI|ECHMU|CAEBR|CLOSI|SCHMA|WUCBA|PRIPA|MEGSC	12	96	TRUE			0.32		AAA
0.000152	TRUE	Q01543	YHAHQQKVNFVPPHP	391	405	FALSE		FALSE	FALSE	FALSE	FALSE	25.074	0.446	0.594	-2.678	0	-2.42	Friend leukemia integration 1 transcription factor	FLI1	Eukaryota|Metazoa|Chordata|Craniata|Vertebrata	SPETR	9	34	TRUE
0.000153	TRUE	Q9Y6E0	SELHPMKVLFLIPKN	232	246	FALSE	22863883	TRUE	TRUE	FALSE	FALSE	25.061	0.348	0.711	0	-3.105	-2.276	Serine/threonine-protein kinase 24	STK24	Eukaryota|Metazoa	STRMM|CRAGI|TRICA|DAPPU|ZOONE|PEDHC|NASVI|APIME|NEMVE|TETUR|RHOPR|ANOGA|DROGR|DROMO|DROVI|DROAN|DROWI|STRPU|TRIAD|HARSA|DROME|ACYPI|ANODA|DROPS|DROYA|HELRO|DROER|DROSE|BOMMO|DROPE|LOALO|BRUMA|AMPQE|TRISP|CAERE|CAEBE|CAEEL|CAEJA|WUCBA|MEGSC	12	87	TRUE	0.478		0.35		Pkinase
0.000153	TRUE	Q96T68	LSLEDKVVDFREKDS	122	136	FALSE		FALSE	FALSE	FALSE	FALSE	25.069	0.354	0.948	0	0	-3.907	Histone-lysine N-methyltransferase SETDB2	SETDB2	Eukaryota|Metazoa|Chordata|Craniata|Vertebrata	SPETR	9	9	TRUE			0.35
0.000153	TRUE	Q8TBZ3	QGSNPVRVSFVNLND	43	57	FALSE		FALSE	FALSE	FALSE	FALSE	25.065	0.418	0.139	0	0	0	WD repeat-containing protein 20	WDR20	Eukaryota|Metazoa	STRMM|NEMVE|STRPU|IXOSC	12	34	TRUE
0.000154	TRUE	O94832	MRDYGKHVKWPSPPK	753	767	FALSE	19389623	TRUE	TRUE	FALSE	FALSE	25.056	0.321	0.058	0	-3.003	0	Unconventional myosin-Id	MYO1D	Eukaryota|Metazoa	CRAGI|TRICA|ZOONE|AEDAE|TETUR|DROGR|DROMO|DROVI|DROAN|DROWI|DROME|ANODA|DROPS|DROYA|CULQU|DROER|DROSE|DROPE|DROSI|AMPQE|CAERE|CAEBE|CAEEL|CAEJA|PRIPA	12	72	TRUE			0.32
0.000155	TRUE	Q8N5G2	EATAARAVAFAAASR	485	499	FALSE		FALSE	FALSE	FALSE	FALSE	25.051	0.32	0.576	0	-3.162	-2.495	Macoilin	TMEM57	Eukaryota|Metazoa|Chordata|Craniata|Vertebrata|Euteleostomi	CHICK|FICAL|ANAPL|TAEGU|ANOCA|MELGA	8	33	TRUE			0.32		Macoilin
0.000155	TRUE	Q9UIW0	LSETQVKVWFQNRRT	141	155	FALSE		FALSE	FALSE	FALSE	FALSE	25.046	0.332	0.356	-2.678	0	-2.42	Ventral anterior homeobox 2	VAX2	Eukaryota|Metazoa	STRMM|CAMFO|DROME|CULQU|HELRO|LOALO|BRUMA|TRISP|CAERE|CAEBE|HYMMI|CAEBR|SCHMA|WUCBA|PRIPA|MEGSC	12	64	TRUE			0.33		Homeobox
0.000155	TRUE	Q04741	LSETQVKVWFQNRRT	198	212	FALSE		FALSE	FALSE	FALSE	FALSE	25.046	0.3	0.282	0	0	-3.928	Homeobox protein EMX1	EMX1	Eukaryota|Metazoa	STRMM|TRICA|DAPPU|PEDHC|APIME|NEMVE|CAMFO|ACREC|TETUR|DROVI|STRPU|TRIAD|HARSA|ACYPI|HELRO|DANPL|BRUMA|CAERE|CAEEL|CAEBR|CLOSI|SCHMA|CAEJA|WUCBA|PRIPA|MEGSC	12	62	TRUE			0.3		Homeobox
0.000155	TRUE	Q8TEK3	ESEAKRRIVFTITTG	1038	1052	FALSE		FALSE	FALSE	FALSE	FALSE	25.046	0.562	0.003	0	0	0	Histone-lysine N-methyltransferase, H3 lysine-79 specific	DOT1L	Eukaryota|Metazoa|Chordata|Craniata|Vertebrata|Euteleostomi	CHICK|FICAL|ANAPL|TAEGU|XENTR|MELGA|LEPOC|ORENI|DANRE|OPHHA|ASTMX	8	39	TRUE
0.000155	TRUE	Q5SQQ9	LSETQVKVWFQNRRT	139	153	FALSE		FALSE	FALSE	FALSE	FALSE	25.046	0.315	0.971	-2.678	0	-2.495	Ventral anterior homeobox 1	VAX1	Eukaryota|Metazoa	STRMM|TRICA|ZOONE|PEDHC|AEDAE|APIME|NEMVE|CAMFO|DROMO|DROAN|DROWI|HARSA|DROME|DROPS|DROYA|CULQU|HELRO|DANPL|BOMMO|DROPE|ASCSU|LOALO|BRUMA|TRISP|CAERE|CAEBE|CAEEL|HYMMI|ECHMU|CAEBR|SCHMA|CAEJA|WUCBA|PRIPA|MEGSC	12	73	TRUE			0.31		Homeobox
0.000156	TRUE	Q96HY6	AQRRAQRVAWAEADE	76	90	FALSE		FALSE	FALSE	FALSE	FALSE	25.037	0.471	0.93	0	0	0	DDRGK domain-containing protein 1	DDRGK1	Eukaryota|Metazoa|Chordata|Craniata|Vertebrata	SPETR	9	21	TRUE
0.000156	TRUE	Q9Y5B6	DDDEKRRIVFSVKEK	266	280	FALSE		FALSE	FALSE	FALSE	FALSE	25.034	0.507	0.521	0	0	-2.495	PAX3- and PAX7-binding protein 1	PAXBP1	Eukaryota|Metazoa|Chordata|Craniata|Vertebrata|Euteleostomi	CHICK|FICAL|ANAPL|TAEGU|ANOCA|XENTR|LATCH|LEPOC|OPHHA	8	40	TRUE
0.000157	TRUE	O43316	LPEDTVRVWFSNRRA	209	223	FALSE		FALSE	FALSE	FALSE	FALSE	25.019	0.308	0.888	0	-2.569	-4.539	Paired box protein Pax-4	PAX4	Eukaryota|Metazoa|Chordata|Craniata|Vertebrata	SPETR	9	26	TRUE			0.31		Homeobox
0.000157	TRUE	Q8N4V1	VFNHRGRVLFRPSDT	92	106	FALSE		FALSE	FALSE	FALSE	FALSE	25.014	0.369	0.893	0	0	0	Membrane magnesium transporter 1	MMGT1	Eukaryota|Metazoa|Chordata|Craniata|Vertebrata	SPETR	9	44	TRUE			0.37		MMgT
0.000159	TRUE	Q92993	ERLDLKKIQFPKKEA	61	75	FALSE		FALSE	FALSE	FALSE	FALSE	25	0.391	0.963	0	-3.222	-3.334	Histone acetyltransferase KAT5	KAT5	Eukaryota|Metazoa	TRICA|ZOONE|PEDHC|AEDAE|NASVI|ANOGA|DROGR|DROMO|DROVI|DROAN|DROWI|DROME|ANODA|DROPS|DROYA|CULQU|DROER|DROSE|DANPL|BOMMO|DROSI	12	56	TRUE			0.39		Tudor-knot
0.000159	TRUE	P20929	LEDDPKLVHFMQVAK	1837	1851	FALSE		FALSE	FALSE	FALSE	FALSE	24.986	0.378	0.827	0	0	-2.495	Nebulin	NEB	Eukaryota|Metazoa|Chordata|Craniata|Vertebrata	SPETR	9	21	TRUE			0.38		Nebulin
0.000159	TRUE	O75391	EQEKQQKVEFRKRME	39	53	FALSE		FALSE	FALSE	FALSE	FALSE	24.988	0.489	0.125	0	0	0	Sperm-associated antigen 7	SPAG7	Eukaryota|Metazoa	ACYPI	12	34	TRUE					R3H
0.000159	FALSE	Q9BXX2	AKERSRKITWEEKET	354	368	FALSE		FALSE	FALSE	FALSE	FALSE	25	0.437	0.019	0	0	0	Ankyrin repeat domain-containing protein 30B	ANKRD30B	Eukaryota|Metazoa|Chordata|Craniata|Vertebrata|Euteleostomi|Mammalia|Eutheria	BOVIN	6	4	FALSE
0.000159	FALSE	B1APH4	QDQHLQKVDFVNNKT	124	138	FALSE		FALSE	FALSE	FALSE	FALSE	24.996	0.414	1	0	0	0	Putative zinc finger protein 487	ZNF487	Eukaryota|Metazoa|Chordata|Craniata|Vertebrata|Euteleostomi|Mammalia|Eutheria|Euarchontoglires|Primates|Haplorrhini|Catarrhini|Hominidae|Homo	HUMAN|HUMAN	0	1	FALSE
0.00016	FALSE	A4D2H0	SELNKQKITFEDSKV	239	253	FALSE		FALSE	FALSE	FALSE	FALSE	24.98	0.36	0.974	0	0	0	cTAGE family member 15	CTAGE15	Eukaryota|Metazoa|Chordata|Craniata|Vertebrata|Euteleostomi|Mammalia|Eutheria|Euarchontoglires	HETGA|TUPCH	5	3	FALSE			0.36
0.00016	FALSE	Q86UF2	SELNKQKITFEDSKV	239	253	FALSE		FALSE	FALSE	FALSE	FALSE	24.98	0.364	0.972	0	0	0	cTAGE family member 6	CTAGE6	Eukaryota|Metazoa|Chordata|Craniata|Vertebrata|Euteleostomi|Mammalia|Eutheria|Euarchontoglires	HETGA|TUPCH	5	3	FALSE			0.36
0.00016	FALSE	Q8IX94	SELNKQKITFEDSKV	239	253	FALSE		FALSE	FALSE	FALSE	FALSE	24.98	0.364	0.948	0	0	0	cTAGE family member 4	CTAGE4	Eukaryota|Metazoa|Chordata|Craniata|Vertebrata|Euteleostomi|Mammalia|Eutheria	LOXAF	6	4	FALSE			0.36
0.00016	FALSE	P0CG41	SELNKQKITFEDSKV	239	253	FALSE		FALSE	FALSE	FALSE	FALSE	24.98	0.36	0.953	0	0	0	cTAGE family member 8	CTAGE8	Eukaryota|Metazoa|Chordata|Craniata|Vertebrata|Euteleostomi|Mammalia|Eutheria	LOXAF	6	4	FALSE			0.36
0.00016	FALSE	A4FU28	SELNKQKITFEDSKV	239	253	FALSE		FALSE	FALSE	FALSE	FALSE	24.98	0.36	0.958	0	0	0	cTAGE family member 9	CTAGE9	Eukaryota|Metazoa|Chordata|Craniata|Vertebrata|Euteleostomi|Mammalia|Eutheria	LOXAF	6	4	FALSE			0.36
0.00016	FALSE	Q8IX95	SELNKQKITFEDSKV	46	60	FALSE		FALSE	FALSE	FALSE	FALSE	24.98	0.332	1	0	0	0	Putative cTAGE family member 3	CTAGE3P	Eukaryota|Metazoa|Chordata|Craniata|Vertebrata|Euteleostomi|Mammalia|Eutheria|Euarchontoglires|Primates|Haplorrhini|Catarrhini|Hominidae|Homo	HUMAN|HUMAN	0	1	FALSE			0.33
0.000164	TRUE	O14776	IKEDPRCIKFSSSDR	984	998	FALSE		FALSE	FALSE	TRUE	TRUE	24.934	0.319	0.143	-2.495	0	0	Transcription elongation regulator 1	TCERG1	Eukaryota|Metazoa	TETUR|ACYPI	12	48	TRUE	0.418		0.32		FF
0.000164	TRUE	Q13469	NFTSESKVVFTEKTT	602	616	FALSE		FALSE	FALSE	FALSE	FALSE	24.926	0.378	0.251	0	-2.569	-2.119	Nuclear factor of activated T-cells, cytoplasmic 2	NFATC2	Eukaryota|Metazoa	AEDAE|NEMVE|DANPL|BOMMO|ECHMU	12	51	TRUE	0.406		0.38		TIG
0.000164	TRUE	Q9H0J4	LATKVSRVQFDATTE	1328	1342	FALSE		FALSE	FALSE	FALSE	FALSE	24.927	0.35	0.705	0	0	0	Glutamine-rich protein 2	QRICH2	Eukaryota|Metazoa|Chordata|Craniata|Vertebrata	SPETR	9	26	TRUE			0.35
0.000166	TRUE	P46821	TPLGERSVNFSLTPN	1270	1284	FALSE	19389623	TRUE	TRUE	FALSE	FALSE	24.915	0.544	0.292	0	-2.585	0	Microtubule-associated protein 1B	MAP1B	Eukaryota|Metazoa|Chordata|Craniata|Vertebrata	SPETR	9	39	TRUE
0.000166	TRUE	Q8N1W2	PVRLVPKVKFEKVEE	102	116	FALSE		FALSE	FALSE	FALSE	FALSE	24.907	0.373	0.609	0	0	0	Zinc finger protein 710	ZNF710	Eukaryota|Metazoa|Chordata|Craniata|Vertebrata	SPETR	9	28	TRUE			0.37
0.000166	TRUE	O15296	LQEGTAKVSWADHHP	118	132	FALSE		FALSE	FALSE	FALSE	FALSE	24.914	0.327	0.949	0	0	-2.77	Arachidonate 15-lipoxygenase B	ALOX15B	Eukaryota|Metazoa|Chordata|Craniata|Vertebrata	SPETR	9	12	TRUE	0.2713		0.33		Lipoxygenase,PLAT
0.000166	FALSE	Q8WTU0	RAPNQPRVDFSGIAV	87	101	FALSE		FALSE	FALSE	FALSE	FALSE	24.907	0.706	0.106	0	0	0	Protein DDI1 homolog 1	DDI1	Eukaryota|Metazoa|Chordata|Craniata|Vertebrata|Euteleostomi|Mammalia|Eutheria|Euarchontoglires|Primates|Haplorrhini|Catarrhini	NOMLE|MACFA|MACMU	2	6	FALSE
0.000166	FALSE	Q96SB8	RLERQKKISWLKERV	403	417	FALSE		FALSE	FALSE	FALSE	FALSE	24.906	0.363	0.787	0	-3.19	0	Structural maintenance of chromosomes protein 6	SMC6	Eukaryota|Metazoa|Chordata|Craniata|Vertebrata|Euteleostomi|Mammalia|Eutheria	MUSPF|CANFA|AILME|HORSE|BOVIN|LOXAF|MYOLU|SHEEP|PTEAL|PIG|MYODS	6	28	FALSE			0.36		SMC_N
0.000167	TRUE	Q8IX12	FQHPARLVKFLVGMK	478	492	FALSE		FALSE	FALSE	FALSE	FALSE	24.89	0.303	0.287	-2.495	-2.569	-3.072	Cell division cycle and apoptosis regulator protein 1	CCAR1	Eukaryota|Metazoa	CRAGI|DAPPU|AEDAE|NASVI|APIME|CAMFO|ACREC|ANOGA|STRPU|HARSA|ANODA|CULQU|SOLIN|LOALO|HYMMI|SCHMA	12	62	TRUE			0.3		DBC1
0.000167	FALSE	Q5VST9	LHVAEPKVVFAKEQP	1617	1631	FALSE		FALSE	FALSE	FALSE	FALSE	24.901	0.362	0.405	0	0	-3.152	Obscurin	OBSCN	Eukaryota|Metazoa|Chordata|Craniata|Vertebrata|Euteleostomi|Mammalia|Eutheria|Euarchontoglires	HETGA|FUKDA|CRIGR	5	7	FALSE			0.36		I-set,Ig-like 17,Ig-like 16
0.000168	TRUE	Q8N6M6	TKPEGRSVTWTSDQS	250	264	FALSE		FALSE	FALSE	FALSE	FALSE	24.881	0.392	0.466	0	-3.105	-2.77	Aminopeptidase O	AOPEP	Eukaryota|Metazoa|Chordata|Craniata|Vertebrata	SPETR	9	26	TRUE			0.39		Peptidase_M1
0.000168	TRUE	P62857	GQCTQVRVEFMDDTS	25	39	FALSE		FALSE	FALSE	FALSE	FALSE	24.869	0.376	0.775	-2.495	0	-2.432	40S ribosomal protein S28	RPS28	Eukaryota|Metazoa	CRAGI|TRICA|DAPPU|ZOONE|PEDHC|AEDAE|NASVI|APIME|NEMVE|CAMFO|ACREC|TETUR|RHOPR|ANOGA|DROGR|DROMO|DROVI|DROAN|DROWI|STRPU|HARSA|DROME|ACYPI|DROPS|DROYA|CULQU|HELRO|DROER|DROSE|DANPL|ATTCE|BOMMO|DROSI|AMPQE|TRISP|CLOSI|MEGSC	12	79	TRUE			0.38		Ribosomal_S28e
0.000168	FALSE	P35916	RPGSSDRVLFARFSK	973	987	FALSE		FALSE	FALSE	FALSE	FALSE	24.876	0.424	0.949	-2.569	0	-2.886	Vascular endothelial growth factor receptor 3	FLT4	Eukaryota|Metazoa|Chordata|Craniata|Vertebrata|Euteleostomi|Mammalia|Eutheria|Euarchontoglires|Primates|Haplorrhini|Catarrhini	NOMLE|MACMU	2	5	FALSE					Pkinase_Tyr,Protein kinase
0.000169	TRUE	Q92556	IIFELRRIAFDAESE	323	337	FALSE		FALSE	FALSE	FALSE	FALSE	24.862	0.409	0.041	0	0	-2.119	Engulfment and cell motility protein 1	ELMO1	Eukaryota|Metazoa	STRMM|CRAGI|TRICA|DAPPU|ZOONE|PEDHC|AEDAE|NASVI|APIME|NEMVE|CAMFO|ACREC|RHOPR|ANOGA|DROMO|DROVI|DROAN|DROWI|HARSA|DROME|ACYPI|ANODA|DROPS|DROYA|CULQU|HELRO|DROER|DROSE|ATTCE|BOMMO|DROPE|SOLIN|DROSI	12	72	TRUE					ELMO_CED12,ELMO
0.00017	TRUE	Q8IWU2	WKKEKKAVTFFDDVT	1349	1363	FALSE	12393858,21382349,26186194,23080069,26496610,24366813	TRUE	TRUE	FALSE	FALSE	24.86	0.311	0.007	0	0	-2.276	Serine/threonine-protein kinase LMTK2	LMTK2	Eukaryota|Metazoa	STRMM|TRICA|PEDHC|NASVI|APIME|CAMFO|ACREC|HARSA|ACYPI|ATTCE|SOLIN	12	62	TRUE			0.31
0.00017	TRUE	Q7L2E3	GPSLRRNVGFQVRLE	508	522	FALSE		FALSE	FALSE	FALSE	FALSE	24.854	0.336	0.555	-2.678	-2.469	0	Putative ATP-dependent RNA helicase DHX30	DHX30	Eukaryota|Metazoa|Chordata|Craniata|Vertebrata	SPETR	9	30	TRUE			0.34		Helicase ATP-binding,DEAD
0.000171	TRUE	Q99680	QSSGGRNVVFGVRTS	273	287	FALSE		FALSE	FALSE	FALSE	FALSE	24.849	0.363	0.998	0	0	0	Probable G-protein coupled receptor 22	GPR22	Eukaryota|Metazoa|Chordata|Craniata|Vertebrata	SPETR	9	32	TRUE			0.36		7tm_1
0.000171	TRUE	Q96N64	SKNAHSKVHFTRRYQ	449	463	FALSE		FALSE	FALSE	FALSE	FALSE	24.852	0.702	0.058	0	0	0	PWWP domain-containing protein 2A	PWWP2A	Eukaryota|Metazoa	STRMM|CRAGI|ZOONE|PEDHC|NASVI|APIME|CAMFO|ACREC|HARSA|ACYPI|ATTCE|BOMMO|SOLIN	12	57	TRUE
0.000172	TRUE	O95049	YSPDTRVVRFLKGKS	377	391	FALSE		FALSE	FALSE	FALSE	FALSE	24.843	0.317	0.146	0	-2.585	0	Tight junction protein ZO-3	TJP3	Eukaryota|Metazoa	ANOGA|DROMO|HARSA|DROME|DROPS|ATTCE|BOMMO	12	38	TRUE			0.32		PDZ 3
0.000173	TRUE	Q9P289	SDMHPMRVLFLIPKN	220	234	FALSE		FALSE	FALSE	FALSE	FALSE	24.832	0.339	0.365	0	0	-2.398	Serine/threonine-protein kinase 26	STK26	Eukaryota|Metazoa	STRMM|CRAGI|TRICA|DAPPU|ZOONE|PEDHC|NASVI|APIME|NEMVE|TETUR|RHOPR|ANOGA|DROGR|DROMO|DROVI|DROAN|DROWI|STRPU|TRIAD|DROME|ACYPI|ANODA|DROPS|DROYA|HELRO|DROER|DROSE|BOMMO|DROPE|LOALO|BRUMA|AMPQE|TRISP|CAERE|CAEBE|CAEEL|CAEJA|WUCBA|MEGSC	12	82	TRUE	0.4453		0.34		Pkinase
0.000174	TRUE	Q9P2J5	ERKGTAKVDFLKKIE	3	17	FALSE		FALSE	FALSE	FALSE	FALSE	24.825	0.426	0.208	-2.959	0	0	Leucine--tRNA ligase, cytoplasmic	LARS	Eukaryota|Metazoa	DAPPU|DROMO|ANODA	12	39	TRUE
0.000175	TRUE	Q8NAP8	PKRIEPKVEFDADEV	224	238	FALSE		FALSE	FALSE	FALSE	FALSE	24.812	0.527	0.039	0	0	0	Zinc finger and BTB domain-containing protein 8B	ZBTB8B	Eukaryota|Metazoa|Chordata|Craniata|Vertebrata	SPETR	9	28	TRUE
0.000175	FALSE	Q5VST9	LDVAEPKVVFAKEQP	1433	1447	FALSE		FALSE	FALSE	FALSE	FALSE	24.808	0.306	0.589	0	0	-3.152	Obscurin	OBSCN	Eukaryota|Metazoa|Chordata|Craniata|Vertebrata|Euteleostomi|Mammalia|Eutheria|Euarchontoglires	HETGA	5	3	FALSE			0.31		I-set,Ig-like 15
0.000176	TRUE	Q14116	LSCENKIISFKEMNP	110	124	FALSE		FALSE	FALSE	FALSE	FALSE	24.803	0.305	0.294	0	0	-3.108	Interleukin-18	IL18	Eukaryota|Metazoa|Chordata|Craniata|Vertebrata	SPETR	9	26	TRUE	0.4013		0.3		IL1
0.000176	TRUE	Q7Z628	KAKNIFRIRFHDPSP	461	475	FALSE		FALSE	FALSE	FALSE	FALSE	24.793	0.411	0.402	0	0	-3.334	Neuroepithelial cell-transforming gene 1 protein	NET1	Eukaryota|Metazoa	STRMM|CRAGI	12	43	TRUE					PH
0.000176	TRUE	Q5JR98	VPPLGSRVSFSGLPL	84	98	FALSE	21382349,21382349	TRUE	TRUE	FALSE	FALSE	24.794	0.425	0.038	-2.569	-3.003	0	Tctex1 domain-containing protein 4	TCTEX1D4	Eukaryota|Metazoa|Chordata|Craniata|Vertebrata	SPETR	9	29	TRUE
0.000177	TRUE	Q9HCM1	KKLYLNRVGFKCTER	1578	1592	FALSE		FALSE	FALSE	FALSE	FALSE	24.789	0.311	0.014	0	0	0	Uncharacterized protein KIAA1551	KIAA1551	Eukaryota|Metazoa|Chordata|Craniata|Vertebrata	SPETR	9	36	TRUE			0.31		DUF4617
0.000177	TRUE	Q86V15	RDELARKISFEKLHA	197	211	FALSE		FALSE	FALSE	FALSE	FALSE	24.787	0.425	0.28	0	0	0	Zinc finger protein castor homolog 1	CASZ1	Eukaryota|Metazoa|Chordata|Craniata|Vertebrata	SPETR	9	43	TRUE
0.000179	TRUE	Q9UMN6	DGVHRVRVDFKEDCD	1166	1180	FALSE		FALSE	FALSE	FALSE	FALSE	24.763	0.309	0.509	0	-5.032	-3.879	Histone-lysine N-methyltransferase 2B	KMT2B	Eukaryota|Metazoa|Chordata|Craniata|Vertebrata	SPETR	9	36	TRUE			0.31
0.000179	TRUE	Q12965	SAGGSRQVQFHQGFG	890	904	FALSE	26496610	TRUE	TRUE	FALSE	FALSE	24.768	0.397	0.057	-2.678	-3.418	-2.886	Unconventional myosin-Ie	MYO1E	Eukaryota|Metazoa|Chordata|Craniata|Vertebrata|Euteleostomi	CHICK|FICAL|ANAPL|TAEGU|ANOCA|LATCH|LEPOC|ORENI|TAKRU|DANRE|OPHHA|ORYLA|GASAC|TETNG|ASTMX	8	42	TRUE			0.4		Myosin_TH1
0.000179	FALSE	Q9BR39	VGSQRSRVSFLKSDL	239	253	FALSE		FALSE	FALSE	FALSE	FALSE	24.773	0.431	0.793	0	0	0	Junctophilin-2	JPH2	Eukaryota|Metazoa|Chordata|Craniata|Vertebrata|Euteleostomi|Mammalia	MONDO	7	15	FALSE
0.00018	TRUE	Q5T8A7	RAACRKKVRFSTAQT	715	729	FALSE	15231748,19389623	TRUE	TRUE	FALSE	FALSE	24.751	0.372	0.278	-2.569	0	0	Protein phosphatase 1 regulatory subunit 26	PPP1R26	Eukaryota|Metazoa|Chordata|Craniata|Vertebrata	SPETR	9	30	TRUE			0.37
0.00018	TRUE	Q7Z309	KLYSPKRIDFTPVSP	102	116	FALSE		FALSE	FALSE	FALSE	FALSE	24.757	0.497	0.85	0	0	0	Protein FAM122B	FAM122B	Eukaryota|Metazoa|Chordata|Craniata|Vertebrata	SPETR	9	25	TRUE
0.000181	TRUE	Q9Y285	MRLPSGKVGFSKAMS	95	109	FALSE		FALSE	FALSE	FALSE	FALSE	24.74	0.335	0.182	-2.495	0	0	Phenylalanine--tRNA ligase alpha subunit	FARSA	Eukaryota|Metazoa	TRICA|ACYPI	12	46	TRUE			0.34
0.000182	TRUE	Q6P3S6	DTKEKGRVKWKVFNS	653	667	FALSE		FALSE	FALSE	FALSE	FALSE	24.721	0.33	0.112	0	0	0	F-box only protein 42	FBXO42	Eukaryota|Metazoa	TETUR	12	42	TRUE			0.33
0.000185	TRUE	Q96HN2	PRTVKKQIQFADQKQ	116	130	FALSE		FALSE	FALSE	FALSE	FALSE	24.698	0.59	0.885	0	0	0	Putative adenosylhomocysteinase 3	AHCYL2	Eukaryota|Metazoa|Chordata|Craniata|Vertebrata	SPETR	9	34	TRUE
0.000186	TRUE	Q96E09	KSASPKRIDFIPVSP	130	144	FALSE		FALSE	FALSE	FALSE	FALSE	24.692	0.512	0.917	0	0	0	Protein FAM122A	FAM122A	Eukaryota|Metazoa|Chordata|Craniata|Vertebrata	SPETR	9	32	TRUE
0.000186	FALSE	Q9NP73	HNMPGPKVDFYPGPG	668	682	FALSE		FALSE	FALSE	FALSE	FALSE	24.687	0.489	0.612	-2.495	0	-3.108	Putative bifunctional UDP-N-acetylglucosamine transferase and deubiquitinase ALG13	ALG13	Eukaryota|Metazoa|Chordata|Craniata|Vertebrata|Euteleostomi|Mammalia|Eutheria	MUSPF|CANFA|AILME|HORSE|BOVIN|FELCA|LOXAF|MYOLU|SHEEP|PTEAL|PIG	6	23	FALSE
0.000187	TRUE	Q8TDW5	GVSHGKNVDWMDSQG	684	698	FALSE		FALSE	FALSE	FALSE	FALSE	24.676	0.478	0.161	0	0	0	Synaptotagmin-like protein 5	SYTL5	Eukaryota|Metazoa	TRICA|ZOONE|AEDAE|NASVI|CAMFO|ACREC|RHOPR|ANOGA|DROGR|DROMO|DROVI|DROAN|DROME|ANODA|DROPS|DROYA|CULQU|DROER|ATTCE|DROPE|IXOSC	12	60	TRUE
0.000187	TRUE	P24928	GNLMGKRVDFSARTV	352	366	FALSE	12052871	TRUE	TRUE	FALSE	FALSE	24.675	0.431	0.321	-2.569	-3.222	0	DNA-directed RNA polymerase II subunit RPB1	POLR2A	Eukaryota|Metazoa	STRMM|CRAGI|TRICA|DAPPU|ZOONE|PEDHC|AEDAE|APIME|NEMVE|CAMFO|ACREC|TETUR|RHOPR|ANOGA|DROGR|DROMO|DROVI|DROAN|DROWI|STRPU|TRIAD|HARSA|DROME|ACYPI|ANODA|DROPS|DROYA|CULQU|HELRO|DROER|DROSE|DANPL|ATTCE|BOMMO|DROPE|SOLIN|IXOSC|DROSI|LOALO|BRUMA|AMPQE|TRISP|CAERE|CAEBE|CAEEL|ECHMU|CAEBR|CLOSI|SCHMA|PRIPA|MEGSC	12	98	TRUE					RNA_pol_Rpb1_2,RNA_pol_Rpb1_1
0.000188	TRUE	Q9NYM4	SPVPSFRVAWTEKND	376	390	FALSE		FALSE	FALSE	FALSE	FALSE	24.666	0.6	0.051	0	0	0	Probable G-protein coupled receptor 83	GPR83	Eukaryota|Metazoa|Chordata|Craniata|Vertebrata	SPETR	9	31	TRUE
0.000189	TRUE	Q8WYA6	YKNQELRIKFPDNPE	94	108	FALSE		FALSE	FALSE	FALSE	FALSE	24.646	0.349	0.192	-2.569	0	-3.152	Beta-catenin-like protein 1	CTNNBL1	Eukaryota|Metazoa	STRMM|TRICA|DAPPU|ZOONE|PEDHC|AEDAE|NASVI|APIME|CAMFO|ACREC|RHOPR|ANOGA|DROGR|DROMO|DROVI|DROAN|DROWI|STRPU|HARSA|DROME|ACYPI|ANODA|DROPS|DROYA|CULQU|DROER|DROSE|DANPL|ATTCE|BOMMO|DROPE|SOLIN|DROSI|AMPQE	12	78	TRUE			0.35		CTNNBL
0.000189	TRUE	Q7Z401	QIGDKKNVAWKILPK	496	510	FALSE		FALSE	FALSE	FALSE	FALSE	24.64	0.309	0.943	0	0	0	C-myc promoter-binding protein	DENND4A	Eukaryota|Metazoa	TRIAD	12	37	TRUE			0.31
0.000189	TRUE	Q96JJ3	IIFELRRIAFDAESD	315	329	FALSE		FALSE	FALSE	FALSE	FALSE	24.649	0.425	0.053	0	0	-2.119	Engulfment and cell motility protein 2	ELMO2	Eukaryota|Metazoa	STRMM|CRAGI|TRICA|DAPPU|ZOONE|PEDHC|AEDAE|NASVI|APIME|NEMVE|CAMFO|ACREC|RHOPR|ANOGA|DROMO|DROVI|DROAN|DROWI|HARSA|DROME|ACYPI|ANODA|DROPS|DROYA|CULQU|HELRO|DROER|DROSE|ATTCE|BOMMO|DROPE|SOLIN|DROSI	12	78	TRUE					ELMO_CED12,ELMO
0.000189	TRUE	Q9NZI5	PEPTERVVVFDRNLN	177	191	FALSE		FALSE	FALSE	FALSE	FALSE	24.64	0.482	0.136	0	-2.569	-2.77	Grainyhead-like protein 1 homolog	GRHL1	Eukaryota|Metazoa|Chordata|Craniata|Vertebrata|Euteleostomi	CHICK|FICAL|ANAPL|TAEGU|XENTR|MELGA	8	32	TRUE
0.000189	TRUE	Q9GZQ3	GDSHSGRVSFLGAQL	15	29	FALSE		FALSE	FALSE	FALSE	FALSE	24.656	0.405	0.673	0	0	0	COMM domain-containing protein 5	COMMD5	Eukaryota|Metazoa|Chordata|Craniata|Vertebrata	SPETR	9	17	TRUE
0.000189	TRUE	Q92667	PLSSPKGVLFSSKSA	148	162	TRUE	10995432	TRUE	TRUE	FALSE	FALSE	24.653	0.342	0.232	-2.495	-2.469	0	A-kinase anchor protein 1, mitochondrial	AKAP1	Eukaryota|Metazoa|Chordata|Craniata|Vertebrata	SPETR	9	12	TRUE			0.34
0.000189	FALSE	Q8N660	QPHKKTKITFEEDKV	222	236	FALSE		FALSE	FALSE	FALSE	FALSE	24.647	0.508	1	0	0	0	Neuroblastoma breakpoint family member 15	NBPF15	Eukaryota|Metazoa|Chordata|Craniata|Vertebrata|Euteleostomi|Mammalia|Eutheria|Euarchontoglires|Primates|Haplorrhini|Catarrhini|Hominidae	PANTR|PONAB	1	3	FALSE					DUF1220,NBPF 1
0.000189	FALSE	Q5SXJ2	QPHKKTKITFEEDKV	222	236	FALSE		FALSE	FALSE	FALSE	FALSE	24.647	0.508	1	0	0	0	Neuroblastoma breakpoint family member 16	NBPF16	Eukaryota|Metazoa|Chordata|Craniata|Vertebrata|Euteleostomi|Mammalia|Eutheria|Euarchontoglires|Primates|Haplorrhini|Catarrhini|Hominidae	PANTR|PONAB	1	3	FALSE					DUF1220,NBPF 1
0.00019	TRUE	Q5VU57	REGAEQKVVFITGRV	215	229	FALSE		FALSE	FALSE	FALSE	FALSE	24.631	0.324	0.821	0	0	0	Cytosolic carboxypeptidase 6	AGBL4	Eukaryota|Metazoa	CRAGI|NEMVE|HELRO	12	21	TRUE			0.32		Peptidase_M14
0.000191	TRUE	Q9NP78	PDHLEGRVDFENVTF	497	511	FALSE		FALSE	FALSE	FALSE	FALSE	24.626	0.337	0.378	0	0	0	ATP-binding cassette sub-family B member 9	ABCB9	Eukaryota|Metazoa	CAERE|CAEBE|CAEEL|CAEBR|CAEJA|PRIPA	12	46	TRUE			0.34		ABC transporter
0.000193	TRUE	Q8WZ42	ILKQTQRVNFETTAT	22032	22046	FALSE		FALSE	FALSE	FALSE	FALSE	24.614	0.334	0.709	-3.64	0	-3.493	Titin	TTN	Eukaryota|Metazoa|Chordata|Craniata|Vertebrata	SPETR	9	18	TRUE			0.33		Ig-like 115,I-set
0.000193	FALSE	Q8WTT2	MKDLGQRVSFLTRDL	100	114	FALSE		FALSE	FALSE	FALSE	FALSE	24.608	0.39	0.704	-2.495	-3.19	-2.18	Nucleolar complex protein 3 homolog	NOC3L	Eukaryota|Metazoa|Chordata|Craniata|Vertebrata|Euteleostomi|Mammalia|Eutheria|Euarchontoglires	CAVPO	5	2	FALSE			0.39
0.000194	FALSE	Q562F6	INKLRNKVNWKTEII	903	917	FALSE	21666598	TRUE	TRUE	FALSE	FALSE	24.605	0.317	0.187	0	-4.668	-3.4	Shugoshin-like 2	SGOL2	Eukaryota|Metazoa|Chordata|Craniata|Vertebrata|Euteleostomi|Mammalia|Eutheria|Euarchontoglires|Primates|Haplorrhini|Catarrhini|Hominidae|Homo	HUMAN|HUMAN	0	1	FALSE			0.32
0.000195	TRUE	O75541	KQTNPNKVHWDQVFA	5	19	FALSE		FALSE	FALSE	FALSE	FALSE	24.593	0.619	0.118	0	0	0	Zinc finger protein 821	ZNF821	Eukaryota|Metazoa|Chordata|Craniata|Vertebrata	SPETR	9	32	TRUE
0.000195	TRUE	Q8WZ42	NNSGSKSITFTVKVL	29359	29373	FALSE		FALSE	FALSE	FALSE	FALSE	24.589	0.376	0.53	-3.64	0	-3.493	Titin	TTN	Eukaryota|Metazoa|Chordata|Craniata|Vertebrata|Euteleostomi	CHICK|FICAL|ANAPL|XENTR|LATCH|LEPOC|XIPMA|ORYLA|GASAC|TETNG|ASTMX	8	35	TRUE			0.38		I-set,Ig-like 134
0.000195	TRUE	O95294	DLGRTRRISFKGALS	389	403	FALSE		FALSE	FALSE	FALSE	FALSE	24.581	0.323	0.462	0	0	-2.699	RasGAP-activating-like protein 1	RASAL1	Eukaryota|Metazoa|Chordata|Craniata|Vertebrata	SPETR	9	37	TRUE			0.32		Ras-GAP,RasGAP
0.000195	TRUE	Q5VZ89	GTEKTDKVDFDSAED	421	435	FALSE		FALSE	FALSE	FALSE	FALSE	24.593	0.403	0.933	0	0	0	DENN domain-containing protein 4C	DENND4C	Eukaryota|Metazoa|Chordata|Craniata|Vertebrata|Euteleostomi	ANAPL	8	9	TRUE
0.000196	TRUE	O00506	SDLHPMRVLFLIPKN	216	230	FALSE		FALSE	FALSE	FALSE	FALSE	24.579	0.388	0.456	0	0	0	Serine/threonine-protein kinase 25	STK25	Eukaryota|Metazoa	STRMM|CRAGI|TRICA|DAPPU|ZOONE|PEDHC|NASVI|APIME|NEMVE|TETUR|RHOPR|ANOGA|DROGR|DROMO|DROVI|DROAN|DROWI|STRPU|TRIAD|DROME|ACYPI|ANODA|DROPS|DROYA|HELRO|DROER|DROSE|DANPL|BOMMO|DROPE|LOALO|BRUMA|AMPQE|TRISP|CAERE|CAEBE|CAEEL|CAEJA|WUCBA|MEGSC	12	88	TRUE	0.4273		0.39		Pkinase
0.000196	FALSE	Q5VTH9	ATQPKKSISFFATMK	60	74	FALSE		FALSE	FALSE	FALSE	FALSE	24.579	0.363	0.987	0	0	-2.18	WD repeat-containing protein 78	WDR78	Eukaryota|Metazoa|Chordata|Craniata|Vertebrata|Euteleostomi|Mammalia|Eutheria	MUSPF|CANFA|AILME|HORSE|BOVIN|FELCA|LOXAF|SHEEP	6	16	FALSE			0.36
0.000198	TRUE	Q9NZQ8	DPLDQKVVTWETVQK	1045	1059	FALSE		FALSE	FALSE	FALSE	FALSE	24.56	0.372	0.46	0	0	0	Transient receptor potential cation channel subfamily M member 5	TRPM5	Eukaryota|Metazoa|Chordata|Craniata|Vertebrata	SPETR	9	35	TRUE			0.37
0.000198	FALSE	Q9BWV1	SPGPLVRVSFETPPL	1098	1112	FALSE		FALSE	FALSE	FALSE	FALSE	24.559	0.515	0.129	0	-3.003	-2.18	Brother of CDO	BOC	Eukaryota|Metazoa|Chordata|Craniata|Vertebrata|Euteleostomi|Mammalia|Eutheria	LOXAF	6	3	FALSE
0.0002	TRUE	Q5T8P6	SPGFQKKVQFGNENT	518	532	FALSE	19389623	TRUE	TRUE	TRUE	TRUE	24.54	0.566	0.273	-2.495	0	0	RNA-binding protein 26	RBM26	Eukaryota|Metazoa|Chordata|Craniata|Vertebrata	SPETR	9	38	TRUE					RRM 1
0.000201	TRUE	O14936	NVTRVRLVQFQKNTD	484	498	FALSE		FALSE	FALSE	FALSE	FALSE	24.53	0.448	0.038	0	-3.536	-4.399	Peripheral plasma membrane protein CASK	CASK	Eukaryota|Metazoa	STRMM|CRAGI|TRICA|DAPPU|ZOONE|AEDAE|NASVI|NEMVE|RHOPR|ANOGA|DROGR|DROMO|DROVI|DROAN|DROWI|STRPU|TRIAD|DROME|ACYPI|ANODA|DROPS|DROYA|CULQU|HELRO|DROSE|DANPL|DROPE|IXOSC|DROSI|ASCSU|LOALO|BRUMA|TRISP|CAERE|CAEBE|CAEEL|HYMMI|ECHMU|CAEBR|CLOSI|SCHMA|CAEJA|WUCBA	12	96	TRUE					PDZ
0.000202	FALSE	Q8IYS0	DEKLSKSISFTSESI	233	247	FALSE		FALSE	FALSE	FALSE	FALSE	24.517	0.525	0.424	0	0	0	GRAM domain-containing protein 1C	GRAMD1C	Eukaryota|Metazoa|Chordata|Craniata|Vertebrata|Euteleostomi|Mammalia	MONDO|SARHA|ORNAN	7	24	FALSE
0.000203	TRUE	P21506	PERHLRQVAFTQKKV	143	157	FALSE		FALSE	FALSE	FALSE	FALSE	24.5	0.352	0.179	0	0	0	Zinc finger protein 10	ZNF10	Eukaryota|Metazoa|Chordata|Craniata|Vertebrata	SPETR	9	17	TRUE			0.35
0.000205	TRUE	P14136	PPPLPTRVDFSLAGA	43	57	FALSE		FALSE	FALSE	FALSE	FALSE	24.471	0.394	0.128	0	-2.509	-2.432	Glial fibrillary acidic protein	GFAP	Eukaryota|Metazoa|Chordata|Craniata|Vertebrata	SPETR	9	29	TRUE			0.39
0.000205	FALSE	Q86V59	SPPKKKAVAWVSAKN	343	357	FALSE		FALSE	FALSE	FALSE	FALSE	24.476	0.63	0.4	0	0	0	PNMA-like protein 1	PNMAL1	Eukaryota|Metazoa|Chordata|Craniata|Vertebrata|Euteleostomi|Mammalia|Eutheria	HORSE	6	3	FALSE					PNMA
0.000206	FALSE	Q3BBV2	QPHRKTKITFEEDKV	458	472	FALSE		FALSE	FALSE	FALSE	FALSE	24.469	0.519	1	0	0	0	Putative neuroblastoma breakpoint family member 8	NBPF8	Eukaryota|Metazoa|Chordata|Craniata|Vertebrata|Euteleostomi|Mammalia|Eutheria|Euarchontoglires|Primates|Haplorrhini|Catarrhini	NOMLE	2	5	FALSE					DUF1220,NBPF 2
0.000206	FALSE	Q5RGN0	QPHRKTKITFEEDKV	418	432	FALSE		FALSE	FALSE	FALSE	FALSE	24.469	0.519	1	0	0	0	Putative neuroblastoma breakpoint family member 24	NBPF24	Eukaryota|Metazoa|Chordata|Craniata|Vertebrata|Euteleostomi|Mammalia|Eutheria|Euarchontoglires|Primates|Haplorrhini	CALJA	3	4	FALSE					DUF1220,NBPF 2
0.000206	FALSE	Q3BBV1	QPHRKTKITFEEDKV	493	507	FALSE		FALSE	FALSE	FALSE	FALSE	24.469	0.545	1	0	0	0	Neuroblastoma breakpoint family member 20	NBPF20	Eukaryota|Metazoa|Chordata|Craniata|Vertebrata|Euteleostomi|Mammalia|Eutheria|Euarchontoglires|Primates|Haplorrhini|Catarrhini	NOMLE	2	5	FALSE					DUF1220,NBPF 2
0.000206	FALSE	B4DH59	QPHRKTKITFEEDKV	153	167	FALSE		FALSE	FALSE	FALSE	FALSE	24.469	0.43	1	0	0	0	Neuroblastoma breakpoint family member 26	NBPF26	Eukaryota|Metazoa|Chordata|Craniata|Vertebrata|Euteleostomi|Mammalia|Eutheria|Euarchontoglires|Primates|Haplorrhini|Catarrhini|Hominidae|Homo	HUMAN|HUMAN	0	1	FALSE					NBPF 1
0.000206	FALSE	Q3BBW0	QPHRKTKITFEEDKV	493	507	FALSE		FALSE	FALSE	FALSE	FALSE	24.469	0.542	1	0	0	0	Neuroblastoma breakpoint family member 9	NBPF9	Eukaryota|Metazoa|Chordata|Craniata|Vertebrata|Euteleostomi|Mammalia|Eutheria|Euarchontoglires|Primates|Haplorrhini|Catarrhini|Hominidae	PANTR|GORGO	1	3	FALSE					DUF1220,NBPF 2
0.000206	FALSE	Q6P3W6	QPHRKTKITFEEDKV	493	507	FALSE		FALSE	FALSE	FALSE	FALSE	24.469	0.536	1	-2.495	0	0	Neuroblastoma breakpoint family member 10	NBPF10	Eukaryota|Metazoa|Chordata|Craniata|Vertebrata|Euteleostomi|Mammalia|Eutheria|Euarchontoglires|Primates|Haplorrhini|Catarrhini|Hominidae	PANTR|PONAB	1	3	FALSE					DUF1220,NBPF 2
0.000206	FALSE	Q3BBV0	QPHRKTKITFEEDKV	764	778	FALSE		FALSE	FALSE	FALSE	FALSE	24.469	0.519	1	0	0	0	Neuroblastoma breakpoint family member 1	NBPF1	Eukaryota|Metazoa|Chordata|Craniata|Vertebrata|Euteleostomi|Mammalia|Eutheria|Euarchontoglires|Primates|Haplorrhini|Catarrhini	MACMU	2	5	FALSE					DUF1220,NBPF 3
0.000206	FALSE	Q5TI25	QPHRKTKITFEEDKV	153	167	FALSE		FALSE	FALSE	FALSE	FALSE	24.469	0.519	1	0	0	0	Neuroblastoma breakpoint family member 14	NBPF14	Eukaryota|Metazoa|Chordata|Craniata|Vertebrata|Euteleostomi|Mammalia|Eutheria|Euarchontoglires|Primates|Haplorrhini|Catarrhini	MACMU	2	3	FALSE					DUF1220,NBPF 1
0.000206	FALSE	Q86T75	QPHRKTKITFEEDKV	493	507	FALSE		FALSE	FALSE	FALSE	FALSE	24.469	0.519	1	0	0	0	Neuroblastoma breakpoint family member 11	NBPF11	Eukaryota|Metazoa|Chordata|Craniata|Vertebrata|Euteleostomi|Mammalia|Eutheria|Euarchontoglires|Primates|Haplorrhini|Catarrhini|Hominidae	GORGO	1	2	FALSE					DUF1220,NBPF 2
0.000208	TRUE	Q9P275	GVPAPQKVLFPTERL	96	110	FALSE		FALSE	FALSE	FALSE	FALSE	24.451	0.378	0.24	-2.495	-3.105	-2.432	Ubiquitin carboxyl-terminal hydrolase 36	USP36	Eukaryota|Metazoa	DANPL|BOMMO	12	39	TRUE			0.38
0.000208	TRUE	P62191	PGRIDRKIEFPLPDE	344	358	FALSE		FALSE	FALSE	FALSE	FALSE	24.444	0.376	0.31	-2.495	-2.569	-3.708	26S protease regulatory subunit 4	PSMC1	Eukaryota|Metazoa	STRMM|CRAGI|TRICA|DAPPU|ZOONE|PEDHC|AEDAE|NASVI|CAMFO|ACREC|TETUR|RHOPR|ANOGA|DROGR|DROMO|DROVI|DROAN|DROWI|TRIAD|HARSA|DROME|ACYPI|ANODA|DROPS|DROYA|CULQU|HELRO|DROER|DROSE|DANPL|BOMMO|DROPE|DROSI|ASCSU|LOALO|BRUMA|TRISP|CAERE|CAEBE|CAEEL|HYMMI|ECHMU|CAEBR|CLOSI|SCHMA|CAEJA|PRIPA	12	99	TRUE			0.38		AAA
0.00021	TRUE	Q14676	QESTAPKVLFTGVVD	1888	1902	FALSE	22990118	TRUE	TRUE	TRUE	TRUE	24.428	0.378	0.296	0	-3.536	-2.959	Mediator of DNA damage checkpoint protein 1	MDC1	Eukaryota|Metazoa	STRMM|CRAGI|TRICA|STRPU|HELRO	12	39	TRUE			0.38		BRCT 1
0.000212	TRUE	Q15431	SDPALQKVNFLPVLE	64	78	FALSE		FALSE	FALSE	FALSE	FALSE	24.404	0.389	0.348	0	-3.037	-2.602	Synaptonemal complex protein 1	SYCP1	Eukaryota|Metazoa|Chordata|Craniata|Vertebrata	SPETR	9	20	TRUE			0.39		SCP-1
0.000213	TRUE	Q8N511	SSGPQRLVSFRLIRD	48	62	FALSE		FALSE	FALSE	FALSE	FALSE	24.384	0.405	0.407	0	0	0	Transmembrane protein 199	TMEM199	Eukaryota|Metazoa	AMPQE	12	25	TRUE
0.000213	TRUE	Q14137	SHGQVQRVAFHPARP	578	592	FALSE		FALSE	FALSE	FALSE	FALSE	24.388	0.365	0.379	-4.963	0	0	Ribosome biogenesis protein BOP1	BOP1	Eukaryota|Metazoa	IXOSC|AMPQE|TRISP|PRIPA	12	20	TRUE			0.36
0.000214	TRUE	Q7Z5V6	PTKEVRKVHFDTQEH	124	138	FALSE	21382349,19389623,21382349	TRUE	TRUE	FALSE	FALSE	24.369	0.719	0.393	-2.569	0	0	Protein phosphatase 1 regulatory subunit 32	PPP1R32	Eukaryota|Metazoa|Chordata|Craniata|Vertebrata	SPETR	9	33	TRUE
0.000214	TRUE	P34998	IPTSPTRVSFHSIKQ	426	440	FALSE		FALSE	FALSE	FALSE	FALSE	24.369	0.492	0.4	0	-3.162	-3.609	Corticotropin-releasing factor receptor 1	CRHR1	Eukaryota|Metazoa|Chordata|Craniata|Vertebrata	SPETR	9	47	TRUE
0.000214	TRUE	O75554	DGGGEPKVVFKEKTV	328	342	FALSE		FALSE	FALSE	FALSE	FALSE	24.375	0.48	0.207	0	-3.19	0	WW domain-binding protein 4	WBP4	Eukaryota|Metazoa|Chordata	CIOIN	11	27	TRUE
0.000214	TRUE	P43686	PGRLDRKIEFPLPDR	324	338	FALSE		FALSE	FALSE	FALSE	FALSE	24.376	0.333	0.431	0	-2.569	-3.708	26S protease regulatory subunit 6B	PSMC4	Eukaryota|Metazoa	STRMM|CRAGI|TRICA|DAPPU|ZOONE|PEDHC|AEDAE|NEMVE|CAMFO|ACREC|TETUR|RHOPR|ANOGA|DROGR|DROMO|DROVI|DROAN|DROWI|TRIAD|HARSA|DROME|ACYPI|ANODA|DROPS|DROYA|CULQU|HELRO|DROER|DROSE|DANPL|ATTCE|DROPE|SOLIN|ASCSU|LOALO|BRUMA|AMPQE|CAERE|CAEBE|CAEEL|HYMMI|ECHMU|CAEBR|CLOSI|SCHMA|CAEJA|WUCBA|PRIPA	12	93	TRUE			0.33		AAA
0.000215	TRUE	Q9Y383	GDTTRQRIKFSDDRV	21	35	FALSE		FALSE	FALSE	FALSE	FALSE	24.364	0.371	0.61	-2.569	0	0	Putative RNA-binding protein Luc7-like 2	LUC7L2	Eukaryota|Metazoa	HYMMI|ECHMU|SCHMA	12	47	TRUE			0.37		LUC7
0.000216	TRUE	O75674	LDLVKKGVQFPPSEA	144	158	FALSE		FALSE	FALSE	FALSE	FALSE	24.352	0.34	0.077	-3.64	0	-2.432	TOM1-like protein 1	TOM1L1	Eukaryota|Metazoa	BOMMO|LOALO|HYMMI|CLOSI|WUCBA|PRIPA	12	44	TRUE			0.34		VHS
0.000217	TRUE	O14641	PCFNGRVVSWLVSSD	79	93	FALSE		FALSE	FALSE	FALSE	FALSE	24.34	0.325	0.203	0	0	-3.67	Segment polarity protein dishevelled homolog DVL-2	DVL2	Eukaryota|Metazoa	STRMM|CRAGI|TRICA|DAPPU|ZOONE|PEDHC|AEDAE|NASVI|APIME|NEMVE|CAMFO|ACREC|RHOPR|ANOGA|DROGR|DROMO|DROVI|DROWI|HARSA|DROME|ACYPI|ANODA|DROPS|DROYA|CULQU|DROER|DROSE|DANPL|BOMMO|DROPE|SOLIN|AMPQE|HYMMI|ECHMU|CLOSI|SCHMA	12	78	TRUE			0.33		DIX
0.000217	TRUE	O15117	TRDPEAKVGFLKPVG	100	114	FALSE		FALSE	FALSE	FALSE	FALSE	24.334	0.574	0.165	0	0	-2.276	FYN-binding protein	FYB	Eukaryota|Metazoa|Chordata|Craniata|Vertebrata	SPETR	9	17	TRUE
0.000218	FALSE	Q7Z6P3	LDAARGRVSWQVEEK	68	82	FALSE		FALSE	FALSE	FALSE	FALSE	24.329	0.323	0.526	0	0	0	Ras-related protein Rab-44	RAB44	Eukaryota|Metazoa|Chordata|Craniata|Vertebrata|Euteleostomi|Mammalia|Eutheria	CANFA|HORSE|PIG|MYODS	6	13	FALSE			0.32
0.000219	TRUE	Q96JN8	AETLASKVQFRDPKS	1487	1501	FALSE		FALSE	FALSE	FALSE	FALSE	24.321	0.515	0.492	0	0	0	Neuralized-like protein 4	NEURL4	Eukaryota|Metazoa|Chordata|Craniata|Vertebrata	SPETR	9	40	TRUE
0.000219	TRUE	Q9BSD7	VRQGGRRIGFDVVTL	41	55	FALSE		FALSE	FALSE	FALSE	FALSE	24.322	0.357	0.389	-3.796	0	0	Cancer-related nucleoside-triphosphatase	NTPCR	Eukaryota|Metazoa	CRAGI|ZOONE|HELRO|IXOSC	12	41	TRUE	0.3993		0.36		NTPase_1
0.00022	TRUE	P04839	SESGPRGVHFIFNKE	554	568	FALSE		FALSE	FALSE	FALSE	FALSE	24.303	0.494	0.337	0	-3.162	-3.199	Cytochrome b-245 heavy chain	CYBB	Eukaryota|Metazoa|Chordata	BRAFL	11	40	TRUE
0.000221	TRUE	Q8NE71	RKNHRLKIGFFNQQY	683	697	FALSE		FALSE	FALSE	FALSE	FALSE	24.297	0.332	0.889	-4.963	-2.569	0	ATP-binding cassette sub-family F member 1	ABCF1	Eukaryota|Metazoa	LOALO|BRUMA|CAERE|CAEBE|CAEEL|CAEBR|PRIPA	12	51	TRUE			0.33		ABC_tran,ABC transporter 2
0.000222	TRUE	Q92576	SEFPSKSITFTSRST	1773	1787	FALSE		FALSE	FALSE	TRUE	TRUE	24.289	0.521	0.863	0	0	0	PHD finger protein 3	PHF3	Eukaryota|Metazoa|Chordata|Craniata|Vertebrata	SPETR	9	29	TRUE
0.000225	TRUE	Q8NG31	NTSSENKIDFNDFIK	232	246	FALSE	26186194,15231748,19389623,26186194,20231380	TRUE	TRUE	TRUE	TRUE	24.256	0.336	0.129	0	-4.668	-3.4	Protein CASC5	CASC5	Eukaryota|Metazoa|Chordata|Craniata|Vertebrata|Euteleostomi	FICAL|ANAPL|TAEGU|XENTR	8	23	TRUE			0.34
0.000225	TRUE	Q5T5J6	LGSRRQKISFKIPIK	225	239	FALSE		FALSE	FALSE	FALSE	FALSE	24.259	0.365	0.023	0	0	0	Transcriptional protein SWT1	SWT1	Eukaryota|Metazoa|Chordata|Craniata|Vertebrata	SPETR	9	27	TRUE			0.37
0.000226	TRUE	Q86U86	IRKQRMKILFNVVLE	518	532	FALSE		FALSE	FALSE	FALSE	FALSE	24.247	0.33	0.961	-2.678	-4.668	-2.959	Protein polybromo-1	PBRM1	Eukaryota|Metazoa|Chordata|Craniata|Vertebrata|Euteleostomi	XENTR|TAKRU	8	30	TRUE			0.33		Bromodomain
0.000226	FALSE	Q96JG9	PGGSPRGVSFQFPFP	264	278	FALSE		FALSE	FALSE	FALSE	FALSE	24.25	0.574	0.732	0	0	0	Zinc finger protein 469	ZNF469	Eukaryota|Metazoa|Chordata|Craniata|Vertebrata|Euteleostomi|Mammalia|Eutheria|Euarchontoglires	TUPCH	5	6	FALSE
0.000226	FALSE	A2RUQ5	HPTPTPRVRWALAGN	71	85	FALSE		FALSE	FALSE	FALSE	FALSE	24.248	0.543	0.529	0	0	0	Uncharacterized protein C17orf102	C17orf102	Eukaryota|Metazoa|Chordata|Craniata|Vertebrata|Euteleostomi|Mammalia|Eutheria|Euarchontoglires|Primates|Haplorrhini|Catarrhini	NOMLE	2	4	FALSE
0.000227	TRUE	Q9UPV0	GSPTKKAVTFDLSDM	1212	1226	FALSE		FALSE	FALSE	FALSE	FALSE	24.243	0.516	0.028	0	-3.003	-4.327	Centrosomal protein of 164 kDa	CEP164	Eukaryota|Metazoa|Chordata|Craniata|Vertebrata	SPETR	9	40	TRUE
0.000228	TRUE	Q86VQ1	VEQLSSRVSFTSLSD	494	508	FALSE		FALSE	FALSE	FALSE	FALSE	24.234	0.414	0.162	0	0	0	Glucocorticoid-induced transcript 1 protein	GLCCI1	Eukaryota|Metazoa|Chordata|Craniata|Vertebrata|Euteleostomi	CHICK|FICAL|ANAPL|TAEGU|ANOCA|MELGA|OPHHA	8	33	TRUE
0.000228	FALSE	A6NEW6	DGAQPLRVLFRRLEN	387	401	FALSE		FALSE	FALSE	FALSE	FALSE	24.231	0.363	0.095	0	0	0	Putative protein FAM90A16P/FAM90A17P	FAM90A17P	Eukaryota|Metazoa|Chordata|Craniata|Vertebrata|Euteleostomi|Mammalia|Eutheria	LOXAF	6	7	FALSE			0.36
0.000228	FALSE	A8MXJ8	DGAQPLRVLFRRLEN	387	401	FALSE		FALSE	FALSE	FALSE	FALSE	24.231	0.388	0.109	0	0	0	Putative protein FAM90A5P	FAM90A5P	Eukaryota|Metazoa|Chordata|Craniata|Vertebrata|Euteleostomi|Mammalia|Eutheria	LOXAF	6	7	FALSE			0.39
0.000228	FALSE	Q5NE16	LHDIRKSVDWREKGY	56	70	FALSE		FALSE	FALSE	FALSE	FALSE	24.228	0.317	1	0	0	0	Putative inactive cathepsin L-like protein CTSL3P	CTSL3P	Eukaryota|Metazoa|Chordata|Craniata|Vertebrata|Euteleostomi|Mammalia|Eutheria|Euarchontoglires|Primates|Haplorrhini|Catarrhini	MACMU	2	3	FALSE			0.32
0.000228	FALSE	A6NNJ1	DGAQPLRVLFRRLEN	387	401	FALSE		FALSE	FALSE	FALSE	FALSE	24.231	0.367	0.095	0	0	0	Putative protein FAM90A9P	FAM90A9P	Eukaryota|Metazoa|Chordata|Craniata|Vertebrata|Euteleostomi|Mammalia|Eutheria	LOXAF	6	7	FALSE			0.37
0.000228	FALSE	A6NIJ5	DGAQPLRVLFRRLEN	387	401	FALSE		FALSE	FALSE	FALSE	FALSE	24.231	0.39	0.111	0	0	0	Putative protein FAM90A20P	FAM90A20P	Eukaryota|Metazoa|Chordata|Craniata|Vertebrata|Euteleostomi|Mammalia|Eutheria	LOXAF	6	6	FALSE			0.39
0.000228	FALSE	A6NJQ4	DGAQPLRVLFRRLEN	387	401	FALSE		FALSE	FALSE	FALSE	FALSE	24.231	0.363	0.095	0	0	0	Putative protein FAM90A8P	FAM90A8P	Eukaryota|Metazoa|Chordata|Craniata|Vertebrata|Euteleostomi|Mammalia|Eutheria	LOXAF	6	7	FALSE			0.36
0.000228	FALSE	P0C7X0	DGAQPLRVLFRRLEN	387	401	FALSE		FALSE	FALSE	FALSE	FALSE	24.231	0.371	0.093	0	0	0	Putative protein FAM90A24P	FAM90A24P	Eukaryota|Metazoa|Chordata|Craniata|Vertebrata|Euteleostomi|Mammalia|Eutheria	LOXAF	6	7	FALSE			0.37
0.000228	FALSE	Q86YD7	DGAQPLRVLFRRLEN	387	401	FALSE		FALSE	FALSE	FALSE	FALSE	24.231	0.401	0.11	0	0	0	Protein FAM90A1	FAM90A1	Eukaryota|Metazoa|Chordata|Craniata|Vertebrata|Euteleostomi|Mammalia|Eutheria	LOXAF	6	8	FALSE
0.000228	FALSE	P0C7W8	DGAQPLRVLFRRLEN	387	401	FALSE		FALSE	FALSE	FALSE	FALSE	24.231	0.388	0.109	0	0	0	Putative protein FAM90A13P	FAM90A13P	Eukaryota|Metazoa|Chordata|Craniata|Vertebrata|Euteleostomi|Mammalia|Eutheria	LOXAF	6	7	FALSE			0.39
0.000228	FALSE	A8MX19	DGAQPLRVLFRRLEN	387	401	FALSE		FALSE	FALSE	FALSE	FALSE	24.231	0.367	0.097	0	0	0	Putative protein FAM90A12P	FAM90A12P	Eukaryota|Metazoa|Chordata|Craniata|Vertebrata|Euteleostomi|Mammalia|Eutheria	LOXAF	6	7	FALSE			0.37
0.000228	FALSE	P0C7V4	DGAQPLRVLFRRLEN	387	401	FALSE		FALSE	FALSE	FALSE	FALSE	24.231	0.388	0.109	0	0	0	Putative protein FAM90A15P	FAM90A15P	Eukaryota|Metazoa|Chordata|Craniata|Vertebrata|Euteleostomi|Mammalia|Eutheria	LOXAF	6	7	FALSE			0.39
0.000228	FALSE	Q658T7	DGAQPLRVLFRRLEN	386	400	FALSE		FALSE	FALSE	FALSE	FALSE	24.231	0.354	0.097	0	0	0	Putative protein FAM90A2P	FAM90A2P	Eukaryota|Metazoa|Chordata|Craniata|Vertebrata|Euteleostomi|Mammalia|Eutheria	LOXAF	6	6	FALSE			0.35
0.000228	FALSE	A6NDY2	DGAQPLRVLFRRLEN	387	401	FALSE		FALSE	FALSE	FALSE	FALSE	24.231	0.381	0.103	0	0	0	Putative protein FAM90A10P	FAM90A10P	Eukaryota|Metazoa|Chordata|Craniata|Vertebrata|Euteleostomi|Mammalia|Eutheria	LOXAF	6	8	FALSE			0.38
0.000228	FALSE	A8MWA6	DGAQPLRVLFRRLEN	387	401	FALSE		FALSE	FALSE	FALSE	FALSE	24.231	0.371	0.072	0	0	0	Putative protein FAM90A22P	FAM90A22P	Eukaryota|Metazoa|Chordata|Craniata|Vertebrata|Euteleostomi|Mammalia|Eutheria	LOXAF	6	7	FALSE			0.37
0.000228	FALSE	P0C7W9	DGAQPLRVLFRRLEN	387	401	FALSE		FALSE	FALSE	FALSE	FALSE	24.231	0.388	0.107	0	0	0	Putative protein FAM90A14P	FAM90A14P	Eukaryota|Metazoa|Chordata|Craniata|Vertebrata|Euteleostomi|Mammalia|Eutheria	LOXAF	6	7	FALSE			0.39
0.000228	FALSE	A6NE21	DGAQPLRVLFRRLEN	387	401	FALSE		FALSE	FALSE	FALSE	FALSE	24.231	0.356	0.097	0	0	0	Putative protein FAM90A18P/FAM90A19P	FAM90A19P	Eukaryota|Metazoa|Chordata|Craniata|Vertebrata|Euteleostomi|Mammalia|Eutheria	LOXAF	6	7	FALSE			0.36
0.000228	FALSE	A8MXZ1	DGAQPLRVLFRRLEN	387	401	FALSE		FALSE	FALSE	FALSE	FALSE	24.231	0.388	0.109	0	0	0	Putative protein FAM90A23P	FAM90A23P	Eukaryota|Metazoa|Chordata|Craniata|Vertebrata|Euteleostomi|Mammalia|Eutheria	LOXAF	6	7	FALSE			0.39
0.000228	FALSE	A6NKC0	DGAQPLRVLFRRLEN	387	401	FALSE		FALSE	FALSE	FALSE	FALSE	24.231	0.388	0.104	0	0	0	Putative protein FAM90A7P	FAM90A7P	Eukaryota|Metazoa|Chordata|Craniata|Vertebrata|Euteleostomi|Mammalia|Eutheria	LOXAF	6	8	FALSE			0.39
0.00023	TRUE	Q6ZU65	MAEPRRVAFISLSP	1	14	FALSE		FALSE	FALSE	FALSE	FALSE	24.213	0.591	1	0	0	0	Ubinuclein-2	UBN2	Eukaryota|Metazoa	DROGR	12	14	TRUE
0.00023	TRUE	Q8IVL1	DSSQSKIIRFTLGQK	262	276	FALSE		FALSE	FALSE	FALSE	FALSE	24.213	0.564	0.998	0	0	0	Neuron navigator 2	NAV2	Eukaryota|Metazoa|Chordata|Craniata|Vertebrata|Euteleostomi	ANOCA	8	13	TRUE
0.00023	FALSE	Q9UKX7	KAAADPKVAFGSLAA	104	118	FALSE	24366813	TRUE	TRUE	TRUE	TRUE	24.216	0.376	0.155	0	-2.569	-3.4	Nuclear pore complex protein Nup50	NUP50	Eukaryota|Metazoa|Chordata|Craniata|Vertebrata|Euteleostomi|Mammalia	MONDO|SARHA	7	10	FALSE			0.38
0.000231	TRUE	Q6UWJ1	DNKSVKGVNFEAVLR	205	219	FALSE		FALSE	FALSE	FALSE	FALSE	24.204	0.372	0.768	0	0	0	Transmembrane and coiled-coil domain-containing protein 3	TMCO3	Eukaryota|Metazoa|Chordata|Craniata|Vertebrata	SPETR	9	39	TRUE			0.37
0.000232	TRUE	O75417	SHTATGRITFTEPNI	2235	2249	FALSE		FALSE	FALSE	FALSE	FALSE	24.192	0.456	0.424	0	-2.569	0	DNA polymerase theta	POLQ	Eukaryota|Metazoa|Chordata	BRAFL	11	43	TRUE
0.000232	TRUE	Q92538	DYVNPRGVRFTQSSQ	376	390	FALSE		FALSE	FALSE	FALSE	FALSE	24.191	0.479	0.025	0	-2.469	0	Golgi-specific brefeldin A-resistance guanine nucleotide exchange factor 1	GBF1	Eukaryota|Metazoa	TRICA|ZOONE|NEMVE|HELRO|DANPL|BOMMO|ASCSU|AMPQE	12	61	TRUE
0.000232	TRUE	Q99447	LQTSQKIIQFASGKE	194	208	FALSE		FALSE	FALSE	FALSE	FALSE	24.194	0.384	0.22	0	0	-3.69	Ethanolamine-phosphate cytidylyltransferase	PCYT2	Eukaryota|Metazoa	CRAGI|TRICA|DAPPU|ZOONE|AEDAE|NASVI|APIME|NEMVE|CAMFO|ACREC|TETUR|RHOPR|ANOGA|DROGR|DROMO|DROVI|DROAN|DROWI|STRPU|HARSA|DROME|ACYPI|ANODA|DROPS|DROYA|CULQU|DROER|DANPL|ATTCE|BOMMO|DROPE|SOLIN|IXOSC|DROSI	12	82	TRUE	0.446		0.38
0.000232	FALSE	O75486	GRSTGKSISFATELQ	99	113	FALSE		FALSE	FALSE	FALSE	FALSE	24.201	0.45	0.414	0	-3.222	0	Transcription initiation protein SPT3 homolog	SUPT3H	Eukaryota|Metazoa|Chordata|Craniata|Vertebrata|Euteleostomi|Mammalia|Eutheria	SHEEP	6	8	FALSE					TFIID-18kDa
0.000234	TRUE	Q92736	AEATHLRVGWASTEG	688	702	FALSE	10830164,10830164,10830164	TRUE	TRUE	FALSE	FALSE	24.177	0.307	0.099	-3.64	0	-4.037	Ryanodine receptor 2	RYR2	Eukaryota|Metazoa	CRAGI|TRICA|DAPPU|PEDHC|AEDAE|APIME|TETUR|RHOPR|ANOGA|DROGR|DROMO|DROVI|DROAN|DROWI|TRIAD|HARSA|DROME|ACYPI|ANODA|DROPS|DROYA|DROER|DROSE|DANPL|BOMMO|DROPE|SOLIN|DROSI|BRUMA|TRISP|HYMMI|CLOSI|SCHMA|CAEJA|PRIPA	12	75	TRUE			0.31		B30.2/SPRY 1,SPRY
0.000234	FALSE	Q9P281	LQDSKDRVEFARIHP	774	788	FALSE		FALSE	FALSE	FALSE	FALSE	24.17	0.399	0.203	-2.678	0	0	BAH and coiled-coil domain-containing protein 1	BAHCC1	Eukaryota|Metazoa|Chordata|Craniata|Vertebrata|Euteleostomi|Mammalia|Eutheria|Euarchontoglires|Primates|Haplorrhini	CALJA	3	5	FALSE			0.4
0.000234	FALSE	Q8WZ64	ATSTEKSVAWQNSNE	311	325	FALSE		FALSE	FALSE	FALSE	FALSE	24.177	0.442	0.985	0	0	0	Arf-GAP with Rho-GAP domain, ANK repeat and PH domain-containing protein 2	ARAP2	Eukaryota|Metazoa|Chordata|Craniata|Vertebrata|Euteleostomi|Mammalia|Eutheria|Euarchontoglires|Primates|Haplorrhini|Catarrhini	NOMLE|MACFA|MACMU	2	6	FALSE
0.000235	TRUE	Q4KMQ2	FNDGQRRIDFVLVYE	62	76	FALSE		FALSE	FALSE	FALSE	FALSE	24.16	0.335	0.14	0	0	-3.152	Anoctamin-6	ANO6	Eukaryota|Metazoa	STRPU|TRIAD|CULQU|DROSE|IXOSC|ECHMU	12	45	TRUE			0.34
0.000235	TRUE	Q9GZN8	NKPRVRSIRFAAGHD	8	22	FALSE	26186194,26186194,24366813	TRUE	TRUE	FALSE	FALSE	24.161	0.546	0.858	0	0	0	UPF0687 protein C20orf27	C20orf27	Eukaryota|Metazoa|Chordata|Craniata|Vertebrata	SPETR	9	28	TRUE
0.000235	FALSE	Q92665	RSRPELRIQFDEGYD	219	233	FALSE		FALSE	FALSE	FALSE	FALSE	24.155	0.438	0.225	-2.495	-3.105	0	28S ribosomal protein S31, mitochondrial	MRPS31	Eukaryota|Metazoa|Chordata|Craniata|Vertebrata|Euteleostomi|Mammalia	SARHA	7	4	FALSE					MRP-S31
0.000236	TRUE	Q6ZV73	NSNGQFRIEFADLSP	213	227	FALSE		FALSE	FALSE	FALSE	FALSE	24.149	0.552	0.511	-2.569	-2.509	0	FYVE, RhoGEF and PH domain-containing protein 6	FGD6	Eukaryota|Metazoa|Chordata|Craniata|Vertebrata|Euteleostomi	CHICK|ANAPL|TAEGU|ANOCA|MELGA|OPHHA	8	25	TRUE
0.000236	FALSE	Q68DN1	PGPLGRIVEFMRISP	465	479	FALSE		FALSE	FALSE	FALSE	FALSE	24.152	0.569	0.994	0	0	0	Uncharacterized protein C2orf16	C2orf16	Eukaryota|Metazoa|Chordata|Craniata|Vertebrata|Euteleostomi|Mammalia|Eutheria|Euarchontoglires|Primates|Haplorrhini|Catarrhini	NOMLE|MACFA|MACMU	2	7	FALSE
0.000237	TRUE	Q6UW60	HLKKNPKVQWFQQQT	92	106	FALSE		FALSE	FALSE	FALSE	FALSE	24.14	0.395	0.082	0	0	0	Proprotein convertase subtilisin/kexin type 4	PCSK4	Eukaryota|Metazoa	HELRO|BOMMO|LOALO|BRUMA|CLOSI	12	26	TRUE			0.39
0.000238	TRUE	P49959	QSQVSKGVDFESSED	677	691	FALSE		FALSE	FALSE	FALSE	FALSE	24.122	0.581	0.655	-2.959	-3.037	-2.959	Double-strand break repair protein MRE11A	MRE11A	Eukaryota|Metazoa|Chordata|Craniata|Vertebrata|Euteleostomi	CHICK|FICAL|ANOCA|MELGA|LATCH|GASAC	8	34	TRUE
0.000241	TRUE	O14686	RLKKWKGVRWKRLRL	4978	4992	FALSE		FALSE	FALSE	FALSE	FALSE	24.09	0.355	0.255	0	-5.032	-2.523	Histone-lysine N-methyltransferase 2D	KMT2D	Eukaryota|Metazoa	STRPU|CULQU	12	38	TRUE			0.35
0.000243	FALSE	Q8NG31	GPKIDKTIVFSEDDK	881	895	FALSE	26186194,15231748,19389623,26186194,20231380	TRUE	TRUE	TRUE	TRUE	24.079	0.38	0.108	0	-4.668	-3.4	Protein CASC5	CASC5	Eukaryota|Metazoa|Chordata|Craniata|Vertebrata|Euteleostomi|Mammalia	MONDO|SARHA|ORNAN	7	19	FALSE			0.38
0.000245	TRUE	O95400	MPKRKVTFQGVGD	1	13	FALSE	22365833,19389623,25416956	TRUE	TRUE	FALSE	FALSE	24.055	0.708	1	-4.963	-2.569	0	CD2 antigen cytoplasmic tail-binding protein 2	CD2BP2	Eukaryota|Metazoa	NEMVE|IXOSC|LOALO|BRUMA|AMPQE|TRISP|CAERE|CAEBE|CAEEL|CAEBR|CAEJA|WUCBA	12	58	TRUE
0.000248	TRUE	Q6ZUJ8	SQHLPAKVEFGVYES	682	696	FALSE		FALSE	FALSE	FALSE	FALSE	24.031	0.455	0.918	0	0	-2.699	Phosphoinositide 3-kinase adapter protein 1	PIK3AP1	Eukaryota|Metazoa|Chordata|Craniata|Vertebrata	SPETR	9	23	TRUE
0.000248	FALSE	Q9HAW4	SSEIGKAVGFLSVPK	703	717	FALSE		FALSE	FALSE	FALSE	FALSE	24.03	0.412	0.883	-2.678	-2.569	-2.959	Claspin	CLSPN	Eukaryota|Metazoa|Chordata|Craniata|Vertebrata|Euteleostomi|Mammalia|Eutheria|Euarchontoglires|Primates	OTOGA	4	8	FALSE
0.00025	TRUE	P62195	PGRIDRKIEFPPPNE	308	322	FALSE		FALSE	FALSE	FALSE	FALSE	24.01	0.34	0.358	0	-2.569	-3.708	26S protease regulatory subunit 8	PSMC5	Eukaryota|Metazoa	STRMM|TRICA|DAPPU|ZOONE|PEDHC|AEDAE|NASVI|NEMVE|CAMFO|ACREC|TETUR|RHOPR|ANOGA|DROGR|DROMO|DROVI|DROAN|DROWI|STRPU|HARSA|DROME|ACYPI|ANODA|DROPS|DROYA|CULQU|HELRO|DROER|DROSE|DANPL|BOMMO|DROPE|DROSI|ASCSU|LOALO|BRUMA|AMPQE|TRISP|CAERE|CAEBE|CAEEL|HYMMI|ECHMU|CAEBR|CLOSI|SCHMA|CAEJA|WUCBA	12	98	TRUE			0.34		AAA
0.000251	TRUE	Q7RTX7	EQGQQQRITFSETGA	318	332	FALSE		FALSE	FALSE	FALSE	FALSE	24.003	0.536	0.846	0	-3.003	0	Cation channel sperm-associated protein 4	CATSPER4	Eukaryota|Metazoa|Chordata|Craniata|Vertebrata	SPETR	9	11	TRUE
0.000252	TRUE	Q8NEH6	EEENRKIIEFANMQQ	264	278	FALSE		FALSE	FALSE	FALSE	FALSE	23.982	0.465	0.766	0	-3.003	-2.602	Meiosis-specific nuclear structural protein 1	MNS1	Eukaryota|Metazoa|Chordata|Craniata|Vertebrata	SPETR	9	28	TRUE					Trichoplein
0.000254	TRUE	Q96B67	HARGHAKVRWTESRN	50	64	FALSE		FALSE	FALSE	FALSE	FALSE	23.962	0.39	0.086	0	0	-2.523	Arrestin domain-containing protein 3	ARRDC3	Eukaryota|Metazoa	CRAGI|HELRO	12	46	TRUE	0.3067		0.39		Arrestin_N
0.000256	TRUE	Q8NG31	KLKNDKTIVFSENHK	1095	1109	FALSE	26186194,15231748,19389623,26186194,20231380	TRUE	TRUE	TRUE	TRUE	23.949	0.44	0.026	0	-4.668	-3.4	Protein CASC5	CASC5	Eukaryota|Metazoa|Chordata|Craniata|Vertebrata|Euteleostomi	LEPOC	8	15	TRUE
0.000256	TRUE	Q8N1A0	KKPTTSRVGFVLPSA	161	175	FALSE		FALSE	FALSE	FALSE	FALSE	23.947	0.331	0.636	0	0	0	Keratin-like protein KRT222	KRT222	Eukaryota|Metazoa|Chordata|Craniata|Vertebrata	SPETR	9	32	TRUE			0.33
0.000256	TRUE	Q12840	IHSQKQKISFLENNL	823	837	FALSE		FALSE	FALSE	FALSE	FALSE	23.944	0.451	0.175	0	0	0	Kinesin heavy chain isoform 5A	KIF5A	Eukaryota|Metazoa	STRMM|CRAGI|TRICA|DAPPU|ZOONE|PEDHC|AEDAE|NASVI|APIME|CAMFO|ACREC|TETUR|RHOPR|ANOGA|DROGR|DROMO|DROVI|DROAN|DROWI|STRPU|HARSA|DROME|ACYPI|ANODA|DROPS|DROYA|DROER|DROSE|DANPL|ATTCE|BOMMO|DROPE|SOLIN|DROSI|ASCSU|LOALO|TRISP|CAERE|CAEBE|CAEEL|HYMMI|ECHMU|CAEBR|CLOSI|SCHMA|WUCBA	12	87	TRUE
0.000256	TRUE	O75891	DHPDVRKIGFTGSTE	639	653	FALSE		FALSE	FALSE	FALSE	FALSE	23.943	0.387	0.289	0	-2.469	-2.886	Cytosolic 10-formyltetrahydrofolate dehydrogenase	ALDH1L1	Eukaryota|Metazoa	TRIAD|ACYPI|HELRO|ASCSU|BRUMA|CAERE|CAEBE|CAEEL|CAEBR|CAEJA|PRIPA	12	39	TRUE			0.39		Aldedh
0.000257	TRUE	Q9UHF7	SSDDLRNVTWRGADI	785	799	FALSE		FALSE	FALSE	FALSE	FALSE	23.931	0.348	0.421	0	0	-5.121	Zinc finger transcription factor Trps1	TRPS1	Eukaryota|Metazoa|Chordata|Craniata|Vertebrata|Euteleostomi	FICAL|ANAPL|TAEGU|XENTR	8	26	TRUE			0.35
0.000257	TRUE	Q5VST9	FRPAPKAVQWYKDDT	2492	2506	FALSE		FALSE	FALSE	FALSE	FALSE	23.939	0.351	0.086	0	0	-3.152	Obscurin	OBSCN	Eukaryota|Metazoa|Chordata|Craniata|Vertebrata|Euteleostomi	CHICK|FICAL|ANAPL|ANOCA|MELGA|LATCH|ORENI|DANRE|XIPMA|ORYLA|GASAC|TETNG|ASTMX	8	28	TRUE			0.35		I-set
0.000259	TRUE	Q49AG3	FISNSNKITFSKKPK	92	106	FALSE		FALSE	FALSE	FALSE	FALSE	23.924	0.359	0.989	0	0	0	Zinc finger BED domain-containing protein 5	ZBED5	Eukaryota|Metazoa|Chordata|Craniata|Vertebrata	SPETR	9	11	TRUE			0.36
0.000261	TRUE	Q12798	DREGTGKISFNDFLA	77	91	FALSE		FALSE	FALSE	FALSE	FALSE	23.899	0.318	0.573	0	-2.509	-2.959	Centrin-1	CETN1	Eukaryota|Metazoa	STRMM|AEDAE|ANOGA|DROGR|DROMO|DROVI|DROAN|DROWI|DROME|ANODA|DROYA|CULQU|DROER|DROSE|DANPL|BOMMO|DROPE|DROSI	12	38	TRUE			0.32		EF-hand 2,EF-hand_7
0.000262	TRUE	P33176	SAAQKQKISFLENNL	825	839	FALSE		FALSE	FALSE	FALSE	FALSE	23.883	0.386	0.181	-2.678	-3.162	0	Kinesin-1 heavy chain	KIF5B	Eukaryota|Metazoa	STRMM|CRAGI|TRICA|DAPPU|ZOONE|PEDHC|AEDAE|NASVI|APIME|CAMFO|ACREC|TETUR|RHOPR|ANOGA|DROGR|DROMO|DROVI|DROAN|DROWI|STRPU|HARSA|DROME|ACYPI|ANODA|DROPS|DROYA|DROER|DROSE|DANPL|ATTCE|BOMMO|DROPE|SOLIN|DROSI|ASCSU|LOALO|TRISP|CAERE|CAEBE|CAEEL|HYMMI|ECHMU|CAEBR|CLOSI|SCHMA|WUCBA	12	96	TRUE			0.39
0.000262	TRUE	O60282	SAAQKQKISFLENNL	827	841	FALSE		FALSE	FALSE	FALSE	FALSE	23.883	0.393	0.197	0	0	0	Kinesin heavy chain isoform 5C	KIF5C	Eukaryota|Metazoa	STRMM|CRAGI|TRICA|DAPPU|ZOONE|PEDHC|AEDAE|NASVI|APIME|CAMFO|ACREC|TETUR|RHOPR|ANOGA|DROGR|DROMO|DROVI|DROAN|DROWI|STRPU|HARSA|DROME|ACYPI|ANODA|DROPS|DROYA|DROER|DROSE|DANPL|ATTCE|BOMMO|DROPE|SOLIN|DROSI|ASCSU|LOALO|TRISP|CAERE|CAEBE|CAEEL|HYMMI|ECHMU|CAEBR|CLOSI|SCHMA|WUCBA	12	92	TRUE			0.39
0.000262	TRUE	O76090	SQVRRKTVEFNLTDM	530	544	FALSE		FALSE	FALSE	FALSE	FALSE	23.885	0.486	0.364	0	0	-3.609	Bestrophin-1	BEST1	Eukaryota|Metazoa|Chordata|Craniata|Vertebrata	SPETR	9	24	TRUE
0.000262	TRUE	Q96PV0	MPASERTVAWVSNMP	1148	1162	FALSE		FALSE	FALSE	FALSE	FALSE	23.884	0.489	0.231	0	-3.003	-3.609	Ras/Rap GTPase-activating protein SynGAP	SYNGAP1	Eukaryota|Metazoa|Chordata|Craniata|Vertebrata|Euteleostomi	ANOCA|XENTR|LATCH|ORENI|TAKRU|DANRE|XIPMA|ORYLA|GASAC|TETNG|ASTMX	8	37	TRUE					DUF3498
0.000264	FALSE	Q7RTU9	SPEQRRAVAWAQHEG	1725	1739	FALSE		FALSE	FALSE	FALSE	FALSE	23.865	0.53	0.792	0	-2.509	-2.658	Stereocilin	STRC	Eukaryota|Metazoa|Chordata|Craniata|Vertebrata|Euteleostomi|Mammalia|Eutheria	MUSPF|CANFA|AILME|HORSE|BOVIN|FELCA|MYOLU|SHEEP|PTEAL|PIG	6	22	FALSE
0.000265	TRUE	Q86US8	EYRGTLRVTFDAEAM	345	359	FALSE	21382349	TRUE	TRUE	FALSE	FALSE	23.852	0.517	0.058	-2.959	-3.105	-2.432	Telomerase-binding protein EST1A	SMG6	Eukaryota|Metazoa|Chordata|Craniata|Vertebrata	SPETR	9	32	TRUE
0.000269	TRUE	Q9P212	REDKKKGISFASELK	2243	2257	FALSE		FALSE	FALSE	FALSE	FALSE	23.826	0.412	0.288	-3.529	0	-4.688	1-phosphatidylinositol 4,5-bisphosphate phosphodiesterase epsilon-1	PLCE1	Eukaryota|Metazoa|Chordata|Craniata|Vertebrata	SPETR	9	46	TRUE
0.000269	TRUE	Q14684	SPTGPSRVAFDPEQK	706	720	FALSE	19710015,19389623,10637318,23080069,26186194,24366813	TRUE	TRUE	FALSE	FALSE	23.825	0.565	0.146	-2.495	-3.105	0	Ribosomal RNA processing protein 1 homolog B	RRP1B	Eukaryota|Metazoa|Chordata|Craniata|Vertebrata	SPETR	9	39	TRUE
0.000269	TRUE	Q504Q3	ILRTMKKVGFIGYAP	430	444	FALSE	23398456	TRUE	TRUE	FALSE	FALSE	23.819	0.351	0.516	-2.959	0	-2.432	PAB-dependent poly(A)-specific ribonuclease subunit PAN2	PAN2	Eukaryota|Metazoa	STRPU|LOALO|BRUMA|WUCBA	12	52	TRUE			0.35
0.000271	FALSE	Q96M43	QPHRSTKITFKEHEV	224	238	FALSE		FALSE	FALSE	FALSE	FALSE	23.805	0.632	0.357	0	0	0	Neuroblastoma breakpoint family member 4	NBPF4	Eukaryota|Metazoa|Chordata|Craniata|Vertebrata|Euteleostomi|Mammalia|Eutheria|Euarchontoglires|Primates|Haplorrhini	CALJA	3	5	FALSE					DUF1220,NBPF 1
0.000271	FALSE	Q5VWK0	QPHRSTKITFKEHEV	224	238	FALSE		FALSE	FALSE	FALSE	FALSE	23.805	0.632	0.214	0	0	0	Neuroblastoma breakpoint family member 6	NBPF6	Eukaryota|Metazoa|Chordata|Craniata|Vertebrata|Euteleostomi|Mammalia|Eutheria|Euarchontoglires|Primates|Haplorrhini	CALJA	3	5	FALSE					DUF1220,NBPF 1
0.000271	FALSE	Q86XG9	QPHRSTKITFKEHEV	224	238	FALSE		FALSE	FALSE	FALSE	FALSE	23.805	0.632	1	0	0	0	Putative neuroblastoma breakpoint family member 5	NBPF5P	Eukaryota|Metazoa|Chordata|Craniata|Vertebrata|Euteleostomi|Mammalia|Eutheria|Euarchontoglires|Primates|Haplorrhini	CALJA	3	2	FALSE					DUF1220,NBPF
0.000273	TRUE	Q9NWM0	LGKPVRCIHWDQASA	257	271	FALSE		FALSE	FALSE	FALSE	FALSE	23.786	0.342	0.007	0	0	-3.199	Spermine oxidase	SMOX	Eukaryota|Metazoa	STRMM|CRAGI|DAPPU|PEDHC|AEDAE|NASVI|APIME|CAMFO|ACREC|ANOGA|DROGR|DROMO|DROVI|DROAN|DROWI|HARSA|DROME|ACYPI|ANODA|DROPS|DROYA|CULQU|DROER|DROSE|ATTCE|BOMMO|DROPE|IXOSC|DROSI	12	77	TRUE			0.34		Amino_oxidase
0.000274	TRUE	O75154	EEDIADKVVFLERRV	459	473	FALSE		FALSE	FALSE	FALSE	FALSE	23.776	0.377	0.145	-2.569	0	-2.602	Rab11 family-interacting protein 3	RAB11FIP3	Eukaryota|Metazoa	CRAGI	12	40	TRUE			0.38
0.000276	TRUE	Q9BY07	HLSGLQKVHWGLRPD	50	64	FALSE		FALSE	FALSE	FALSE	FALSE	23.758	0.655	0.655	0	0	0	Electrogenic sodium bicarbonate cotransporter 4	SLC4A5	Eukaryota|Metazoa|Chordata|Craniata|Vertebrata	SPETR	9	21	TRUE
0.000277	TRUE	Q9H4F8	HTLEERVVHWYFSQL	357	371	FALSE		FALSE	FALSE	FALSE	FALSE	23.75	0.394	0.199	0	0	-3.108	SPARC-related modular calcium-binding protein 1	SMOC1	Eukaryota|Metazoa	LOALO|BRUMA|WUCBA	12	44	TRUE			0.39		SPARC_Ca_bdg
0.000277	TRUE	P48551	TEGSGGRITFNVDLN	414	428	FALSE		FALSE	FALSE	FALSE	FALSE	23.755	0.365	0.207	-3.64	0	-2.509	Interferon alpha/beta receptor 2	IFNAR2	Eukaryota|Metazoa|Chordata|Craniata|Vertebrata	SPETR	9	26	TRUE			0.37
0.000279	FALSE	Q86YC2	TTHDLKNIRFTSPVS	274	288	FALSE		FALSE	FALSE	FALSE	FALSE	23.745	0.463	0.773	0	-2.569	-2.42	Partner and localizer of BRCA2	PALB2	Eukaryota|Metazoa|Chordata|Craniata|Vertebrata|Euteleostomi|Mammalia|Eutheria|Euarchontoglires|Primates|Haplorrhini	CALJA	3	8	FALSE
0.00028	TRUE	Q14511	AYDVPRGVQFLEPPA	316	330	FALSE		FALSE	FALSE	FALSE	FALSE	23.731	0.682	0.203	0	-2.585	-2.959	Enhancer of filamentation 1	NEDD9	Eukaryota|Metazoa|Chordata|Craniata|Vertebrata	SPETR	9	34	TRUE
0.00028	TRUE	A6NHR9	RPLPSKAIKFSVKEG	807	821	FALSE		FALSE	FALSE	FALSE	FALSE	23.729	0.303	0.359	0	0	0	Structural maintenance of chromosomes flexible hinge domain-containing protein 1	SMCHD1	Eukaryota|Metazoa	STRPU	12	27	TRUE			0.3
0.00028	FALSE	Q86VQ0	PNRKGVRVGFRSQSL	74	88	FALSE		FALSE	FALSE	FALSE	FALSE	23.73	0.649	0.871	-2.678	-2.509	0	Lebercilin	LCA5	Eukaryota|Metazoa|Chordata|Craniata|Vertebrata|Euteleostomi|Mammalia|Eutheria	MUSPF|CANFA|HORSE|FELCA|MYOLU|PTEAL|MYODS	6	21	FALSE
0.000282	TRUE	Q9ULU4	TAPAVQRVVWNSSSK	810	824	FALSE		FALSE	FALSE	TRUE	TRUE	23.719	0.503	0.402	0	0	0	Protein kinase C-binding protein 1	ZMYND8	Eukaryota|Metazoa|Chordata|Craniata|Vertebrata	SPETR	9	38	TRUE
0.000282	TRUE	Q8WYB5	SCNDLRNVDWNKLLR	98	112	FALSE		FALSE	FALSE	FALSE	FALSE	23.718	0.34	0.661	0	-3.222	0	Histone acetyltransferase KAT6B	KAT6B	Eukaryota|Metazoa|Chordata|Craniata|Vertebrata|Euteleostomi	ANAPL|TAEGU|TAKRU|DANRE|XIPMA|ORYLA|GASAC|ASTMX	8	33	TRUE			0.34		Linker_histone
0.000284	TRUE	Q49AG3	SEGELSRVKFISNSN	83	97	FALSE		FALSE	FALSE	FALSE	FALSE	23.704	0.363	0.994	0	0	0	Zinc finger BED domain-containing protein 5	ZBED5	Eukaryota|Metazoa|Chordata|Craniata|Vertebrata	SPETR	9	16	TRUE			0.36
0.000286	TRUE	Q13563	LEGQPPRVAWAERLV	180	194	FALSE		FALSE	FALSE	FALSE	FALSE	23.687	0.367	0.985	-2.569	-3.003	-4.327	Polycystin-2	PKD2	Eukaryota|Metazoa|Chordata|Craniata|Vertebrata	SPETR	9	23	TRUE			0.37
0.000289	FALSE	O75638	QGDGCRGVAFNVMFS	192	206	FALSE		FALSE	FALSE	FALSE	FALSE	23.668	0.558	1	0	0	0	Cancer/testis antigen 2	CTAG2	Eukaryota|Metazoa|Chordata|Craniata|Vertebrata|Euteleostomi|Mammalia|Eutheria|Euarchontoglires|Primates|Haplorrhini|Catarrhini|Hominidae	GORGO	1	2	FALSE
0.00029	FALSE	Q6ZTU2	SQSSQRHVQWPGACP	7	21	FALSE		FALSE	FALSE	FALSE	FALSE	23.665	0.639	1	0	0	0	EP400 N-terminal-like protein	EP400NL	Eukaryota|Metazoa|Chordata|Craniata|Vertebrata|Euteleostomi|Mammalia|Eutheria|Euarchontoglires|Primates|Haplorrhini|Catarrhini|Hominidae	PANTR	1	2	FALSE
0.000292	TRUE	Q14D04	SKEERKNIRFNRSKS	435	449	FALSE		FALSE	FALSE	FALSE	FALSE	23.654	0.439	0.245	0	0	0	Ventricular zone-expressed PH domain-containing protein homolog 1	VEPH1	Eukaryota|Metazoa|Chordata|Craniata|Vertebrata	SPETR	9	29	TRUE
0.000293	TRUE	Q8TEP8	VEIRNKSITFPTTEP	1676	1690	FALSE	19389623	TRUE	TRUE	FALSE	FALSE	23.649	0.568	0.065	-2.569	0	-4.327	Centrosomal protein of 192 kDa	CEP192	Eukaryota|Metazoa	STRMM|CRAGI|NEMVE	12	41	TRUE
0.000293	FALSE	A6NM62	KAYSPKRVIFHDPDL	631	645	FALSE		FALSE	FALSE	FALSE	FALSE	23.651	0.356	0.106	0	0	0	Leucine-rich repeat-containing protein 53	LRRC53	Eukaryota|Metazoa|Chordata|Craniata|Vertebrata|Euteleostomi|Mammalia|Eutheria	MUSPF|PTEAL	6	7	FALSE			0.36
0.000296	FALSE	Q9P278	TRLPDRSVAWPCPDR	692	706	FALSE		FALSE	FALSE	FALSE	FALSE	23.631	0.364	0.729	0	0	-2.276	Folliculin-interacting protein 2	FNIP2	Eukaryota|Metazoa|Chordata|Craniata|Vertebrata|Euteleostomi|Mammalia|Eutheria|Euarchontoglires|Primates|Haplorrhini	CALJA	3	6	FALSE			0.36
0.000297	TRUE	P23759	SISRVLRIKFGKKEE	155	169	FALSE		FALSE	FALSE	FALSE	FALSE	23.624	0.368	0.545	0	0	-3.928	Paired box protein Pax-7	PAX7	Eukaryota|Metazoa|Chordata|Craniata|Vertebrata	SPETR	9	27	TRUE			0.37		PAX
0.000298	FALSE	Q12802	SPTHSPRVLFRSNTE	2398	2412	FALSE		FALSE	FALSE	FALSE	FALSE	23.618	0.478	0.247	0	0	-3.152	A-kinase anchor protein 13	AKAP13	Eukaryota|Metazoa|Chordata|Craniata|Vertebrata|Euteleostomi|Mammalia	MONDO|SARHA	7	23	FALSE
0.0003	TRUE	Q96S55	LPEELRGVDFFKQRR	650	664	FALSE		FALSE	FALSE	FALSE	FALSE	23.606	0.403	0.668	0	0	0	ATPase WRNIP1	WRNIP1	Eukaryota|Metazoa|Chordata|Craniata|Vertebrata	SPETR	9	35	TRUE					MgsA_C
0.0003	FALSE	Q6ZUM4	EESESSRVDFGSSER	621	635	FALSE		FALSE	FALSE	FALSE	FALSE	23.607	0.623	0.832	0	0	0	Rho GTPase-activating protein 27	ARHGAP27	Eukaryota|Metazoa|Chordata|Craniata|Vertebrata|Euteleostomi|Mammalia|Eutheria|Euarchontoglires|Primates|Haplorrhini|Catarrhini|Hominidae|Homo	HUMAN|HUMAN	0	1	FALSE
0.000301	TRUE	Q86VP3	TKEKNKKVMFLPKKA	806	820	FALSE		FALSE	FALSE	FALSE	FALSE	23.599	0.419	0.968	0	-2.469	0	Phosphofurin acidic cluster sorting protein 2	PACS2	Eukaryota|Metazoa|Chordata|Craniata|Vertebrata|Euteleostomi	CHICK|FICAL|ANAPL|TAEGU|ANOCA|XENTR|MELGA|LATCH|LEPOC|ORENI|DANRE|OPHHA|XIPMA|ORYLA|GASAC|ASTMX	8	37	TRUE					Pacs-1
0.000304	TRUE	Q8IY18	FQRRRRRITFTQPS	1088	1101	FALSE		FALSE	FALSE	FALSE	FALSE	23.568	0.612	1	0	-3.19	-3.434	Structural maintenance of chromosomes protein 5	SMC5	Eukaryota|Metazoa|Chordata|Craniata|Vertebrata|Euteleostomi	TAKRU	8	26	TRUE
0.000306	TRUE	Q92574	KIPPPTRVGFGSGQP	587	601	FALSE		FALSE	FALSE	FALSE	FALSE	23.549	0.549	0.937	-4.979	-3.003	-3.108	Hamartin	TSC1	Eukaryota|Metazoa|Chordata|Craniata|Vertebrata	SPETR	9	27	TRUE					Hamartin
0.000306	TRUE	Q8N720	EAAGSPRVQFQSLET	8	22	FALSE		FALSE	FALSE	FALSE	FALSE	23.549	0.631	0.465	0	-3.105	0	Zinc finger protein 655	ZNF655	Eukaryota|Metazoa|Chordata|Craniata|Vertebrata	SPETR	9	10	TRUE
0.000307	TRUE	Q9NQW1	AHPSGKAVVWDLRKN	187	201	FALSE		FALSE	FALSE	FALSE	FALSE	23.547	0.357	0.328	0	0	0	Protein transport protein Sec31B	SEC31B	Eukaryota|Metazoa	STRMM|CRAGI|TRICA|DAPPU|ZOONE|PEDHC|AEDAE|NASVI|APIME|NEMVE|ANOGA|DROGR|DROMO|DROVI|DROAN|DROWI|STRPU|DROME|ANODA|DROPS|DROYA|CULQU|DROER|DROSE|DROPE|IXOSC|DROSI|AMPQE|SCHMA	12	59	TRUE			0.36
0.000307	FALSE	Q68CZ1	QECPRKGIKFQDADV	171	185	FALSE	19389623	TRUE	TRUE	FALSE	FALSE	23.545	0.502	0.831	0	-3.003	-2.699	Protein fantom	RPGRIP1L	Eukaryota|Metazoa|Chordata|Craniata|Vertebrata|Euteleostomi|Mammalia|Eutheria	MUSPF|CANFA|AILME|HORSE|BOVIN|FELCA|LOXAF|MYOLU|SHEEP|PTEAL	6	22	FALSE
0.00031	TRUE	Q3T8J9	SSTGEKVVLWTREAD	2147	2161	FALSE		FALSE	FALSE	FALSE	FALSE	23.525	0.327	0.247	-2.678	0	0	GON-4-like protein	GON4L	Eukaryota|Metazoa|Chordata|Craniata|Vertebrata	SPETR	9	38	TRUE			0.33		Myb-like
0.000313	TRUE	Q8N128	KKVPRRVIHFVSGET	51	65	FALSE		FALSE	FALSE	FALSE	FALSE	23.508	0.315	0.084	0	0	0	Protein FAM177A1	FAM177A1	Eukaryota|Metazoa	ZOONE|STRPU|HELRO	12	50	TRUE			0.32		FAM177
0.000315	FALSE	Q13239	VTLRQKTVDWRRVSR	192	206	FALSE		FALSE	FALSE	FALSE	FALSE	23.493	0.447	0.056	0	0	-2.523	Src-like-adapter	SLA	Eukaryota|Metazoa|Chordata|Craniata|Vertebrata|Euteleostomi|Mammalia|Eutheria|Euarchontoglires|Primates	OTOGA	4	8	FALSE
0.000316	FALSE	Q8N865	VAELTRKIGFDPEPQ	304	318	FALSE		FALSE	FALSE	FALSE	FALSE	23.483	0.449	0.982	0	0	0	Uncharacterized protein C7orf31	C7orf31	Eukaryota|Metazoa|Chordata|Craniata|Vertebrata|Euteleostomi|Mammalia|Eutheria|Euarchontoglires|Primates|Haplorrhini|Catarrhini	NOMLE	2	5	FALSE
0.000317	FALSE	Q6ZSR3	PAPRRRSVAWPAAEG	118	132	FALSE		FALSE	FALSE	FALSE	FALSE	23.482	0.54	1	0	-2.469	0	Putative uncharacterized protein FLJ45275, mitochondrial		Eukaryota|Metazoa|Chordata|Craniata|Vertebrata|Euteleostomi|Mammalia|Eutheria|Euarchontoglires|Primates|Haplorrhini|Catarrhini|Hominidae|Homo	HUMAN|HUMAN	0	1	FALSE
0.000319	FALSE	Q86VI4	AMTSRTRVTWPSPPR	53	67	FALSE		FALSE	FALSE	FALSE	FALSE	23.461	0.478	0.127	0	0	0	Lysosomal-associated transmembrane protein 4B	LAPTM4B	Eukaryota|Metazoa|Chordata|Craniata|Vertebrata|Euteleostomi|Mammalia|Eutheria|Euarchontoglires|Primates|Haplorrhini	CALJA	3	4	FALSE
0.00032	TRUE	Q68CP9	PSPQASRVGFQNIAP	884	898	FALSE		FALSE	FALSE	FALSE	FALSE	23.453	0.448	0.2	0	0	0	AT-rich interactive domain-containing protein 2	ARID2	Eukaryota|Metazoa|Chordata|Craniata|Vertebrata	SPETR	9	49	TRUE
0.000324	TRUE	Q7LBC6	VPQINRNIRFATYTK	347	361	FALSE		FALSE	FALSE	TRUE	TRUE	23.427	0.487	0.645	0	0	0	Lysine-specific demethylase 3B	KDM3B	Eukaryota|Metazoa|Chordata|Craniata|Vertebrata	SPETR	9	38	TRUE
0.000324	TRUE	Q9H0A9	EMVRPKKVCFSESSL	154	168	FALSE	21382349	TRUE	TRUE	FALSE	FALSE	23.431	0.413	0.266	0	0	0	Speriolin-like protein	SPATC1L	Eukaryota|Metazoa|Chordata|Craniata|Vertebrata	SPETR	9	28	TRUE
0.000325	FALSE	Q9HCK1	RMNSDKLVLWKDVKS	263	277	FALSE	15231748,23080069	TRUE	TRUE	FALSE	FALSE	23.422	0.388	0.535	0	0	0	DBF4-type zinc finger-containing protein 2	ZDBF2	Eukaryota|Metazoa|Chordata|Craniata|Vertebrata|Euteleostomi|Mammalia|Eutheria|Euarchontoglires|Primates|Haplorrhini|Catarrhini	NOMLE|MACFA|MACMU	2	7	FALSE			0.39
0.000326	TRUE	Q53LP3	IKPRLNKIRFRTQIV	468	482	FALSE		FALSE	FALSE	FALSE	FALSE	23.421	0.606	0.482	0	0	0	Ankyrin repeat domain-containing protein SOWAHC	SOWAHC	Eukaryota|Metazoa|Chordata|Craniata|Vertebrata	SPETR	9	29	TRUE
0.000328	TRUE	Q92665	RDAKRPKISFSNIIS	192	206	FALSE		FALSE	FALSE	FALSE	FALSE	23.401	0.509	0.884	-2.495	-3.105	0	28S ribosomal protein S31, mitochondrial	MRPS31	Eukaryota|Metazoa|Chordata|Craniata|Vertebrata	SPETR	9	23	TRUE					MRP-S31
0.000328	TRUE	O95400	QFYNSKRIDFDLYT	328	341	FALSE	22365833,19389623,25416956	TRUE	TRUE	FALSE	FALSE	23.402	0.405	1	-4.963	-2.569	0	CD2 antigen cytoplasmic tail-binding protein 2	CD2BP2	Eukaryota|Metazoa	STRMM|CRAGI|TRICA|DAPPU|ZOONE|PEDHC|AEDAE|NASVI|APIME|NEMVE|CAMFO|ACREC|RHOPR|ANOGA|DROGR|DROMO|DROVI|DROAN|DROWI|STRPU|TRIAD|HARSA|DROME|ACYPI|ANODA|DROPS|DROYA|CULQU|HELRO|DROER|DROSE|DANPL|ATTCE|BOMMO|DROPE|SOLIN|DROSI|AMPQE|TRISP|CAERE|CAEBE|CAEEL|CAEBR|CLOSI|SCHMA	12	88	TRUE					GYF
0.00033	TRUE	Q96S38	FNTSESKVEFKAQDT	645	659	FALSE		FALSE	FALSE	FALSE	FALSE	23.395	0.446	0.942	0	0	0	Ribosomal protein S6 kinase delta-1	RPS6KC1	Eukaryota|Metazoa|Chordata|Craniata|Vertebrata	SPETR	9	16	TRUE
0.00033	TRUE	P35580	EEAEKKGIKFAKDAA	1297	1311	FALSE		FALSE	FALSE	FALSE	FALSE	23.397	0.329	0.733	-2.678	-4.939	-2.959	Myosin-10	MYH10	Eukaryota|Metazoa|Chordata|Craniata|Vertebrata|Euteleostomi	CHICK|FICAL|ANAPL|TAEGU|ANOCA|MELGA|OPHHA	8	34	TRUE			0.33		Myosin_tail_1
0.000332	TRUE	O75326	GHVGQDRVDFGQTEP	60	74	FALSE		FALSE	FALSE	FALSE	FALSE	23.384	0.332	0.505	0	0	-2.523	Semaphorin-7A	SEMA7A	Eukaryota|Metazoa|Chordata|Craniata|Vertebrata	SPETR	9	13	TRUE	0.3127		0.33		Sema
0.000333	TRUE	Q8NHS3	SGRQCKSINFEEAST	240	254	FALSE		FALSE	FALSE	FALSE	FALSE	23.38	0.355	0.881	0	0	0	Major facilitator superfamily domain-containing protein 8	MFSD8	Eukaryota|Metazoa|Chordata|Craniata|Vertebrata	SPETR	9	25	TRUE			0.36		MFS_1
0.000335	TRUE	Q53EQ6	TPDGAVRVLFLSKGS	394	408	FALSE		FALSE	FALSE	FALSE	FALSE	23.362	0.423	0.103	0	0	0	Tigger transposable element-derived protein 5	TIGD5	Eukaryota|Metazoa|Chordata|Craniata|Vertebrata|Euteleostomi	XENTR|LATCH	8	20	TRUE					DDE_1
0.000338	TRUE	Q96PX6	PVVHSLKVVWRKLGD	518	532	FALSE		FALSE	FALSE	FALSE	FALSE	23.346	0.411	0.144	0	0	0	Coiled-coil domain-containing protein 85A	CCDC85A	Eukaryota|Metazoa|Chordata|Craniata|Vertebrata|Euteleostomi	CHICK|FICAL|TAEGU	8	19	TRUE
0.000339	TRUE	Q13621	EAQKRLRISFRPGNQ	53	67	FALSE		FALSE	FALSE	FALSE	FALSE	23.338	0.493	0.002	0	0	-2.495	Solute carrier family 12 member 1	SLC12A1	Eukaryota|Metazoa|Chordata|Craniata|Vertebrata	SPETR	9	29	TRUE
0.000339	TRUE	Q5QGS0	ERKVLNKIKFKSEAR	713	727	FALSE		FALSE	FALSE	FALSE	FALSE	23.34	0.413	0.265	-2.959	-3.222	-2.432	Protein KIAA2022	KIAA2022	Eukaryota|Metazoa|Chordata|Craniata|Vertebrata|Euteleostomi	CHICK|FICAL|ANAPL|TAEGU|ANOCA|XENTR|MELGA|LATCH|OPHHA	8	37	TRUE
0.000341	TRUE	P07711	FYEAPRSVDWREKGY	111	125	FALSE	21382349	TRUE	TRUE	FALSE	FALSE	23.323	0.305	0.294	-2.678	0	-2.886	Cathepsin L1	CTSL	Eukaryota|Metazoa	STRMM|TRICA|PEDHC|APIME|CAMFO|ACREC|TETUR|DROMO|DROVI|DROAN|STRPU|DROME|ACYPI|DROPS|DROYA|CULQU|DROER|DROSE|ATTCE|DROPE|DROSI|LOALO|BRUMA|SCHMA|WUCBA	12	56	TRUE			0.3		Peptidase_C1
0.000343	FALSE	Q8NG31	TRPMDKTVVFVDNHV	962	976	FALSE	26186194,15231748,19389623,26186194,20231380	TRUE	TRUE	TRUE	TRUE	23.314	0.375	0.124	0	-4.668	-3.4	Protein CASC5	CASC5	Eukaryota|Metazoa|Chordata|Craniata|Vertebrata|Euteleostomi|Mammalia	MONDO|SARHA|ORNAN	7	16	FALSE			0.38
0.000344	TRUE	P37288	SPKSSKSIKFIPVST	404	418	FALSE		FALSE	FALSE	FALSE	FALSE	23.304	0.634	0.972	-3.64	0	-3.48	Vasopressin V1a receptor	AVPR1A	Eukaryota|Metazoa|Chordata|Craniata|Vertebrata	SPETR	9	27	TRUE					DUF1856
0.000346	TRUE	Q9NXW9	KQDYGPKVNFRKQKL	106	120	FALSE		FALSE	FALSE	FALSE	FALSE	23.291	0.471	0.137	0	0	-2.602	Alpha-ketoglutarate-dependent dioxygenase alkB homolog 4	ALKBH4	Eukaryota|Metazoa	CRAGI|TETUR|BOMMO|IXOSC|LOALO|BRUMA|AMPQE|TRISP|CAERE|CAEBE|CAEEL|HYMMI|CAEBR|CLOSI|CAEJA|WUCBA	12	66	TRUE
0.000346	TRUE	Q86VS3	LIPPTARITFQNPPI	179	193	FALSE		FALSE	FALSE	FALSE	FALSE	23.292	0.436	0.921	0	0	0	IQ domain-containing protein H	IQCH	Eukaryota|Metazoa|Chordata|Craniata|Vertebrata	SPETR	9	23	TRUE
0.000348	FALSE	Q8TDY2	KFYRVKAVSWNKKV	1581	1594	TRUE		FALSE	FALSE	FALSE	FALSE	23.282	0.35	1	0	0	-4.227	RB1-inducible coiled-coil protein 1	RB1CC1	Eukaryota|Metazoa|Chordata|Craniata|Vertebrata|Euteleostomi|Mammalia|Eutheria	MUSPF|CANFA|AILME|HORSE|BOVIN|FELCA|LOXAF|MYOLU|SHEEP|PIG	6	24	FALSE			0.35		ATG11
0.000349	FALSE	Q3KNS6	QFIQHQRIHFGEKHY	170	184	FALSE		FALSE	FALSE	FALSE	FALSE	23.273	0.407	0.637	0	0	0	Zinc finger protein 829	ZNF829	Eukaryota|Metazoa|Chordata|Craniata|Vertebrata|Euteleostomi|Mammalia|Eutheria|Euarchontoglires|Primates|Haplorrhini|Catarrhini	MACFA|MACMU	2	5	FALSE					zf-C2H2,zinc finger region:C2H2-type 2: degenerate
0.00035	TRUE	Q9H2Y7	LNASRRNVNWEQVIQ	782	796	FALSE	26496610	TRUE	TRUE	FALSE	FALSE	23.267	0.36	0.285	-2.495	0	-2.886	Zinc finger protein 106	ZNF106	Eukaryota|Metazoa|Chordata|Craniata|Vertebrata	SPETR	9	38	TRUE			0.36
0.000352	TRUE	O75940	QEREDQKVKWQQFNN	169	183	FALSE		FALSE	FALSE	FALSE	FALSE	23.256	0.432	0.104	-2.495	0	0	Survival of motor neuron-related-splicing factor 30	SMNDC1	Eukaryota|Metazoa|Chordata|Craniata|Vertebrata	SPETR	9	38	TRUE					SMN
0.000352	FALSE	Q5KSL6	SRSLRLKIKFPKLGK	1212	1226	FALSE		FALSE	FALSE	FALSE	FALSE	23.253	0.423	0.544	0	0	-4.688	Diacylglycerol kinase kappa	DGKK	Eukaryota|Metazoa|Chordata|Craniata|Vertebrata|Euteleostomi|Mammalia|Eutheria	MUSPF|CANFA|HORSE|BOVIN|FELCA|SHEEP|PTEAL|PIG|MYODS	6	19	FALSE
0.000353	TRUE	Q96FF9	SPRRSPRISFFLEKE	75	89	FALSE		FALSE	FALSE	FALSE	FALSE	23.246	0.441	0.439	-2.678	-3.037	-3.708	Sororin	CDCA5	Eukaryota|Metazoa|Chordata|Craniata|Vertebrata	SPETR	9	23	TRUE					Sororin
0.000355	TRUE	Q14896	TERAGVKVRWQRGGS	33	47	FALSE		FALSE	FALSE	FALSE	FALSE	23.234	0.408	0.097	0	0	-3.493	Myosin-binding protein C, cardiac-type	MYBPC3	Eukaryota|Metazoa|Chordata|Craniata|Vertebrata	SPETR	9	42	TRUE	0.4687				I-set
0.000355	TRUE	O60306	LQIPPFRITFPVRSG	742	756	FALSE		FALSE	FALSE	FALSE	FALSE	23.232	0.401	0.055	-2.495	0	0	Intron-binding protein aquarius	AQR	Eukaryota|Metazoa	NASVI|NEMVE|STRPU|ACYPI|IXOSC|AMPQE|HYMMI	12	55	TRUE
0.000355	FALSE	Q9H094	QPYGNTRITFEEDQV	278	292	FALSE		FALSE	FALSE	FALSE	FALSE	23.229	0.5	0.392	0	0	0	Neuroblastoma breakpoint family member 3	NBPF3	Eukaryota|Metazoa|Chordata|Craniata|Vertebrata|Euteleostomi|Mammalia|Eutheria|Euarchontoglires|Primates|Haplorrhini|Catarrhini	NOMLE|MACMU	2	6	FALSE					DUF1220,NBPF 1
0.00036	TRUE	P31689	GMKDGQKITFHGEGD	215	229	FALSE		FALSE	FALSE	FALSE	FALSE	23.199	0.558	0.14	-2.569	-2.469	-3.152	DnaJ homolog subfamily A member 1	DNAJA1	Eukaryota|Metazoa	STRMM|TRICA|DAPPU|ZOONE|PEDHC|AEDAE|NASVI|APIME|CAMFO|ACREC|TETUR|RHOPR|ANOGA|DROGR|DROMO|DROVI|DROAN|DROWI|STRPU|HARSA|DROME|ACYPI|ANODA|DROPS|DROYA|CULQU|DROER|ATTCE|BOMMO|DROPE|SOLIN|IXOSC|DROSI|ASCSU|LOALO|BRUMA|TRISP|PRIPA	12	88	TRUE
0.000361	TRUE	Q9H2Y7	SEKGSLKIEFQVHAL	572	586	FALSE	26496610	TRUE	TRUE	FALSE	FALSE	23.198	0.508	0.934	-2.495	0	-2.886	Zinc finger protein 106	ZNF106	Eukaryota|Metazoa|Chordata|Craniata|Vertebrata	SPETR	9	24	TRUE
0.000362	TRUE	Q76MJ5	QLTVVGKISFNPKDV	511	525	FALSE		FALSE	FALSE	FALSE	FALSE	23.19	0.376	0.122	-2.959	0	-2.602	Serine/threonine-protein kinase/endoribonuclease IRE2	ERN2	Eukaryota|Metazoa	STRMM|TRICA|ZOONE|PEDHC|AEDAE|NASVI|APIME|NEMVE|CAMFO|ACREC|TETUR|RHOPR|ANOGA|DROGR|DROMO|DROVI|DROAN|DROWI|STRPU|HARSA|DROME|ACYPI|ANODA|DROPS|DROYA|CULQU|DROER|DROSE|DANPL|ATTCE|BOMMO|DROPE|SOLIN|IXOSC|DROSI	12	65	TRUE			0.38		Pkinase
0.000365	FALSE	Q9UM07	KEYPLGRILFGDSCY	421	435	FALSE		FALSE	FALSE	FALSE	FALSE	23.168	0.307	0.516	0	0	0	Protein-arginine deiminase type-4	PADI4	Eukaryota|Metazoa|Chordata|Craniata|Vertebrata|Euteleostomi|Mammalia|Eutheria	MUSPF|PIG	6	9	FALSE	0.2093		0.31		PAD
0.000366	TRUE	Q15154	LEKLKQRINFSDLDQ	100	114	FALSE		FALSE	FALSE	FALSE	FALSE	23.154	0.512	0.538	0	-3.003	-4.327	Pericentriolar material 1 protein	PCM1	Eukaryota|Metazoa|Chordata|Craniata|Vertebrata	SPETR	9	46	TRUE
0.000369	TRUE	A2RUB1	EEGLEPKVAFPGGAN	19	33	FALSE		FALSE	FALSE	FALSE	FALSE	23.126	0.441	0.47	0	0	0	Uncharacterized protein C17orf104	C17orf104	Eukaryota|Metazoa|Chordata|Craniata|Vertebrata|Euteleostomi	OPHHA	8	16	TRUE
0.000369	FALSE	A8MYA2	LIEQGRVVLWGREGR	69	83	FALSE		FALSE	FALSE	FALSE	FALSE	23.132	0.457	0.341	0	0	0	Uncharacterized protein CXorf49	CXorf49B	Eukaryota|Metazoa|Chordata|Craniata|Vertebrata|Euteleostomi|Mammalia|Eutheria|Euarchontoglires|Primates|Haplorrhini|Catarrhini	NOMLE|MACFA|MACMU	2	5	FALSE					DUF4641
0.000371	TRUE	O60884	GMKHGQRITFTGEAD	224	238	FALSE		FALSE	FALSE	FALSE	FALSE	23.116	0.457	0.209	0	0	-2.658	DnaJ homolog subfamily A member 2	DNAJA2	Eukaryota|Metazoa	STRMM|TRICA|DAPPU|ZOONE|NEMVE|TETUR|RHOPR|STRPU|TRIAD|HELRO|DANPL|IXOSC|ASCSU|LOALO|BRUMA|CAERE|CAEBE|CAEEL|CAEBR|CAEJA|WUCBA|PRIPA	12	71	TRUE
0.000372	TRUE	A4D1P6	SLSQSPRVGFLSSLL	252	266	FALSE		FALSE	FALSE	FALSE	FALSE	23.107	0.48	0.561	0	0	0	WD repeat-containing protein 91	WDR91	Eukaryota|Metazoa|Chordata|Craniata|Vertebrata	SPETR	9	31	TRUE
0.000374	TRUE	P52907	FLDPRNKISFKFDHL	87	101	FALSE	26496610	TRUE	TRUE	TRUE	TRUE	23.098	0.389	0.207	0	0	0	F-actin-capping protein subunit alpha-1	CAPZA1	Eukaryota|Metazoa|Chordata|Craniata|Vertebrata|Euteleostomi	CHICK|ANAPL|XENTR|MELGA|DANRE|OPHHA|TETNG	8	31	TRUE			0.39		F-actin_cap_A
0.000374	TRUE	Q15654	ALQPHPRVNFCPLPS	37	51	FALSE		FALSE	FALSE	FALSE	FALSE	23.097	0.537	0.813	-3.545	-3.536	-2.523	Thyroid receptor-interacting protein 6	TRIP6	Eukaryota|Metazoa|Chordata|Craniata|Vertebrata	SPETR	9	25	TRUE
0.000375	TRUE	Q5JTD0	LYPGRRVIEFSEDKV	325	339	FALSE		FALSE	FALSE	FALSE	FALSE	23.089	0.479	0.626	0	-2.585	0	Tight junction-associated protein 1	TJAP1	Eukaryota|Metazoa|Chordata|Craniata|Vertebrata	SPETR	9	38	TRUE					Pilt
0.000375	TRUE	Q96FI4	QDRHGRTIWFQGDPG	272	286	FALSE		FALSE	FALSE	FALSE	FALSE	23.086	0.511	0.1	-2.959	0	0	Endonuclease 8-like 1	NEIL1	Eukaryota|Metazoa	DAPPU|STRPU|TRIAD	12	42	TRUE					Neil1-DNA_bind
0.000377	TRUE	O95900	PPAPKQRVRFLLGPM	43	57	FALSE		FALSE	FALSE	FALSE	FALSE	23.072	0.496	0.681	-2.495	0	0	Probable tRNA pseudouridine synthase 2	TRUB2	Eukaryota|Metazoa|Chordata|Craniata|Vertebrata	SPETR	9	31	TRUE
0.000377	TRUE	Q709C8	TTSSLLKIKFETNPE	603	617	FALSE		FALSE	FALSE	FALSE	FALSE	23.072	0.348	0.498	0	0	0	Vacuolar protein sorting-associated protein 13C	VPS13C	Eukaryota|Metazoa|Chordata|Craniata|Vertebrata	SPETR	9	32	TRUE			0.35
0.000378	FALSE	P35240	LQSAKSRVAFFEEL	582	595	FALSE		FALSE	FALSE	FALSE	FALSE	23.07	0.422	1	0	-3.418	-3.108	Merlin	NF2	Eukaryota|Metazoa|Chordata|Craniata|Vertebrata|Euteleostomi|Mammalia|Eutheria	CANFA|AILME|HORSE|BOVIN|FELCA|LOXAF|PIG	6	16	FALSE					ERM
0.00038	TRUE	Q70Z35	GERNSKRVCFNVAGD	1078	1092	FALSE	19389623	TRUE	TRUE	FALSE	FALSE	23.056	0.557	0.361	0	0	-2.42	Phosphatidylinositol 3,4,5-trisphosphate-dependent Rac exchanger 2 protein	PREX2	Eukaryota|Metazoa|Chordata|Craniata|Vertebrata|Euteleostomi	CHICK|FICAL|ANAPL|TAEGU|ANOCA|XENTR|LATCH|LEPOC|ORENI|TAKRU|DANRE|OPHHA|XIPMA|ORYLA|GASAC|TETNG|ASTMX	8	46	TRUE
0.00038	FALSE	Q9BXU7	PGTPLSKVDFQTVPE	680	694	FALSE		FALSE	FALSE	FALSE	FALSE	23.055	0.517	0.965	0	0	-2.432	Ubiquitin carboxyl-terminal hydrolase 26	USP26	Eukaryota|Metazoa|Chordata|Craniata|Vertebrata|Euteleostomi|Mammalia|Eutheria|Euarchontoglires|Primates|Haplorrhini|Catarrhini|Hominidae	GORGO	1	2	FALSE					UCH
0.000383	TRUE	Q5VT52	HGREASRVGWFDLST	1119	1133	FALSE	22321011,23080069	TRUE	TRUE	TRUE	TRUE	23.042	0.485	0.134	0	-3.222	0	Regulation of nuclear pre-mRNA domain-containing protein 2	RPRD2	Eukaryota|Metazoa|Chordata|Craniata|Vertebrata	SPETR	9	28	TRUE
0.000383	TRUE	O60673	EPSSSAKITFQCKHT	568	582	FALSE		FALSE	FALSE	FALSE	FALSE	23.037	0.308	0.261	0	-3.222	0	DNA polymerase zeta catalytic subunit	REV3L	Eukaryota|Metazoa|Chordata|Craniata|Vertebrata	SPETR	9	37	TRUE			0.31
0.000384	TRUE	Q15434	TSGTSRGVGFARMES	170	184	FALSE		FALSE	FALSE	FALSE	FALSE	23.031	0.409	0.394	-2.495	0	0	RNA-binding motif, single-stranded-interacting protein 2	RBMS2	Eukaryota|Metazoa	STRMM|CRAGI|TRICA|DAPPU|ZOONE|PEDHC|AEDAE|NASVI|APIME|NEMVE|CAMFO|ACREC|TETUR|ANOGA|DROGR|DROMO|DROVI|DROAN|DROWI|HARSA|DROME|ACYPI|ANODA|DROPS|DROYA|CULQU|HELRO|DROER|DROSE|DANPL|BOMMO|SOLIN|IXOSC|DROSI|LOALO|BRUMA|AMPQE|TRISP|CAERE|CAEBE|CAEEL|WUCBA|PRIPA	12	83	TRUE					RRM_1,RRM 2
0.000385	TRUE	Q12756	RQSGTAKISFDDQHF	904	918	FALSE		FALSE	FALSE	FALSE	FALSE	23.026	0.468	0.013	0	-3.162	0	Kinesin-like protein KIF1A	KIF1A	Eukaryota|Metazoa	DAPPU|PEDHC|AEDAE|NASVI|APIME|CAMFO|ACREC|TETUR|RHOPR|ANOGA|HARSA|ACYPI|ATTCE|SOLIN	12	45	TRUE
0.000385	TRUE	Q96SZ6	RVDPEMRIRFTSPHP	363	377	FALSE		FALSE	FALSE	FALSE	FALSE	23.023	0.437	0.178	-3.64	0	-2.495	CDK5 regulatory subunit-associated protein 1	CDK5RAP1	Eukaryota|Metazoa	CRAGI|TRICA|ZOONE|PEDHC|AEDAE|NASVI|APIME|CAMFO|ACREC|TETUR|RHOPR|ANOGA|DROGR|DROMO|DROAN|DROWI|STRPU|DROME|ACYPI|ANODA|DROPS|DROYA|CULQU|HELRO|DROER|DROSE|DANPL|ATTCE|BOMMO|DROPE|SOLIN|DROSI|ASCSU|LOALO|BRUMA|AMPQE|TRISP|HYMMI|ECHMU|CLOSI|WUCBA	12	92	TRUE					Radical_SAM
0.000387	TRUE	Q5VTT5	EERGQKRVGFGNDWE	95	109	FALSE		FALSE	FALSE	FALSE	FALSE	23.013	0.345	0.083	0	0	0	Myomesin-3	MYOM3	Eukaryota|Metazoa|Chordata|Craniata|Vertebrata	SPETR	9	33	TRUE			0.35
0.000391	FALSE	Q9C0C9	LRRGYVRVQWYPEGV	117	131	FALSE		FALSE	FALSE	FALSE	FALSE	22.983	0.383	0.464	-2.495	0	-4.088	E2/E3 hybrid ubiquitin-protein ligase UBE2O	UBE2O	Eukaryota|Metazoa|Chordata|Craniata|Vertebrata|Euteleostomi|Mammalia|Eutheria	FELCA	6	11	FALSE			0.38
0.000392	TRUE	Q8N163	PEHPLKQIKFLLGRK	339	353	FALSE		FALSE	FALSE	TRUE	TRUE	22.98	0.363	0.263	-2.678	-3.037	-4.876	Cell cycle and apoptosis regulator protein 2	CCAR2	Eukaryota|Metazoa|Chordata|Craniata|Vertebrata	SPETR	9	25	TRUE			0.36		DBC1
0.000393	TRUE	Q9Y5Q9	IDYLEGKISFEEFER	9	23	FALSE		FALSE	FALSE	FALSE	FALSE	22.976	0.324	1	0	-2.569	0	General transcription factor 3C polypeptide 3	GTF3C3	Eukaryota|Metazoa|Chordata|Craniata|Vertebrata	SPETR	9	40	TRUE			0.32
0.000394	TRUE	P02585	DKNNDGRIDFDEFLK	140	154	FALSE		FALSE	FALSE	FALSE	FALSE	22.969	0.454	0.869	0	0	0	Troponin C, skeletal muscle	TNNC2	Eukaryota|Metazoa	CLOSI	12	38	TRUE					EF-hand 4,EF-hand_8,EF-hand_7
0.000396	FALSE	Q9GZU2	ALIEHQKIHFGDDKD	577	591	FALSE		FALSE	FALSE	FALSE	FALSE	22.957	0.427	0.909	0	0	0	Paternally-expressed gene 3 protein	PEG3	Eukaryota|Metazoa|Chordata|Craniata|Vertebrata|Euteleostomi|Mammalia|Eutheria|Euarchontoglires|Primates	OTOGA	4	9	FALSE					zf-C2H2
0.000398	TRUE	P22914	MSKTGTKITFYEDKN	1	15	FALSE		FALSE	FALSE	FALSE	FALSE	22.947	0.432	0.281	0	0	-3.67	Beta-crystallin S	CRYGS	Eukaryota|Metazoa|Chordata|Craniata|Vertebrata	SPETR	9	36	TRUE					Beta/gamma crystallin 'Greek key' 1,Crystall
0.0004	TRUE	P29558	SSGTSRGVGFARMES	176	190	FALSE		FALSE	FALSE	FALSE	FALSE	22.933	0.407	0.367	-2.495	0	0	RNA-binding motif, single-stranded-interacting protein 1	RBMS1	Eukaryota|Metazoa	STRMM|CRAGI|TRICA|DAPPU|ZOONE|PEDHC|AEDAE|NASVI|APIME|NEMVE|CAMFO|ACREC|TETUR|ANOGA|DROGR|DROMO|DROVI|DROAN|DROWI|HARSA|DROME|ACYPI|ANODA|DROPS|DROYA|CULQU|HELRO|DROER|DROSE|DANPL|BOMMO|SOLIN|IXOSC|DROSI|LOALO|BRUMA|AMPQE|TRISP|CAERE|CAEBE|WUCBA|PRIPA	12	85	TRUE	0.4213				RRM_1,RRM 2
0.0004	FALSE	Q9Y6M7	DKPVSVKISFEDEPR	1190	1204	FALSE		FALSE	FALSE	FALSE	FALSE	22.939	0.322	0.587	0	-2.509	-2.42	Sodium bicarbonate cotransporter 3	SLC4A7	Eukaryota|Metazoa|Chordata|Craniata|Vertebrata|Euteleostomi|Mammalia|Eutheria	HORSE|BOVIN	6	6	FALSE			0.32
0.000401	TRUE	O60343	TSVTPRRISWRQRIF	763	777	FALSE		FALSE	FALSE	FALSE	FALSE	22.932	0.427	0.218	0	0	0	TBC1 domain family member 4	TBC1D4	Eukaryota|Metazoa|Chordata|Craniata|Vertebrata|Euteleostomi	CHICK|FICAL|ANAPL|TAEGU|ANOCA|XENTR|MELGA|LATCH|LEPOC|ORENI|TAKRU|DANRE|OPHHA|XIPMA|ORYLA|GASAC|TETNG|ASTMX	8	50	TRUE
0.000401	FALSE	B2RC85	FKLTGKGITFFSSES	730	744	FALSE		FALSE	FALSE	FALSE	FALSE	22.931	0.365	0.442	0	0	0	Radial spoke head 10 homolog B2	RSPH10B2	Eukaryota|Metazoa|Chordata|Craniata|Vertebrata|Euteleostomi|Mammalia|Eutheria|Euarchontoglires|Primates|Haplorrhini	CALJA	3	5	FALSE			0.37
0.000401	FALSE	P0C881	FKLTGKGITFFSSES	730	744	FALSE		FALSE	FALSE	FALSE	FALSE	22.931	0.368	0.443	0	0	0	Radial spoke head 10 homolog B	RSPH10B	Eukaryota|Metazoa|Chordata|Craniata|Vertebrata|Euteleostomi|Mammalia|Eutheria|Euarchontoglires|Primates|Haplorrhini	CALJA	3	5	FALSE			0.37
0.000403	FALSE	Q2M1Z3	SEPGDPKVTWMTSSY	1135	1149	FALSE		FALSE	FALSE	FALSE	FALSE	22.92	0.388	0.75	0	-2.585	0	Rho GTPase-activating protein 31	ARHGAP31	Eukaryota|Metazoa|Chordata|Craniata|Vertebrata|Euteleostomi|Mammalia|Eutheria	CANFA|AILME|BOVIN|FELCA|MYOLU|SHEEP|PTEAL|MYODS	6	21	FALSE			0.39
0.000404	TRUE	Q96T37	GPDRRLRVDFADTEH	517	531	FALSE		FALSE	FALSE	FALSE	FALSE	22.911	0.375	0.175	-2.495	0	-4.327	Putative RNA-binding protein 15	RBM15	Eukaryota|Metazoa|Chordata|Craniata|Vertebrata	SPETR	9	45	TRUE			0.37		RRM_5,RRM 3
0.000407	TRUE	Q8WYP5	QRLKETRISFVEEDV	1224	1238	FALSE		FALSE	FALSE	TRUE	TRUE	22.898	0.522	0.046	0	-4.668	-3.4	Protein ELYS	AHCTF1	Eukaryota|Metazoa	TRIAD	12	46	TRUE
0.000407	FALSE	Q5T1B0	STEKEKLIRFIGEDE	875	889	FALSE		FALSE	FALSE	FALSE	FALSE	22.896	0.512	0.599	0	0	0	Axonemal dynein light chain domain-containing protein 1	AXDND1	Eukaryota|Metazoa|Chordata|Craniata|Vertebrata|Euteleostomi|Mammalia|Eutheria	HORSE|MYOLU	6	14	FALSE
0.000409	TRUE	Q92523	ALTAGGRVEWAQARQ	383	397	FALSE		FALSE	FALSE	FALSE	FALSE	22.885	0.378	0.138	0	-2.469	-4.385	Carnitine O-palmitoyltransferase 1, muscle isoform	CPT1B	Eukaryota|Metazoa	TETUR	12	25	TRUE			0.38		Carn_acyltransf
0.00041	TRUE	Q9UBW7	VVADQRTITFTSSKN	75	89	FALSE		FALSE	FALSE	FALSE	FALSE	22.882	0.571	0.622	-2.569	-3.19	0	Zinc finger MYM-type protein 2	ZMYM2	Eukaryota|Metazoa|Chordata|Craniata|Vertebrata|Euteleostomi	ANOCA|XENTR|OPHHA	8	29	TRUE
0.00041	TRUE	Q8WZ42	IQVRSVRVSWRPPAD	31167	31181	FALSE		FALSE	FALSE	FALSE	FALSE	22.88	0.346	0.323	-3.64	0	-3.493	Titin	TTN	Eukaryota|Metazoa|Chordata|Craniata|Vertebrata|Euteleostomi	CHICK|FICAL|ANAPL|XENTR|LATCH|LEPOC|TAKRU|DANRE|XIPMA|ORYLA|GASAC|TETNG|ASTMX	8	37	TRUE			0.35		Fibronectin type-III 127,fn3
0.000413	TRUE	Q9BYS8	VPSYTTKVSFSLQL	358	371	FALSE		FALSE	FALSE	FALSE	FALSE	22.862	0.424	1	0	0	0	Leucine-rich repeat-containing protein 2	LRRC2	Eukaryota|Metazoa|Chordata|Craniata|Vertebrata	SPETR	9	27	TRUE
0.000414	TRUE	Q5SZB4	RQRCPFRVRFADETL	266	280	FALSE	21382349	TRUE	TRUE	FALSE	FALSE	22.849	0.314	0.059	0	0	0	Uncharacterized protein C9orf50	C9orf50	Eukaryota|Metazoa|Chordata|Craniata|Vertebrata	SPETR	9	22	TRUE			0.31
0.000415	TRUE	P46781	RLDSQKHIDFSLRSP	150	164	FALSE		FALSE	FALSE	TRUE	TRUE	22.848	0.323	0.292	-2.495	-3.536	-2.432	40S ribosomal protein S9	RPS9	Eukaryota|Metazoa	STRMM|CRAGI|TRICA|DAPPU|ZOONE|PEDHC|AEDAE|NASVI|APIME|NEMVE|CAMFO|ACREC|TETUR|RHOPR|ANOGA|DROGR|DROMO|DROVI|DROAN|DROWI|STRPU|TRIAD|HARSA|DROME|ACYPI|ANODA|DROPS|DROYA|CULQU|HELRO|DROER|DROSE|DANPL|ATTCE|BOMMO|DROPE|SOLIN|IXOSC|DROSI|LOALO|BRUMA|AMPQE|CAERE|CAEBE|CAEEL|CAEBR|CLOSI|CAEJA|WUCBA|PRIPA|MEGSC	12	95	TRUE			0.32		S4 RNA-binding,S4
0.000418	TRUE	P49792	RSAESKTIEFGKTNF	992	1006	FALSE		FALSE	FALSE	FALSE	FALSE	22.838	0.562	0.338	-2.569	-2.469	-4.833	E3 SUMO-protein ligase RanBP2	RANBP2	Eukaryota|Metazoa|Chordata|Craniata|Vertebrata|Euteleostomi	CHICK|MELGA|LATCH|LEPOC|OPHHA	8	29	TRUE
0.000419	TRUE	Q8NH06	VRLLKGRVSFSQGQ	317	330	FALSE		FALSE	FALSE	FALSE	FALSE	22.835	0.362	1	0	0	0	Olfactory receptor 1P1	OR1P1	Eukaryota|Metazoa|Chordata|Craniata|Vertebrata	SPETR	9	15	TRUE			0.36
0.000422	FALSE	Q15398	HQEHARHISFGGNLI	822	836	FALSE		FALSE	FALSE	FALSE	FALSE	22.82	0.413	0.485	-4.167	0	-4.002	Disks large-associated protein 5	DLGAP5	Eukaryota|Metazoa|Chordata|Craniata|Vertebrata|Euteleostomi|Mammalia|Eutheria	MUSPF|CANFA|AILME|BOVIN|FELCA|LOXAF|MYOLU|SHEEP|PTEAL|PIG	6	16	FALSE
0.000424	TRUE	Q56UN5	MKYSGRSIKFLLPPL	198	212	FALSE		FALSE	FALSE	FALSE	FALSE	22.811	0.314	0.258	0	0	0	Mitogen-activated protein kinase kinase kinase 19	MAP3K19	Eukaryota|Metazoa|Chordata|Craniata|Vertebrata	SPETR	9	21	TRUE			0.31
0.000426	FALSE	O75554	TETEKPKIKFKEKNK	242	256	FALSE		FALSE	FALSE	FALSE	FALSE	22.796	0.665	0	0	-3.19	0	WW domain-binding protein 4	WBP4	Eukaryota|Metazoa|Chordata|Craniata|Vertebrata|Euteleostomi|Mammalia|Eutheria	MUSPF|CANFA|AILME|HORSE|FELCA|MYOLU	6	15	FALSE
0.000428	TRUE	Q12904	GSVPGDRITFDAFPG	244	258	FALSE		FALSE	FALSE	FALSE	FALSE	22.787	0.579	0.964	-2.237	0	-3.108	Aminoacyl tRNA synthase complex-interacting multifunctional protein 1	AIMP1	Eukaryota|Metazoa	AMPQE	12	48	TRUE	0.41				tRNA_bind,tRNA-binding
0.000434	TRUE	O60333	RQSGTAKISFDNEYF	1027	1041	FALSE		FALSE	FALSE	FALSE	FALSE	22.756	0.342	0.016	0	-3.162	0	Kinesin-like protein KIF1B	KIF1B	Eukaryota|Metazoa	STRMM|CRAGI|TRICA|ZOONE|ANODA|CULQU	12	52	TRUE			0.34
0.000435	TRUE	Q6ZSI9	DSEKAKGVKWMRPHE	66	80	FALSE		FALSE	FALSE	FALSE	FALSE	22.753	0.339	0.174	0	0	0	Calpain-12	CAPN12	Eukaryota|Metazoa	LOALO|BRUMA|CAERE|CAEBE|CAEEL|CAEJA|WUCBA	12	27	TRUE			0.34		Peptidase_C2
0.000439	TRUE	Q96RW7	ERVANQRIEFPCPAK	1277	1291	FALSE		FALSE	FALSE	FALSE	FALSE	22.735	0.528	0.544	0	-2.585	0	Hemicentin-1	HMCN1	Eukaryota|Metazoa	HELRO	12	35	TRUE					I-set,Ig-like C2-type 10
0.000439	FALSE	Q9HCK1	ERRNWVKIHFNRSNQ	2074	2088	FALSE	15231748,23080069	TRUE	TRUE	FALSE	FALSE	22.737	0.3	0.826	0	0	0	DBF4-type zinc finger-containing protein 2	ZDBF2	Eukaryota|Metazoa|Chordata|Craniata|Vertebrata|Euteleostomi|Mammalia|Eutheria	LOXAF	6	7	FALSE			0.3
0.000439	FALSE	Q9BXX3	AKGRPRKIAWEKKED	376	390	FALSE		FALSE	FALSE	FALSE	FALSE	22.736	0.56	0.493	0	0	0	Ankyrin repeat domain-containing protein 30A	ANKRD30A	Eukaryota|Metazoa|Chordata|Craniata|Vertebrata|Euteleostomi|Mammalia|Eutheria	BOVIN	6	2	FALSE
0.000447	FALSE	Q86WI3	GSEQSFRIHFSREDQ	1309	1323	FALSE		FALSE	FALSE	FALSE	FALSE	22.694	0.358	0.101	0	0	-2.699	Protein NLRC5	NLRC5	Eukaryota|Metazoa|Chordata|Craniata|Vertebrata|Euteleostomi|Mammalia|Eutheria	MYODS	6	6	FALSE			0.36
0.000447	FALSE	Q9BXX3	AKGRPRKIAWEKKET	410	424	FALSE		FALSE	FALSE	FALSE	FALSE	22.691	0.47	0.658	0	0	0	Ankyrin repeat domain-containing protein 30A	ANKRD30A	Eukaryota|Metazoa|Chordata|Craniata|Vertebrata|Euteleostomi|Mammalia|Eutheria|Euarchontoglires|Primates|Haplorrhini|Catarrhini|Hominidae|Homo	HUMAN|HUMAN	0	1	FALSE
0.000451	TRUE	O75376	QVMRKKLILFFKRRN	283	297	FALSE	12410313,12410313,12410313	TRUE	TRUE	FALSE	FALSE	22.668	0.309	0.527	-2.678	-3.037	-5.587	Nuclear receptor corepressor 1	NCOR1	Eukaryota|Metazoa	STRPU	12	42	TRUE			0.31
0.000453	TRUE	Q6ZU35	QQQLGKNIKFGQRSP	40	54	FALSE		FALSE	FALSE	FALSE	FALSE	22.66	0.47	0.051	0	0	0	Uncharacterized protein KIAA1211	KIAA1211	Eukaryota|Metazoa|Chordata|Craniata|Vertebrata	SPETR	9	31	TRUE					DUF4592
0.000453	TRUE	O60284	RTSLVKQIEFNFPSQ	467	481	FALSE		FALSE	FALSE	FALSE	FALSE	22.658	0.465	0.533	0	0	0	Suppression of tumorigenicity 18 protein	ST18	Eukaryota|Metazoa|Chordata|Craniata|Vertebrata	SPETR	9	26	TRUE					MYT1
0.000453	FALSE	Q8IVS2	MSVRVARVAWVRGLG	1	15	FALSE		FALSE	FALSE	FALSE	FALSE	22.659	0.318	0.655	-2.495	-2.469	-2.77	Malonyl-CoA-acyl carrier protein transacylase, mitochondrial	MCAT	Eukaryota|Metazoa|Chordata|Craniata|Vertebrata|Euteleostomi|Mammalia|Eutheria	FELCA	6	8	FALSE			0.32
0.000454	FALSE	Q9UKA4	KHGENKTVTFKHGNL	519	533	FALSE	12147701,10209101,12147701,12147701,10209101	TRUE	TRUE	FALSE	FALSE	22.654	0.494	0.982	-2.569	0	0	A-kinase anchor protein 11	AKAP11	Eukaryota|Metazoa|Chordata|Craniata|Vertebrata|Euteleostomi|Mammalia|Eutheria|Euarchontoglires	CAVPO|HETGA	5	10	FALSE
0.000454	FALSE	Q7Z6G8	SNEKTSRVNWSESST	747	761	FALSE		FALSE	FALSE	FALSE	FALSE	22.656	0.506	0.801	0	-2.585	0	Ankyrin repeat and sterile alpha motif domain-containing protein 1B	ANKS1B	Eukaryota|Metazoa|Chordata|Craniata|Vertebrata|Euteleostomi|Mammalia	MONDO|ORNAN	7	22	FALSE
0.000455	TRUE	Q2T9L4	TPGTRERVRFSDKVL	179	193	FALSE	23080069,21382349	TRUE	TRUE	FALSE	FALSE	22.646	0.473	0.189	0	0	0	UPF0583 protein C15orf59	C15orf59	Eukaryota|Metazoa|Chordata|Craniata|Vertebrata	SPETR	9	45	TRUE					DUF4589
0.000455	FALSE	Q96GC6	FSRSTKQITFIRIHK	488	502	FALSE		FALSE	FALSE	FALSE	FALSE	22.647	0.318	0.339	0	-3.105	0	Neurotrophin receptor-interacting factor homolog	ZNF274	Eukaryota|Metazoa|Chordata|Craniata|Vertebrata|Euteleostomi|Mammalia|Eutheria|Euarchontoglires	CRIGR	5	10	FALSE			0.32
0.000457	TRUE	Q9BUV0	KPTQQRSIAFSSNNS	240	254	FALSE		FALSE	FALSE	FALSE	FALSE	22.635	0.686	0.01	0	0	0	Arginine/serine-rich protein 1	RSRP1	Eukaryota|Metazoa|Chordata|Craniata|Vertebrata|Euteleostomi	CHICK|FICAL|MELGA|DANRE|XIPMA|ORYLA|TETNG	8	26	TRUE
0.000459	FALSE	Q14207	NDTVKLKINFHGSKS	555	569	FALSE		FALSE	FALSE	FALSE	FALSE	22.623	0.437	0.486	-4.979	-3.19	-2.959	Protein NPAT	NPAT	Eukaryota|Metazoa|Chordata|Craniata|Vertebrata|Euteleostomi|Mammalia|Eutheria|Euarchontoglires|Primates	OTOGA	4	6	FALSE
0.000466	TRUE	A6NE01	PIKQKKVVSFMPGLH	749	763	FALSE		FALSE	FALSE	FALSE	FALSE	22.582	0.406	0.473	0	0	0	Protein FAM186A	FAM186A	Eukaryota|Metazoa|Chordata|Craniata|Vertebrata	SPETR	9	13	TRUE
0.000468	TRUE	Q96DH6	SKTIDPKVAFPRRAQ	88	102	FALSE		FALSE	FALSE	FALSE	FALSE	22.571	0.505	0.478	-2.495	0	0	RNA-binding protein Musashi homolog 2	MSI2	Eukaryota|Metazoa	CRAGI|NASVI|ANOGA|DROGR|DROMO|DROAN|DROWI|DROME|DROYA|DROER|DROSE|DROSI|LOALO|CAEBE|CAEEL|CAEBR|CAEJA|PRIPA	12	37	TRUE					RRM_1,RRM 1
0.000468	TRUE	O15297	NKSGVNRVVWKRPRL	237	251	FALSE		FALSE	FALSE	FALSE	FALSE	22.578	0.4	0.327	-5.203	0	-4.327	Protein phosphatase 1D	PPM1D	Eukaryota|Metazoa	CRAGI|TRICA|DAPPU|ZOONE|PEDHC|AEDAE|APIME|NEMVE|CAMFO|ACREC|ANOGA|DROGR|DROMO|DROVI|DROAN|DROWI|DROME|ACYPI|ANODA|DROPS|DROYA|HELRO|DROER|DROSE|DANPL|ATTCE|BOMMO|DROPE|SOLIN|IXOSC|ASCSU|LOALO|BRUMA|TRISP|CAERE|CAEBE|CAEEL|CAEBR|CAEJA|WUCBA|PRIPA	12	92	TRUE			0.4		PP2C,PP2C-like
0.000468	TRUE	Q04637	EKKTSSRIRFMLQDV	968	982	FALSE		FALSE	FALSE	TRUE	TRUE	22.577	0.304	0.372	-2.495	0	-4.81	Eukaryotic translation initiation factor 4 gamma 1	EIF4G1	Eukaryota|Metazoa	STRMM|CRAGI|DAPPU|NEMVE|TETUR|STRPU|HELRO|IXOSC|ASCSU|LOALO|BRUMA|AMPQE|TRISP|CAERE|CAEBE|CAEEL|CAEBR|CAEJA|PRIPA|MEGSC	12	69	TRUE			0.3		MIF4G
0.000468	TRUE	O43347	SKTIDPKVAFPRRAQ	87	101	FALSE		FALSE	FALSE	FALSE	FALSE	22.571	0.463	0.481	-2.495	0	-2.18	RNA-binding protein Musashi homolog 1	MSI1	Eukaryota|Metazoa	DAPPU|TETUR|ANOGA|DROGR|DROMO|DROAN|DROWI|DROME|DROYA|DROER|DROSE|DROSI|LOALO|CAEBE|CAEEL|CAEJA|PRIPA	12	65	TRUE					RRM_1,RRM 1
0.000472	TRUE	Q9BYW2	SRVELGKIHFKKHLL	135	149	FALSE		FALSE	FALSE	FALSE	FALSE	22.551	0.425	0.02	0	0	-4.162	Histone-lysine N-methyltransferase SETD2	SETD2	Eukaryota|Metazoa|Chordata|Craniata|Vertebrata	SPETR	9	30	TRUE
0.000479	TRUE	Q6ZN16	NKGKKNRIAFKPSEG	912	926	FALSE		FALSE	FALSE	FALSE	FALSE	22.508	0.48	0.867	0	0	0	Mitogen-activated protein kinase kinase kinase 15	MAP3K15	Eukaryota|Metazoa|Chordata|Craniata|Vertebrata	SPETR	9	33	TRUE
0.000479	TRUE	Q6ZMZ0	ANGKGVKIEFDEDDG	451	465	FALSE	21382349	TRUE	TRUE	FALSE	FALSE	22.51	0.323	0.986	0	0	0	E3 ubiquitin-protein ligase RNF19B	RNF19B	Eukaryota|Metazoa	DAPPU|HELRO|IXOSC	12	47	TRUE			0.32
0.000479	TRUE	O95084	KQLPGGRIHFSGYDN	270	284	FALSE		FALSE	FALSE	FALSE	FALSE	22.505	0.463	0.368	0	0	0	Serine protease 23	PRSS23	Eukaryota|Metazoa|Chordata	BRAFL	11	50	TRUE					Trypsin
0.000482	TRUE	Q6ZNL6	PLTKPRSISFPSADT	757	771	FALSE		FALSE	FALSE	FALSE	FALSE	22.488	0.495	0.364	-2.569	-2.509	0	FYVE, RhoGEF and PH domain-containing protein 5	FGD5	Eukaryota|Metazoa|Chordata|Craniata|Vertebrata	SPETR	9	44	TRUE
0.000482	FALSE	O60296	NDTRGRSISFPALLP	412	426	FALSE		FALSE	FALSE	FALSE	FALSE	22.489	0.364	0.971	0	-2.469	-3.108	Trafficking kinesin-binding protein 2	TRAK2	Eukaryota|Metazoa|Chordata|Craniata|Vertebrata|Euteleostomi|Mammalia|Eutheria|Euarchontoglires	MOUSE|RAT|CRIGR	5	12	FALSE			0.36		Milton
0.000483	TRUE	Q6SZW1	EATIEKIIRFLQGRS	689	703	FALSE		FALSE	FALSE	FALSE	FALSE	22.483	0.302	0.064	0	-3.162	-2.398	Sterile alpha and TIR motif-containing protein 1	SARM1	Eukaryota|Metazoa	CAERE|CAEBE|CAEEL|HYMMI|ECHMU|CAEBR|CAEJA	12	47	TRUE			0.3
0.000483	FALSE	Q8N8V4	GIKDTFKIKFKKNKD	200	214	FALSE		FALSE	FALSE	FALSE	FALSE	22.485	0.432	0.419	0	0	0	Ankyrin repeat and SAM domain-containing protein 4B	ANKS4B	Eukaryota|Metazoa|Chordata|Craniata|Vertebrata|Euteleostomi|Mammalia|Eutheria	MUSPF|AILME|FELCA|MYOLU|MYODS	6	15	FALSE
0.000484	FALSE	Q96DN5	ISLNRRAVEWDTTGQ	1023	1037	FALSE		FALSE	FALSE	FALSE	FALSE	22.479	0.436	0.964	0	0	0	TBC1 domain family member 31	TBC1D31	Eukaryota|Metazoa|Chordata|Craniata|Vertebrata|Euteleostomi|Mammalia|Eutheria	CANFA|AILME|FELCA|MYOLU	6	13	FALSE
0.000488	TRUE	Q9NV58	GNGKGVRIEFDDEND	465	479	FALSE		FALSE	FALSE	FALSE	FALSE	22.456	0.341	0.692	0	0	0	E3 ubiquitin-protein ligase RNF19A	RNF19A	Eukaryota|Metazoa	STRMM|DAPPU|HELRO|IXOSC	12	54	TRUE			0.34
0.000489	TRUE	O14514	SPLELRSVEWERSGA	1554	1568	FALSE		FALSE	FALSE	FALSE	FALSE	22.454	0.365	0.43	0	-2.585	-2.42	Brain-specific angiogenesis inhibitor 1	BAI1	Eukaryota|Metazoa|Chordata|Craniata|Vertebrata	SPETR	9	24	TRUE			0.36
0.000489	FALSE	Q9UHC1	SRKTDKLIGFSKPIV	727	741	FALSE		FALSE	FALSE	FALSE	FALSE	22.45	0.318	0.821	-2.678	-3.037	-2.602	DNA mismatch repair protein Mlh3	MLH3	Eukaryota|Metazoa|Chordata|Craniata|Vertebrata|Euteleostomi|Mammalia	MONDO	7	4	FALSE			0.32
0.000493	TRUE	Q9HCF6	DRPPSRSIDFEDITS	1477	1491	FALSE		FALSE	FALSE	FALSE	FALSE	22.428	0.587	0.336	0	0	-2.658	Transient receptor potential cation channel subfamily M member 3	TRPM3	Eukaryota|Metazoa|Chordata|Craniata|Vertebrata	SPETR	9	16	TRUE
0.000493	FALSE	Q8N412	ATLKYKGIHFGNSSG	134	148	FALSE		FALSE	FALSE	FALSE	FALSE	22.429	0.389	0.253	0	0	0	Sperm-tail PG-rich repeat-containing protein 2	STPG2	Eukaryota|Metazoa|Chordata|Craniata|Vertebrata|Euteleostomi|Mammalia	MONDO|ORNAN	7	23	FALSE			0.39		SHIPPO-rpt
0.000494	TRUE	P04114	ANTKNQKIRWKNEVR	3624	3638	FALSE		FALSE	FALSE	FALSE	FALSE	22.422	0.416	0.106	-2.569	0	-6.076	Apolipoprotein B-100	APOB	Eukaryota|Metazoa|Chordata|Craniata|Vertebrata	SPETR	9	30	TRUE
0.000495	TRUE	Q9H8W5	RPGVNDKIRFCPQEK	365	379	FALSE		FALSE	FALSE	FALSE	FALSE	22.416	0.302	0.128	0	0	-2.495	Tripartite motif-containing protein 45	TRIM45	Eukaryota|Metazoa|Chordata|Craniata|Vertebrata|Euteleostomi	FICAL|TAEGU	8	28	TRUE			0.3
0.000496	TRUE	Q13011	ENKELKTVTFSKL	316	328	FALSE		FALSE	FALSE	FALSE	FALSE	22.412	0.473	1	0	-2.469	-4.385	Delta(3,5)-Delta(2,4)-dienoyl-CoA isomerase, mitochondrial	ECH1	Eukaryota|Metazoa|Chordata|Craniata|Vertebrata|Euteleostomi	XENTR|TAKRU|DANRE|ORYLA|GASAC|TETNG|ASTMX	8	30	TRUE					ECH
0.000496	TRUE	P78539	PNKLTVRVSWETPEG	194	208	FALSE		FALSE	FALSE	FALSE	FALSE	22.412	0.433	0.33	0	0	-6.288	Sushi repeat-containing protein SRPX	SRPX	Eukaryota|Metazoa|Chordata|Craniata|Vertebrata	SPETR	9	49	TRUE					HYR
0.000496	FALSE	Q6ZQQ6	VPVPEKQISWEDKKA	2406	2420	FALSE		FALSE	FALSE	FALSE	FALSE	22.41	0.438	0.303	0	0	0	WD repeat-containing protein 87	WDR87	Eukaryota|Metazoa|Chordata|Craniata|Vertebrata|Euteleostomi|Mammalia|Eutheria	CANFA|BOVIN|MYOLU	6	8	FALSE
0.000497	TRUE	Q9H6X2	PGDTGRCINFTRVKN	475	489	FALSE		FALSE	FALSE	FALSE	FALSE	22.409	0.466	0.379	-2.678	-3.003	-2.42	Anthrax toxin receptor 1	ANTXR1	Eukaryota|Metazoa|Chordata|Craniata|Vertebrata	SPETR	9	31	TRUE					Ant_C
0.000503	TRUE	O15516	TFTQDRQIRFSQGQQ	694	708	FALSE	23555304,23555304,23555304	TRUE	TRUE	FALSE	FALSE	22.376	0.318	0.189	-2.678	0	-5.987	Circadian locomoter output cycles protein kaput	CLOCK	Eukaryota|Metazoa|Chordata|Craniata|Vertebrata	SPETR	9	38	TRUE			0.32
0.000504	TRUE	Q99759	HNGERRIIAFSRPVK	51	65	FALSE	14743216,14743216	TRUE	TRUE	FALSE	FALSE	22.369	0.336	0.223	0	0	-2.523	Mitogen-activated protein kinase kinase kinase 3	MAP3K3	Eukaryota|Metazoa|Chordata|Craniata|Vertebrata	SPETR	9	21	TRUE			0.34		PB1
0.000506	TRUE	Q86TC9	KGAPSPKVEWYREGT	459	473	FALSE		FALSE	FALSE	FALSE	FALSE	22.359	0.302	0.419	0	0	0	Myopalladin	MYPN	Eukaryota|Metazoa|Chordata|Craniata|Vertebrata|Euteleostomi	CHICK|FICAL|ANAPL|TAEGU|ANOCA|XENTR|MELGA|LATCH|LEPOC|ORENI|TAKRU|XIPMA|ORYLA|GASAC|TETNG|ASTMX	8	48	TRUE			0.3		I-set
0.000506	FALSE	Q76I76	AKEIESRVVFQAGLT	1235	1249	FALSE	26496610	TRUE	TRUE	FALSE	FALSE	22.358	0.347	0.83	-4.167	0	-4.327	Protein phosphatase Slingshot homolog 2	SSH2	Eukaryota|Metazoa|Chordata|Craniata|Vertebrata|Euteleostomi|Mammalia|Eutheria|Euarchontoglires	MOUSE|RABIT|RAT|HETGA|FUKDA|TUPCH|CRIGR	5	13	FALSE			0.35
0.000507	TRUE	O94979	FSFGGKLVTFENVRM	398	412	FALSE		FALSE	FALSE	FALSE	FALSE	22.356	0.324	0.175	0	0	-3.108	Protein transport protein Sec31A	SEC31A	Eukaryota|Metazoa	STRMM|CRAGI|TRICA|DAPPU|ZOONE|AEDAE|APIME|NEMVE|CAMFO|ACREC|ANOGA|DROGR|DROMO|DROVI|DROAN|DROWI|STRPU|HARSA|DROME|ANODA|DROPS|DROYA|HELRO|DROER|DROSE|DANPL|ATTCE|DROPE|IXOSC|DROSI|SCHMA	12	75	TRUE			0.32
0.000507	TRUE	Q01085	ILGKEVKVNWATTPS	73	87	FALSE		FALSE	FALSE	FALSE	FALSE	22.355	0.357	0.111	-2.495	0	-4.449	Nucleolysin TIAR	TIAL1	Eukaryota|Metazoa	TRICA|DAPPU|ZOONE|PEDHC|AEDAE|APIME|CAMFO|ACREC|TETUR|RHOPR|ANOGA|DROAN|DROWI|STRPU|TRIAD|DROME|ACYPI|DROYA|CULQU|HELRO|DROSE|DANPL|ATTCE|BOMMO|SOLIN|LOALO|BRUMA|CAERE|CAEJA|WUCBA|PRIPA|MEGSC	12	84	TRUE	0.4947		0.36		RRM_1,RRM 1
0.000508	TRUE	Q96M53	LKELASRVAFLTKED	149	163	FALSE		FALSE	FALSE	FALSE	FALSE	22.351	0.379	0.493	0	0	-2.18	Protein TBATA	TBATA	Eukaryota|Metazoa	CRAGI	12	9	TRUE			0.38		SPATIAL
0.000511	TRUE	P20936	EDPHEGKIWFHGKIS	343	357	FALSE		FALSE	FALSE	FALSE	FALSE	22.337	0.335	0.69	-2.569	-2.509	-3.108	Ras GTPase-activating protein 1	RASA1	Eukaryota|Metazoa	STRPU	12	37	TRUE	0.4353		0.33		SH2,SH2 2
0.000514	TRUE	P31483	IMGKEVKVNWATTPS	71	85	FALSE		FALSE	FALSE	FALSE	FALSE	22.326	0.453	0.071	-2.495	0	0	Nucleolysin TIA-1 isoform p40	TIA1	Eukaryota|Metazoa	TRICA|DAPPU|ZOONE|PEDHC|AEDAE|APIME|CAMFO|ACREC|TETUR|RHOPR|ANOGA|DROWI|STRPU|TRIAD|DROME|ACYPI|DROYA|CULQU|HELRO|DROSE|DANPL|ATTCE|BOMMO|SOLIN|LOALO|BRUMA|CAERE|CAEBE|CAEEL|CAEBR|CAEJA|WUCBA|PRIPA|MEGSC	12	82	TRUE					RRM_1,RRM 1
0.000516	TRUE	O75161	TKRPPSRIVFNEPLY	82	96	FALSE		FALSE	FALSE	FALSE	FALSE	22.315	0.311	0.399	0	-2.585	-3.609	Nephrocystin-4	NPHP4	Eukaryota|Metazoa|Chordata|Craniata|Vertebrata|Euteleostomi	ORENI|XIPMA	8	9	TRUE			0.31
0.000516	TRUE	Q9H2Z4	LTPTQVKIWFQNHRY	228	242	FALSE		FALSE	FALSE	FALSE	FALSE	22.314	0.303	0.203	0	0	0	Homeobox protein Nkx-2.4	NKX2-4	Eukaryota|Metazoa	STRMM|CRAGI|TRICA|DAPPU|PEDHC|AEDAE|NASVI|APIME|TETUR|DROGR|DROMO|DROVI|DROAN|DROWI|STRPU|TRIAD|DROME|ACYPI|ANODA|DROPS|DROYA|DROER|DANPL|BOMMO|DROPE|ASCSU|LOALO|BRUMA|CAERE|CAEBE|CAEEL|HYMMI|CAEBR|CLOSI|SCHMA|CAEJA|WUCBA|PRIPA	12	62	TRUE			0.3		Homeobox
0.000516	FALSE	Q14028	TRDPARLVAWVLHRL	249	263	FALSE		FALSE	FALSE	FALSE	FALSE	22.315	0.395	0.381	0	-3.003	-3.609	Cyclic nucleotide-gated cation channel beta-1	CNGB1	Eukaryota|Metazoa|Chordata|Craniata|Vertebrata|Euteleostomi|Mammalia|Eutheria|Euarchontoglires	MOUSE|RAT|HETGA	5	10	FALSE			0.4
0.000517	TRUE	Q8WZ42	TGAQPMRITWSKDNK	7222	7236	FALSE		FALSE	FALSE	FALSE	FALSE	22.31	0.419	0.742	-3.64	0	-3.493	Titin	TTN	Eukaryota|Metazoa|Chordata|Craniata|Vertebrata|Euteleostomi	XENTR	8	24	TRUE					I-set
0.000519	TRUE	Q7Z589	PHMSPVKITFTKPST	254	268	FALSE		FALSE	FALSE	TRUE	TRUE	22.296	0.524	0.106	0	0	0	Protein EMSY	EMSY	Eukaryota|Metazoa|Chordata|Craniata|Vertebrata|Euteleostomi	CHICK|FICAL|ANAPL|TAEGU|ANOCA|XENTR|MELGA|LATCH|LEPOC|ORENI|TAKRU|DANRE|XIPMA|GASAC|TETNG|ASTMX	8	47	TRUE
0.000519	FALSE	A1KZ92	FNCQSPRITFEPQDV	229	243	FALSE		FALSE	FALSE	FALSE	FALSE	22.299	0.342	0.8	-2.959	0	-3.199	Peroxidasin-like protein	PXDNL	Eukaryota|Metazoa|Chordata|Craniata|Vertebrata|Euteleostomi|Mammalia	MONDO|SARHA	7	12	FALSE			0.34		LRRCT,I-set
0.000521	TRUE	Q8NFU7	HGFELNKIKFEAKEA	2059	2073	FALSE		FALSE	FALSE	FALSE	FALSE	22.283	0.467	0.889	0	0	-3.108	Methylcytosine dioxygenase TET1	TET1	Eukaryota|Metazoa|Chordata|Craniata|Vertebrata	SPETR	9	18	TRUE
0.000521	FALSE	Q9UH64	IPRLWARVGWIQLPG	65	79	FALSE		FALSE	FALSE	FALSE	FALSE	22.286	0.353	1	0	0	0	Susceptibility protein NSG-x	CDKN2A-AS1	Eukaryota|Metazoa|Chordata|Craniata|Vertebrata|Euteleostomi|Mammalia|Eutheria|Euarchontoglires|Primates|Haplorrhini|Catarrhini|Hominidae	PANTR	1	2	FALSE			0.35
0.000521	FALSE	Q5T1R4	GLGLDPRVLFPPAPL	2105	2119	FALSE		FALSE	FALSE	FALSE	FALSE	22.285	0.522	0.929	0	0	-2.18	Transcription factor HIVEP3	HIVEP3	Eukaryota|Metazoa|Chordata|Craniata|Vertebrata|Euteleostomi|Mammalia|Eutheria|Euarchontoglires	FUKDA	5	8	FALSE
0.000522	TRUE	Q6SJ93	PSDSHFKITFGQRKS	151	165	FALSE		FALSE	FALSE	FALSE	FALSE	22.28	0.391	0.449	0	0	0	Protein FAM111B	FAM111B	Eukaryota|Metazoa|Chordata|Craniata|Vertebrata|Euteleostomi	ASTMX	8	14	TRUE			0.39
0.000522	TRUE	Q5T5S1	MEKYNTRISFENREE	478	492	FALSE		FALSE	FALSE	FALSE	FALSE	22.28	0.407	0.13	0	0	0	Coiled-coil domain-containing protein 183	CCDC183	Eukaryota|Metazoa|Chordata|Craniata|Vertebrata	SPETR	9	27	TRUE
0.000523	TRUE	P26358	KKQNKNRISWVGEAV	724	738	FALSE		FALSE	FALSE	FALSE	FALSE	22.274	0.518	0.023	-2.678	-3.037	0	DNA (cytosine-5)-methyltransferase 1	DNMT1	Eukaryota|Metazoa|Chordata|Craniata|Vertebrata	SPETR	9	38	TRUE	0.4993
0.000527	TRUE	Q9NYB0	PQRHAGRIAFTDADD	127	141	FALSE		FALSE	FALSE	FALSE	FALSE	22.252	0.487	0.172	0	-3.037	-2.523	Telomeric repeat-binding factor 2-interacting protein 1	TERF2IP	Eukaryota|Metazoa|Chordata|Craniata|Vertebrata	SPETR	9	18	TRUE					Myb-like,Myb_DNA-bind_2
0.000535	TRUE	Q9UPA5	PSKGTPKIVFNDASK	379	393	FALSE		FALSE	FALSE	FALSE	FALSE	22.214	0.711	0.08	0	-3.162	0	Protein bassoon	BSN	Eukaryota|Metazoa|Chordata|Craniata|Vertebrata	SPETR	9	34	TRUE
0.000541	TRUE	Q2LD37	GTATERNIDFELDIR	3782	3796	FALSE		FALSE	FALSE	FALSE	FALSE	22.19	0.3	0.304	0	0	0	Uncharacterized protein KIAA1109	KIAA1109	Eukaryota|Metazoa|Chordata|Craniata|Vertebrata|Euteleostomi	CHICK|FICAL|ANAPL|TAEGU|ANOCA|XENTR|MELGA|LATCH|LEPOC|ORENI|TAKRU|DANRE|XIPMA|ORYLA|GASAC|TETNG|ASTMX	8	46	TRUE			0.3
0.000544	TRUE	Q86WK6	DDGFDRRVAFLEPAG	434	448	FALSE		FALSE	FALSE	FALSE	FALSE	22.174	0.677	0.537	0	-2.509	-2.42	Amphoterin-induced protein 1	AMIGO1	Eukaryota|Metazoa|Chordata|Craniata|Vertebrata	SPETR	9	38	TRUE
0.000545	TRUE	P08575	NNHQEDKIEFDNEVD	1237	1251	FALSE		FALSE	FALSE	FALSE	FALSE	22.169	0.553	0.585	-4.167	-3.536	-4.327	Receptor-type tyrosine-protein phosphatase C	PTPRC	Eukaryota|Metazoa|Chordata|Craniata|Vertebrata|Euteleostomi	CHICK|FICAL|ANAPL|MELGA	8	30	TRUE
0.000546	TRUE	Q92614	GQACRRVVHFAEPGA	247	261	FALSE	26496610,26496610	TRUE	TRUE	FALSE	FALSE	22.163	0.387	0.524	-2.678	0	-2.398	Unconventional myosin-XVIIIa	MYO18A	Eukaryota|Metazoa|Chordata|Craniata|Vertebrata|Euteleostomi	CHICK|FICAL|TAEGU|ANOCA|XENTR|MELGA|LATCH|LEPOC|ORENI|TAKRU|DANRE|XIPMA|ORYLA|GASAC|TETNG|ASTMX	8	41	TRUE			0.39		PDZ
0.000546	TRUE	P61769	TLSQPKIVKWDRDM	106	119	FALSE		FALSE	FALSE	FALSE	FALSE	22.163	0.419	1	0	-3.536	-2.509	Beta-2-microglobulin	B2M	Eukaryota|Metazoa|Chordata|Craniata|Vertebrata	SPETR	9	20	TRUE					C1-set,Ig-like C1-type
0.000549	FALSE	Q96L91	ALPSHGRVQWRGSLD	1776	1790	FALSE		FALSE	FALSE	FALSE	FALSE	22.15	0.319	0.97	-2.678	-3.222	0	E1A-binding protein p400	EP400	Eukaryota|Metazoa|Chordata|Craniata|Vertebrata|Euteleostomi|Mammalia|Eutheria|Euarchontoglires|Primates|Haplorrhini|Catarrhini	NOMLE|MACFA|MACMU	2	7	FALSE			0.32
0.00055	TRUE	Q4G0J3	TQQASKHIRFSEYD	569	582	FALSE		FALSE	FALSE	FALSE	FALSE	22.144	0.591	1	-2.495	0	0	La-related protein 7	LARP7	Eukaryota|Metazoa	ZOONE|NASVI|APIME|ACREC|DROGR|DROMO|DROVI|DROAN|DROWI|HARSA|DROME|DROYA|DROER|ATTCE|SOLIN	12	53	TRUE
0.000551	TRUE	Q4G0P3	SEDTSKAVSFAKPDH	3841	3855	FALSE	19389623	TRUE	TRUE	FALSE	FALSE	22.14	0.412	0.25	0	-2.509	-2.495	Hydrocephalus-inducing protein homolog	HYDIN	Eukaryota|Metazoa|Chordata|Craniata|Vertebrata	SPETR	9	23	TRUE
0.000554	TRUE	P78332	YRDAVRRVMFARYKE	1107	1121	FALSE	26496610	TRUE	TRUE	FALSE	FALSE	22.122	0.46	0.075	-2.495	0	0	RNA-binding protein 6	RBM6	Eukaryota|Metazoa|Chordata|Craniata|Vertebrata	SPETR	9	32	TRUE
0.000555	FALSE	Q16473	IRETSAKVNWMPPPS	255	269	FALSE		FALSE	FALSE	FALSE	FALSE	22.115	0.482	1	0	0	0	Putative tenascin-XA	TNXA	Eukaryota|Metazoa|Chordata|Craniata|Vertebrata|Euteleostomi|Mammalia|Eutheria|Euarchontoglires|Primates|Haplorrhini|Catarrhini|Hominidae	PONAB	1	2	FALSE					fn3,Fibronectin type-III 3
0.000555	FALSE	P22105	IRETSAKVNWMPPPS	3812	3826	FALSE		FALSE	FALSE	FALSE	FALSE	22.115	0.483	0.587	-2.678	0	-4.747	Tenascin-X	TNXB	Eukaryota|Metazoa|Chordata|Craniata|Vertebrata|Euteleostomi|Mammalia	MONDO|SARHA	7	15	FALSE					fn3,Fibronectin type-III 30
0.000559	FALSE	Q9HCK1	SKSGDSKITFDSEQL	1073	1087	FALSE	15231748,23080069	TRUE	TRUE	FALSE	FALSE	22.095	0.449	0.188	0	0	0	DBF4-type zinc finger-containing protein 2	ZDBF2	Eukaryota|Metazoa|Chordata|Craniata|Vertebrata|Euteleostomi|Mammalia|Eutheria|Euarchontoglires|Primates|Haplorrhini	CALJA	3	6	FALSE
0.000562	TRUE	O75132	GDFVSDKIKFKIEEE	13	27	FALSE		FALSE	FALSE	FALSE	FALSE	22.081	0.517	0.048	0	0	0	Zinc finger BED domain-containing protein 4	ZBED4	Eukaryota|Metazoa|Chordata|Craniata|Vertebrata	SPETR	9	19	TRUE
0.000563	TRUE	Q8TCU6	DHGGIKKVCFKVAEE	1140	1154	FALSE	22321011	TRUE	TRUE	FALSE	FALSE	22.078	0.467	0.071	-2.569	-3.003	-3.108	Phosphatidylinositol 3,4,5-trisphosphate-dependent Rac exchanger 1 protein	PREX1	Eukaryota|Metazoa|Chordata|Craniata|Vertebrata	SPETR	9	44	TRUE
0.000566	TRUE	P20929	EQAKGKHIGFRSLED	1825	1839	FALSE		FALSE	FALSE	FALSE	FALSE	22.067	0.345	0.652	0	0	-2.495	Nebulin	NEB	Eukaryota|Metazoa|Chordata|Craniata|Vertebrata	SPETR	9	22	TRUE			0.35		Nebulin
0.000568	TRUE	Q9HC77	QRDGNKLIEFNNGQR	1274	1288	FALSE		FALSE	FALSE	FALSE	FALSE	22.053	0.436	0.348	-3.64	0	-4.449	Centromere protein J	CENPJ	Eukaryota|Metazoa	NEMVE|DANPL|BOMMO|AMPQE	12	51	TRUE					Tcp10_C
0.000569	FALSE	Q7Z3D4	GIVPTKGIHFSQQDD	275	289	FALSE		FALSE	FALSE	FALSE	FALSE	22.051	0.701	0.923	0	0	0	LysM and putative peptidoglycan-binding domain-containing protein 3	LYSMD3	Eukaryota|Metazoa|Chordata|Craniata|Vertebrata|Euteleostomi|Mammalia|Eutheria	LOXAF	6	11	FALSE
0.00057	TRUE	Q4G0J3	KEQAAKAIEFLNNPP	176	190	FALSE		FALSE	FALSE	FALSE	FALSE	22.048	0.468	0.957	-2.495	0	0	La-related protein 7	LARP7	Eukaryota|Metazoa|Chordata|Craniata|Vertebrata	SPETR	9	37	TRUE					RRM_1,RRM
0.000583	TRUE	Q6ZT98	NKGSKRSIKWFTEFL	267	281	FALSE		FALSE	FALSE	FALSE	FALSE	21.986	0.303	0.206	0	-2.509	-2.18	Tubulin polyglutamylase TTLL7	TTLL7	Eukaryota|Metazoa	NEMVE|TRIAD	12	47	TRUE			0.3		TTL
0.000584	TRUE	Q86YJ7	TQLDTKNISFERNKT	241	255	FALSE		FALSE	FALSE	FALSE	FALSE	21.972	0.332	0.134	0	0	0	Ankyrin repeat domain-containing protein 13B	ANKRD13B	Eukaryota|Metazoa	STRMM|CRAGI|TRICA|DAPPU|ZOONE|PEDHC|AEDAE|NASVI|APIME|CAMFO|ACREC|RHOPR|ANOGA|DROGR|DROMO|DROVI|DROAN|DROWI|STRPU|HARSA|DROME|ACYPI|ANODA|DROPS|DROYA|CULQU|HELRO|DROER|DROSE|DANPL|ATTCE|IXOSC|DROSI|LOALO|BRUMA|HYMMI|ECHMU|CLOSI|SCHMA|WUCBA|PRIPA	12	84	TRUE			0.33		GPCR_chapero_1
0.000587	TRUE	Q5JTV8	SRQGRREVRFSDEPP	50	64	FALSE	15231748,22321011,16189514,23080069	TRUE	TRUE	FALSE	FALSE	21.96	0.666	0.129	-2.569	0	0	Torsin-1A-interacting protein 1	TOR1AIP1	Eukaryota|Metazoa|Chordata|Craniata|Vertebrata|Euteleostomi	ANOCA	8	25	TRUE
0.000589	TRUE	Q4ZHG4	STKMGLKVTWDPPKD	50	64	FALSE		FALSE	FALSE	FALSE	FALSE	21.951	0.365	0.3	0	-2.585	-3.152	Fibronectin type III domain-containing protein 1	FNDC1	Eukaryota|Metazoa|Chordata|Craniata|Vertebrata	SPETR	9	33	TRUE			0.36		Fibronectin type-III 1,fn3
0.000589	FALSE	Q5T4B2	PSKRPSKIGFDEVFV	310	324	FALSE		FALSE	FALSE	FALSE	FALSE	21.95	0.332	0.437	0	0	-4.842	Probable inactive glycosyltransferase 25 family member 3	CERCAM	Eukaryota|Metazoa|Chordata|Craniata|Vertebrata|Euteleostomi|Mammalia|Eutheria|Euarchontoglires|Primates|Haplorrhini|Catarrhini	MACFA|MACMU	2	6	FALSE			0.33		Glyco_transf_25
0.000592	TRUE	Q10570	LGQGNLKVRFKKVPH	883	897	FALSE	26344197	TRUE	TRUE	TRUE	TRUE	21.938	0.443	0.15	-2.495	-3.19	0	Cleavage and polyadenylation specificity factor subunit 1	CPSF1	Eukaryota|Metazoa	DAPPU|PEDHC|DROGR|DROMO|DROVI|DROAN|DROWI|STRPU|DROME|DROPS|DROYA|DROER|DROSE|DROPE|DROSI	12	54	TRUE
0.000595	TRUE	Q9BPZ7	NQIKCKNIQWKERNS	99	113	FALSE		FALSE	FALSE	FALSE	FALSE	21.922	0.472	0.13	-3.64	0	-3.108	Target of rapamycin complex 2 subunit MAPKAP1	MAPKAP1	Eukaryota|Metazoa	STRMM|CRAGI|TRICA|ZOONE|PEDHC|NASVI|CAMFO|ACREC|TETUR|TRIAD|HARSA|ACYPI|DANPL|ATTCE|BOMMO|IXOSC|AMPQE	12	65	TRUE					SIN1
0.000596	TRUE	Q569H4	QAGPRERVRFNEKVQ	198	212	FALSE	22321011,23080069	TRUE	TRUE	FALSE	FALSE	21.919	0.426	0.066	0	0	0	Protein Largen	PRR16	Eukaryota|Metazoa|Chordata|Craniata|Vertebrata	SPETR	9	43	TRUE					DUF4589
0.000597	TRUE	O95747	IPDDGKLIGFAQLSI	512	526	FALSE		FALSE	FALSE	FALSE	FALSE	21.913	0.405	0.552	0	0	-2.658	Serine/threonine-protein kinase OSR1	OXSR1	Eukaryota|Metazoa|Chordata|Craniata|Vertebrata	SPETR	9	36	TRUE
0.000597	TRUE	Q8N4X5	IQTEQQRISFPPSCP	615	629	FALSE		FALSE	FALSE	FALSE	FALSE	21.91	0.518	0.129	0	0	-2.523	Actin filament-associated protein 1-like 2	AFAP1L2	Eukaryota|Metazoa|Chordata|Craniata|Vertebrata	SPETR	9	30	TRUE
0.000597	TRUE	Q99418	NMDPKKGIQFLVENE	73	87	FALSE		FALSE	FALSE	FALSE	FALSE	21.915	0.362	0.498	0	0	-3.108	Cytohesin-2	CYTH2	Eukaryota|Metazoa	DAPPU|AEDAE|ANOGA|ACYPI|ANODA|TRISP	12	42	TRUE	0.4527		0.36		Sec7
0.000601	TRUE	Q14694	DGQEYQRIEFGVDEV	50	64	FALSE		FALSE	FALSE	FALSE	FALSE	21.891	0.468	0.336	-2.495	0	-3.434	Ubiquitin carboxyl-terminal hydrolase 10	USP10	Eukaryota|Metazoa|Chordata|Craniata|Vertebrata|Euteleostomi	CHICK|FICAL|ANAPL|TAEGU|ANOCA|XENTR|MELGA|LATCH|LEPOC|TAKRU|OPHHA|ORYLA|GASAC	8	45	TRUE
0.000601	TRUE	Q9NRG7	RKPGPGRITWDELAA	58	72	FALSE	21382349	TRUE	TRUE	FALSE	FALSE	21.892	0.415	0.071	0	0	0	Epimerase family protein SDR39U1	SDR39U1	Eukaryota|Metazoa	PEDHC|NASVI|APIME|NEMVE|ACREC|TETUR|RHOPR|ANOGA|DROGR|DROMO|DROVI|DROAN|DROWI|DROME|ANODA|DROPS|DROYA|HELRO|DROER|DROSE|BOMMO|DROPE|SOLIN|DROSI	12	63	TRUE	0.4867
0.000605	TRUE	Q9BYB0	IPHEPKEVRFVVRSV	1616	1630	FALSE	23080069	TRUE	TRUE	FALSE	FALSE	21.878	0.448	0.168	0	-4.903	-3.928	SH3 and multiple ankyrin repeat domains protein 3	SHANK3	Eukaryota|Metazoa|Chordata|Craniata|Vertebrata	SPETR	9	24	TRUE
0.000607	TRUE	P05165	GGGKGMRIAWDDEET	224	238	FALSE		FALSE	FALSE	TRUE	TRUE	21.869	0.426	0.447	-2.569	0	-4.385	Propionyl-CoA carboxylase alpha chain, mitochondrial	PCCA	Eukaryota|Metazoa	DAPPU|NEMVE|STRPU|TRIAD|HELRO|ASCSU|AMPQE|TRISP|CAERE|CAEBE|CAEEL|CAEBR|CLOSI|SCHMA|CAEJA|PRIPA	12	61	TRUE	0.4253				Biotin carboxylation,CPSase_L_D2
0.00061	TRUE	O43739	NMDPKKGIQFLIEND	78	92	FALSE		FALSE	FALSE	FALSE	FALSE	21.854	0.356	0.533	0	-2.509	-3.108	Cytohesin-3	CYTH3	Eukaryota|Metazoa	DAPPU|AEDAE|ANOGA|ACYPI|ANODA|TRISP	12	45	TRUE			0.36		Sec7
0.00061	TRUE	Q9NR81	SQTLQRSISFRSESR	64	78	FALSE		FALSE	FALSE	FALSE	FALSE	21.851	0.445	0.065	0	0	-3.152	Rho guanine nucleotide exchange factor 3	ARHGEF3	Eukaryota|Metazoa	CRAGI	12	32	TRUE
0.000612	TRUE	A0AUZ9	REATAKGISFSSLPS	6	20	FALSE		FALSE	FALSE	FALSE	FALSE	21.847	0.502	0.78	0	-3.222	0	KAT8 regulatory NSL complex subunit 1-like protein	KANSL1L	Eukaryota|Metazoa|Chordata|Craniata|Vertebrata	SPETR	9	24	TRUE
0.000612	FALSE	P47884	MHGAPGRVLWRPFQR	296	310	FALSE		FALSE	FALSE	FALSE	FALSE	21.843	0.44	0.992	0	0	0	Olfactory receptor 1D4	OR1D4	Eukaryota|Metazoa|Chordata|Craniata|Vertebrata|Euteleostomi|Mammalia|Eutheria|Euarchontoglires|Primates|Haplorrhini|Catarrhini|Hominidae|Homo	HUMAN|HUMAN	0	1	FALSE
0.000612	FALSE	P58170	MHGAPGRVLWRPFQR	296	310	FALSE		FALSE	FALSE	FALSE	FALSE	21.843	0.449	0.986	0	0	0	Olfactory receptor 1D5	OR1D5	Eukaryota|Metazoa|Chordata|Craniata|Vertebrata|Euteleostomi|Mammalia|Eutheria|Euarchontoglires|Primates|Haplorrhini|Catarrhini|Hominidae|Homo	HUMAN|HUMAN	0	1	FALSE
0.000618	TRUE	Q92538	NQKPKKGIQFLQEKG	711	725	FALSE		FALSE	FALSE	FALSE	FALSE	21.815	0.368	0.138	0	-2.469	0	Golgi-specific brefeldin A-resistance guanine nucleotide exchange factor 1	GBF1	Eukaryota|Metazoa	STRMM|CRAGI|TRICA|DAPPU|ZOONE|PEDHC|AEDAE|NEMVE|TETUR|RHOPR|ANOGA|ACYPI|ANODA|CULQU|DANPL|BOMMO|ASCSU|LOALO|BRUMA|AMPQE|TRISP|CAERE|CAEBE|CAEEL|CAEBR|SCHMA|CAEJA|PRIPA	12	80	TRUE			0.37		SEC7,Sec7
0.000624	TRUE	P05230	THYGQKAILFLPLPV	138	152	FALSE		FALSE	FALSE	FALSE	FALSE	21.785	0.373	0.155	0	0	-2.886	Fibroblast growth factor 1	FGF1	Eukaryota|Metazoa	NASVI|CAMFO|ACREC	12	46	TRUE	0.418		0.37		FGF
0.000626	TRUE	Q8WW22	GMKDGQKILFHGEGD	216	230	FALSE		FALSE	FALSE	FALSE	FALSE	21.78	0.492	0.14	0	0	-2.658	DnaJ homolog subfamily A member 4	DNAJA4	Eukaryota|Metazoa	STRMM|TRICA|DAPPU|ZOONE|PEDHC|AEDAE|NASVI|APIME|CAMFO|ACREC|TETUR|RHOPR|ANOGA|DROGR|DROMO|DROVI|DROAN|DROWI|STRPU|HARSA|DROME|ACYPI|ANODA|DROPS|DROYA|CULQU|DROER|ATTCE|BOMMO|DROPE|SOLIN|IXOSC|DROSI|ASCSU|LOALO|BRUMA|TRISP|WUCBA|PRIPA	12	83	TRUE
0.000629	TRUE	Q9Y2H6	IHSHSFKITWDPPKD	576	590	FALSE		FALSE	FALSE	FALSE	FALSE	21.765	0.457	0.338	-2.495	0	0	Fibronectin type-III domain-containing protein 3A	FNDC3A	Eukaryota|Metazoa	CRAGI|DAPPU|PEDHC|ANOGA|ANODA	12	46	TRUE	0.3953				Fibronectin type-III 4,fn3
0.00063	TRUE	Q9BVI0	HPPNRRGISFEVGAQ	4	18	FALSE		FALSE	FALSE	FALSE	FALSE	21.758	0.597	0.569	0	-5.032	0	PHD finger protein 20	PHF20	Eukaryota|Metazoa	DAPPU	12	36	TRUE	0.4813				Tudor 1
0.000632	TRUE	Q8WZ42	KGRPPPKITWSKPNV	20645	20659	FALSE		FALSE	FALSE	FALSE	FALSE	21.751	0.405	0.354	-3.64	0	-3.493	Titin	TTN	Eukaryota|Metazoa|Chordata|Craniata|Vertebrata	SPETR	9	40	TRUE					I-set
0.000633	TRUE	P47902	LTERQVKIWFQNRRA	193	207	FALSE		FALSE	FALSE	FALSE	FALSE	21.743	0.333	0.207	0	0	-2.42	Homeobox protein CDX-1	CDX1	Eukaryota|Metazoa	STRMM|CRAGI|DAPPU|ZOONE|PEDHC|NASVI|CAMFO|ANOGA|DROGR|DROMO|DROWI|ACYPI|DROPS|HELRO|BOMMO|IXOSC|ASCSU|LOALO|WUCBA|PRIPA	12	64	TRUE			0.33		Homeobox
0.000633	TRUE	O43581	SRENLGRIQFSVGYN	132	146	FALSE		FALSE	FALSE	FALSE	FALSE	21.741	0.331	0.015	0	-2.699	0	Synaptotagmin-7	SYT7	Eukaryota|Metazoa|Chordata	BRAFL	11	17	TRUE	0.2667		0.33		C2 1
0.000634	TRUE	Q96D15	DTDRDGRVGWEELRN	126	140	FALSE		FALSE	FALSE	FALSE	FALSE	21.738	0.329	0.039	0	0	0	Reticulocalbin-3	RCN3	Eukaryota|Metazoa	RHOPR|MEGSC	12	31	TRUE			0.33		EF-hand 2,EF-hand_7
0.000641	FALSE	Q5T6F2	DVCGTKLVVWEAAQN	206	220	FALSE		FALSE	FALSE	TRUE	TRUE	21.708	0.358	0.029	-2.495	0	0	Ubiquitin-associated protein 2	UBAP2	Eukaryota|Metazoa|Chordata|Craniata|Vertebrata|Euteleostomi|Mammalia|Eutheria	HORSE	6	14	FALSE			0.36
0.000642	TRUE	Q6ZU35	VSSGGKQILFPKVNL	541	555	FALSE		FALSE	FALSE	FALSE	FALSE	21.704	0.441	0.175	0	0	0	Uncharacterized protein KIAA1211	KIAA1211	Eukaryota|Metazoa|Chordata|Craniata|Vertebrata	SPETR	9	45	TRUE
0.000643	TRUE	Q6ZU64	QERVNKRVIWGIEVA	134	148	FALSE		FALSE	FALSE	FALSE	FALSE	21.7	0.307	0.53	-2.495	0	0	Coiled-coil domain-containing protein 108	CCDC108	Eukaryota|Metazoa|Chordata|Craniata|Vertebrata	SPETR	9	33	TRUE			0.31
0.000644	TRUE	P09038	TGPGQKAILFLPMSA	272	286	FALSE		FALSE	FALSE	FALSE	FALSE	21.695	0.435	0.034	0	0	-4.327	Fibroblast growth factor 2	FGF2	Eukaryota|Metazoa	TRICA|ZOONE|NASVI|APIME|ACREC	12	40	TRUE					FGF
0.000647	TRUE	Q63HQ2	SQGQYSKITFRTPLY	497	511	FALSE		FALSE	FALSE	FALSE	FALSE	21.686	0.311	0.097	0	-2.585	-3.108	Pikachurin	EGFLAM	Eukaryota|Metazoa	ZOONE|APIME|CAMFO|TETUR|DROVI|DROAN|DROPS|HELRO|DROSE|DROPE	12	57	TRUE			0.31		Laminin G-like 1,Laminin_G_1
0.000652	FALSE	Q0Z7S8	SSFQDTKISFKLGEE	56	70	FALSE		FALSE	FALSE	FALSE	FALSE	21.662	0.338	0.304	0	0	0	Fatty acid-binding protein 9	FABP9	Eukaryota|Metazoa|Chordata|Craniata|Vertebrata|Euteleostomi|Mammalia|Eutheria|Euarchontoglires|Primates|Haplorrhini	CALJA	3	8	FALSE	0.3907		0.34		Lipocalin
0.000654	FALSE	Q8TCH9	LSPARGRIQFSGRKS	25	39	FALSE		FALSE	FALSE	FALSE	FALSE	21.651	0.423	1	0	0	0	Putative uncharacterized protein FLJ23865		Eukaryota|Metazoa|Chordata|Craniata|Vertebrata|Euteleostomi|Mammalia|Eutheria|Euarchontoglires|Primates|Haplorrhini|Catarrhini|Hominidae	GORGO	1	2	FALSE
0.000655	FALSE	Q5T2W1	KRHVEQKIQFKRETA	218	232	FALSE		FALSE	FALSE	FALSE	FALSE	21.651	0.383	0.969	0	-3.003	0	Na(+)/H(+) exchange regulatory cofactor NHE-RF3	PDZK1	Eukaryota|Metazoa|Chordata|Craniata|Vertebrata|Euteleostomi|Mammalia|Eutheria	MUSPF|CANFA|AILME|HORSE	6	15	FALSE			0.38
0.000655	FALSE	A8MUH7	KRHVEQKIQFKRETA	96	110	FALSE		FALSE	FALSE	FALSE	FALSE	21.651	0.383	0.981	0	0	0	Putative PDZ domain-containing protein 1P	PDZK1P2	Eukaryota|Metazoa|Chordata|Craniata|Vertebrata|Euteleostomi|Mammalia|Eutheria	CANFA	6	2	FALSE			0.38
0.000655	FALSE	O95255	ARRHNKAIAFKRKGG	263	277	FALSE		FALSE	FALSE	FALSE	FALSE	21.646	0.547	0.996	0	0	0	Multidrug resistance-associated protein 6	ABCC6	Eukaryota|Metazoa|Chordata|Craniata|Vertebrata|Euteleostomi|Mammalia|Eutheria|Euarchontoglires|Primates|Haplorrhini|Catarrhini|Hominidae	PANTR|GORGO	1	3	FALSE
0.000656	TRUE	Q7Z589	QGSSVTKITFEGRQP	1099	1113	FALSE		FALSE	FALSE	TRUE	TRUE	21.645	0.52	0.008	0	0	0	Protein EMSY	EMSY	Eukaryota|Metazoa|Chordata|Craniata|Vertebrata	SPETR	9	45	TRUE
0.000661	TRUE	Q63HM9	TTDPEKLIQFLQASI	219	233	FALSE		FALSE	FALSE	FALSE	FALSE	21.622	0.316	0.515	-3.529	0	-3.896	PI-PLC X domain-containing protein 3	PLCXD3	Eukaryota|Metazoa	ACYPI	12	48	TRUE			0.32
0.000664	TRUE	P31270	QVQPVREVTFREYAI	53	67	FALSE		FALSE	FALSE	FALSE	FALSE	21.607	0.333	0.121	0	0	-4.327	Homeobox protein Hox-A11	HOXA11	Eukaryota|Metazoa|Chordata|Craniata|Vertebrata	SPETR	9	43	TRUE			0.33		DUF3528
0.000664	TRUE	Q9NZN5	LEHKRGRIGFLPKIK	565	579	FALSE		FALSE	FALSE	FALSE	FALSE	21.602	0.533	0.496	0	0	-3.152	Rho guanine nucleotide exchange factor 12	ARHGEF12	Eukaryota|Metazoa|Chordata|Craniata|Vertebrata|Euteleostomi	CHICK|FICAL|ANAPL|TAEGU|ANOCA|XENTR|MELGA|ORENI|TAKRU|DANRE|OPHHA|TETNG	8	41	TRUE
0.000665	TRUE	P31323	GGTPSKGVNFAEEPM	67	81	FALSE		FALSE	FALSE	FALSE	FALSE	21.596	0.711	0.71	-3.64	-4.939	-4.327	cAMP-dependent protein kinase type II-beta regulatory subunit	PRKAR2B	Eukaryota|Metazoa	NEMVE	12	32	TRUE
0.000665	TRUE	Q8NAP3	QLKKMRKVNWRKEHG	930	944	FALSE	19389623	TRUE	TRUE	FALSE	FALSE	21.597	0.644	0.582	0	0	0	Zinc finger and BTB domain-containing protein 38	ZBTB38	Eukaryota|Metazoa|Chordata|Craniata|Vertebrata	SPETR	9	18	TRUE
0.000666	TRUE	O60870	RENDEEKVTFNLSKG	196	210	FALSE		FALSE	FALSE	FALSE	FALSE	21.595	0.476	0.107	-2.237	0	0	DNA/RNA-binding protein KIN17	KIN	Eukaryota|Metazoa	NEMVE|STRPU|TRIAD|HELRO|ASCSU|LOALO|BRUMA|TRISP|WUCBA|PRIPA	12	58	TRUE
0.000672	TRUE	P29475	TPTKRRAIGFKKLAE	727	741	FALSE		FALSE	FALSE	FALSE	FALSE	21.567	0.349	0.211	0	-2.699	-2.886	Nitric oxide synthase, brain	NOS1	Eukaryota|Metazoa|Chordata|Craniata|Vertebrata|Euteleostomi	CHICK|FICAL|ANAPL|ANOCA|XENTR|LATCH|LEPOC|ORENI|TAKRU|DANRE|XIPMA|ORYLA|TETNG|ASTMX	8	43	TRUE			0.35
0.000682	FALSE	P40879	SQEKDGKIDFTINTN	734	748	FALSE		FALSE	FALSE	FALSE	FALSE	21.53	0.419	0.932	0	-3.003	0	Chloride anion exchanger	SLC26A3	Eukaryota|Metazoa|Chordata|Craniata|Vertebrata|Euteleostomi|Mammalia	SARHA	7	8	FALSE
0.000683	TRUE	Q9UL54	QYRKMKKILFQEAPN	308	322	FALSE		FALSE	FALSE	FALSE	FALSE	21.529	0.405	0.268	-3.64	-3.105	-2.602	Serine/threonine-protein kinase TAO2	TAOK2	Eukaryota|Metazoa|Chordata|Craniata|Vertebrata	SPETR	9	26	TRUE
0.000685	TRUE	Q00013	EVRKVRLIQFEKVTE	65	79	FALSE		FALSE	FALSE	FALSE	FALSE	21.518	0.345	0.17	0	-2.509	-2.276	55 kDa erythrocyte membrane protein	MPP1	Eukaryota|Metazoa	BRUMA	12	43	TRUE			0.34		PDZ
0.000685	FALSE	Q8TCD1	NDTNKGKVNFKGADM	45	59	FALSE		FALSE	FALSE	FALSE	FALSE	21.518	0.525	0.985	0	0	-2.523	UPF0729 protein C18orf32	C18orf32	Eukaryota|Metazoa|Chordata|Craniata|Vertebrata|Euteleostomi|Mammalia|Eutheria|Euarchontoglires|Primates|Haplorrhini|Catarrhini|Hominidae|Homo	HUMAN|HUMAN	0	1	FALSE					DUF4512
0.000689	FALSE	A6NDL8	FHDSLKKIAFRLKK	299	312	FALSE		FALSE	FALSE	FALSE	FALSE	21.499	0.314	1	0	0	0	Olfactory receptor 6C68	OR6C68	Eukaryota|Metazoa|Chordata|Craniata|Vertebrata|Euteleostomi|Mammalia|Eutheria	MUSPF|CANFA|MYOLU	6	10	FALSE			0.31
0.000696	TRUE	Q9BXS6	LNQHVNRINFYKKTY	389	403	FALSE		FALSE	FALSE	FALSE	FALSE	21.472	0.521	0.949	-2.495	-3.105	-2.959	Nucleolar and spindle-associated protein 1	NUSAP1	Eukaryota|Metazoa|Chordata|Craniata|Vertebrata	SPETR	9	26	TRUE
0.000696	TRUE	Q8IVW6	ALLSPPKIRFPILGL	353	367	FALSE		FALSE	FALSE	TRUE	TRUE	21.473	0.317	0.153	0	0	0	AT-rich interactive domain-containing protein 3B	ARID3B	Eukaryota|Metazoa|Chordata|Craniata|Vertebrata	SPETR	9	37	TRUE			0.32
0.000698	TRUE	Q01968	PSDRQRAIQFLLGFL	881	895	FALSE		FALSE	FALSE	FALSE	FALSE	21.467	0.339	0.086	-3.796	-2.699	-4.002	Inositol polyphosphate 5-phosphatase OCRL-1	OCRL	Eukaryota|Metazoa|Chordata|Craniata|Vertebrata|Euteleostomi	CHICK|FICAL|ANAPL|TAEGU|XENTR|MELGA|LATCH|LEPOC|ORENI|TAKRU|ORYLA|GASAC|TETNG	8	37	TRUE			0.34		Rho-GAP
0.000698	TRUE	Q9NVC6	LARLAQRIDFSQGSG	40	54	FALSE		FALSE	FALSE	FALSE	FALSE	21.469	0.535	0.066	0	-3.19	0	Mediator of RNA polymerase II transcription subunit 17	MED17	Eukaryota|Metazoa	STRMM|CRAGI|TRICA|ZOONE|PEDHC|AEDAE|NASVI|APIME|NEMVE|CAMFO|ACREC|TETUR|RHOPR|ANOGA|DROGR|DROMO|DROVI|DROAN|DROWI|STRPU|HARSA|DROME|ACYPI|ANODA|DROPS|DROYA|CULQU|HELRO|DROER|DROSE|DANPL|BOMMO|DROPE|ASCSU|LOALO|BRUMA|CAERE|CAEBE|CAEEL|CAEBR|CAEJA|WUCBA|PRIPA	12	95	TRUE					Med17
0.000698	FALSE	Q9H7C4	ETTEPDRIQFVEGPV	111	125	FALSE		FALSE	FALSE	FALSE	FALSE	21.466	0.679	0.995	0	0	0	Syncoilin	SYNC	Eukaryota|Metazoa|Chordata|Craniata|Vertebrata|Euteleostomi|Mammalia|Eutheria|Euarchontoglires|Primates|Haplorrhini|Catarrhini|Hominidae	PANTR|GORGO|PONAB	1	4	FALSE
0.000699	TRUE	O94967	HSSDVRSVRFSPGAH	841	855	FALSE		FALSE	FALSE	FALSE	FALSE	21.46	0.337	0.087	0	0	0	WD repeat-containing protein 47	WDR47	Eukaryota|Metazoa	STRMM|CRAGI|DAPPU|NEMVE|ACREC|RHOPR|DROGR|DROMO|DROVI|DROAN|DROWI|DROME|ANODA|DROPS|DROYA|HELRO|DROER|DROSE|BOMMO|DROPE|IXOSC|DROSI|ASCSU|LOALO|BRUMA|TRISP|CAERE|CAEBE|CAEEL|HYMMI|ECHMU|CLOSI|SCHMA	12	80	TRUE			0.34		WD40
0.000709	TRUE	Q5TDH0	QFPNLPRIDFSSIAV	87	101	FALSE		FALSE	FALSE	FALSE	FALSE	21.429	0.614	0.107	0	0	0	Protein DDI1 homolog 2	DDI2	Eukaryota|Metazoa|Chordata|Craniata|Vertebrata	SPETR	9	44	TRUE
0.000713	TRUE	Q96GY0	ENAADRHINFCKEQA	131	145	FALSE		FALSE	FALSE	FALSE	FALSE	21.418	0.33	0.19	0	0	0	Zinc finger C2HC domain-containing protein 1A	ZC2HC1A	Eukaryota|Metazoa	STRMM|CRAGI|TRICA|DAPPU|ZOONE|PEDHC|NASVI|APIME|NEMVE|CAMFO|ACREC|DROGR|DROMO|DROVI|DROAN|DROWI|TRIAD|HARSA|DROME|ACYPI|DROPS|DROYA|CULQU|HELRO|DROER|DROSE|DANPL|BOMMO|DROPE|SOLIN|IXOSC|DROSI|CLOSI|SCHMA	12	83	TRUE			0.33		zf-C2HC_2
0.000714	TRUE	Q00872	RGNPKPKITWMKNKV	1071	1085	FALSE		FALSE	FALSE	FALSE	FALSE	21.412	0.304	0.083	0	0	0	Myosin-binding protein C, slow-type	MYBPC1	Eukaryota|Metazoa|Chordata	CIOIN|OIKDI	11	48	TRUE			0.3		Ig-like C2-type 7,I-set
0.000715	FALSE	Q09666	ESGDHGKIKFPTMKV	297	311	FALSE		FALSE	FALSE	FALSE	FALSE	21.406	0.531	0.699	-2.495	-3.536	0	Neuroblast differentiation-associated protein AHNAK	AHNAK	Eukaryota|Metazoa|Chordata|Craniata|Vertebrata|Euteleostomi|Mammalia|Eutheria	BOVIN|SHEEP	6	5	FALSE
0.000716	TRUE	O15516	STVLQKSIDFLRKHK	71	85	FALSE	23555304,23555304,23555304	TRUE	TRUE	FALSE	FALSE	21.404	0.348	0.357	-2.678	0	-5.987	Circadian locomoter output cycles protein kaput	CLOCK	Eukaryota|Metazoa|Chordata|Craniata|Vertebrata	SPETR	9	45	TRUE	0.29		0.35		HLH
0.00072	TRUE	P12829	FDPKSVKIDFTADQI	39	53	FALSE		FALSE	FALSE	FALSE	FALSE	21.391	0.502	0.992	-2.678	0	0	Myosin light chain 4	MYL4	Eukaryota|Metazoa|Chordata|Craniata|Vertebrata	SPETR	9	29	TRUE					EF-hand 1
0.00072	TRUE	Q76I76	SDFSTDRIDFFSALE	643	657	FALSE	26496610	TRUE	TRUE	FALSE	FALSE	21.388	0.428	0.094	-4.167	0	-4.327	Protein phosphatase Slingshot homolog 2	SSH2	Eukaryota|Metazoa|Chordata|Craniata|Vertebrata	SPETR	9	39	TRUE
0.000721	TRUE	O15027	PDDKNKSIVWDEKKN	1946	1960	FALSE	26496610	TRUE	TRUE	FALSE	FALSE	21.387	0.42	0.119	0	0	0	Protein transport protein Sec16A	SEC16A	Eukaryota|Metazoa	ANODA|TRISP	12	45	TRUE
0.000725	TRUE	Q92575	ERSTVARIQFRLPDG	315	329	FALSE		FALSE	FALSE	FALSE	FALSE	21.366	0.388	0.034	0	0	0	UBX domain-containing protein 4	UBXN4	Eukaryota|Metazoa	ZOONE|NASVI|APIME|CAMFO|ACREC|TETUR|TRIAD|HARSA|HELRO|DANPL|ATTCE|SOLIN|IXOSC|TRISP	12	63	TRUE	0.4587		0.39		UBX
0.000729	TRUE	Q8N136	HEGEISKISFNPQGN	344	358	FALSE		FALSE	FALSE	FALSE	FALSE	21.349	0.381	0.171	0	-2.509	0	Dynein assembly factor with WDR repeat domains 1	DAW1	Eukaryota|Metazoa	CRAGI|ZOONE|AEDAE|NASVI|APIME|NEMVE|ANOGA|DROGR|DROMO|DROVI|DROAN|DROWI|STRPU|TRIAD|DROME|ANODA|DROPS|DROYA|CULQU|HELRO|DROER|DROSE|DANPL|DROPE|DROSI|AMPQE|ECHMU|CLOSI|SCHMA	12	76	TRUE			0.38		WD40
0.000733	FALSE	O75969	GDPKNRNVNFAMKSE	413	427	FALSE		FALSE	FALSE	FALSE	FALSE	21.328	0.518	0.368	0	-3.003	-4.037	A-kinase anchor protein 3	AKAP3	Eukaryota|Metazoa|Chordata|Craniata|Vertebrata|Euteleostomi|Mammalia|Eutheria|Euarchontoglires	RABIT	5	9	FALSE					AKAP_110
0.000737	TRUE	Q96LK8	ENPLLVKIHFKLSAP	365	379	FALSE		FALSE	FALSE	FALSE	FALSE	21.317	0.49	0.133	0	0	0	Spermatogenesis-associated protein 32	SPATA32	Eukaryota|Metazoa|Chordata|Craniata|Vertebrata	SPETR	9	24	TRUE					VAD1-2
0.00074	TRUE	Q99550	PNALDDRISFSPDSV	465	479	FALSE		FALSE	FALSE	FALSE	FALSE	21.304	0.558	0.658	0	0	0	M-phase phosphoprotein 9	MPHOSPH9	Eukaryota|Metazoa|Chordata|Craniata|Vertebrata	SPETR	9	27	TRUE
0.00074	TRUE	Q9Y385	AKELARQISFKAEVN	176	190	FALSE		FALSE	FALSE	FALSE	FALSE	21.302	0.423	0.057	0	0	-3.108	Ubiquitin-conjugating enzyme E2 J1	UBE2J1	Eukaryota|Metazoa	TETUR|ACYPI	12	44	TRUE
0.000741	TRUE	Q9GZT9	KDIRGDKITWIEGKE	249	263	FALSE		FALSE	FALSE	FALSE	FALSE	21.298	0.406	0.066	-2.569	0	-3.493	Egl nine homolog 1	EGLN1	Eukaryota|Metazoa	STRMM|DAPPU|AEDAE|TETUR|ANOGA|DROGR|DROMO|DROVI|DROAN|DROWI|STRPU|TRIAD|DROME|ANODA|DROPS|DROYA|CULQU|HELRO|DROER|DROSE|DANPL|BOMMO|DROPE|IXOSC|DROSI|LOALO|MEGSC	12	63	TRUE	0.498
0.000744	TRUE	Q9UJY5	PPPRPKNVIFEDEEK	160	174	FALSE		FALSE	FALSE	FALSE	FALSE	21.284	0.554	0.619	0	0	-3.257	ADP-ribosylation factor-binding protein GGA1	GGA1	Eukaryota|Metazoa|Chordata|Craniata|Vertebrata	SPETR	9	30	TRUE					GAT
0.000744	FALSE	P63136	SPHEGKLIWWKDNKN	804	818	FALSE		FALSE	FALSE	FALSE	FALSE	21.281	0.409	1	-2.959	0	0	Endogenous retrovirus group K member 25 Pol protein	ERVK-25	Eukaryota|Metazoa|Chordata|Craniata|Vertebrata|Euteleostomi|Mammalia	MONDO	7	2	FALSE					IN_DBD_C
0.000744	FALSE	Q9UQG0	SPHEGKLIWWKDNKN	806	820	FALSE		FALSE	FALSE	FALSE	FALSE	21.281	0.409	1	-2.959	0	0	Endogenous retrovirus group K member 11 Pol protein	ERVK-11	Eukaryota|Metazoa|Chordata|Craniata|Vertebrata|Euteleostomi|Mammalia	MONDO	7	2	FALSE					IN_DBD_C
0.000744	FALSE	P63135	SPHEGKLIWWKDNKN	806	820	FALSE		FALSE	FALSE	FALSE	FALSE	21.281	0.409	1	-2.959	0	0	Endogenous retrovirus group K member 7 Pol protein	ERVK-7	Eukaryota|Metazoa|Chordata|Craniata|Vertebrata|Euteleostomi|Mammalia|Eutheria|Euarchontoglires|Primates|Haplorrhini|Catarrhini|Hominidae|Homo	HUMAN|HUMAN	0	1	FALSE					IN_DBD_C
0.000744	FALSE	P10266	SPHEGKLIWWKDNKN	806	820	FALSE		FALSE	FALSE	FALSE	FALSE	21.281	0.409	1	-2.959	0	0	Endogenous retrovirus group K member 10 Pol protein	ERVK-10	Eukaryota|Metazoa|Chordata|Craniata|Vertebrata|Euteleostomi|Mammalia	MONDO	7	2	FALSE					IN_DBD_C
0.000744	FALSE	P63133	SPHEGKLIWWKDNKN	806	820	FALSE		FALSE	FALSE	FALSE	FALSE	21.281	0.409	1	-2.959	0	0	Endogenous retrovirus group K member 8 Pol protein	ERVK-8	Eukaryota|Metazoa|Chordata|Craniata|Vertebrata|Euteleostomi|Mammalia	MONDO	7	2	FALSE					IN_DBD_C
0.000744	FALSE	Q9WJR5	SPHEGKLIWWKDNKN	809	823	FALSE		FALSE	FALSE	FALSE	FALSE	21.281	0.409	0.174	-2.959	0	0	Endogenous retrovirus group K member 19 Pol protein	ERVK-19	Eukaryota|Metazoa|Chordata|Craniata|Vertebrata|Euteleostomi|Mammalia|Eutheria|Euarchontoglires|Primates|Haplorrhini|Catarrhini|Hominidae|Homo	HUMAN|HUMAN	0	1	FALSE					IN_DBD_C
0.000744	FALSE	Q9BXR3	SPHEGKLIWWKDNKN	806	820	FALSE		FALSE	FALSE	FALSE	FALSE	21.281	0.409	1	-2.959	0	0	Endogenous retrovirus group K member 6 Pol protein	ERVK-6	Eukaryota|Metazoa|Chordata|Craniata|Vertebrata|Euteleostomi|Mammalia	MONDO	7	2	FALSE					IN_DBD_C
0.000744	FALSE	P63132	SPHEGKLIWWKDNKN	806	820	FALSE		FALSE	FALSE	FALSE	FALSE	21.281	0.416	1	-2.959	0	0	Endogenous retrovirus group K member 113 Pol protein	HERVK_113	Eukaryota|Metazoa|Chordata|Craniata|Vertebrata|Euteleostomi|Mammalia	MONDO	7	2	FALSE					IN_DBD_C
0.000749	TRUE	Q9Y4B6	NSPLIGRISFIRERP	950	964	FALSE		FALSE	FALSE	FALSE	FALSE	21.266	0.477	0.233	0	0	-2.276	Protein VPRBP	VPRBP	Eukaryota|Metazoa	STRPU	12	48	TRUE
0.000749	TRUE	Q4G0P3	LDPNTRVIEFTTVGI	3977	3991	FALSE	19389623	TRUE	TRUE	FALSE	FALSE	21.263	0.348	0.24	0	-2.509	-2.495	Hydrocephalus-inducing protein homolog	HYDIN	Eukaryota|Metazoa	CRAGI|TRICA|NASVI|APIME|TRIAD|HARSA|SOLIN|SCHMA	12	43	TRUE			0.35
0.00075	TRUE	Q2NL82	PRDVAARIRFQKYRG	491	505	FALSE		FALSE	FALSE	FALSE	FALSE	21.257	0.345	0.553	-2.495	-3.105	0	Pre-rRNA-processing protein TSR1 homolog	TSR1	Eukaryota|Metazoa	TRICA|DAPPU|ZOONE|NEMVE|ACREC|ACYPI|HELRO|ATTCE|ASCSU|LOALO|BRUMA|AMPQE|CAERE|CAEBE|CAEEL|CAEBR|WUCBA	12	58	TRUE			0.34		DUF663
0.000752	TRUE	Q6IC98	MLRRLDKIRFRGHKR	1	15	FALSE		FALSE	FALSE	FALSE	FALSE	21.247	0.43	0.376	0	-2.469	0	GRAM domain-containing protein 4	GRAMD4	Eukaryota|Metazoa|Chordata|Craniata|Vertebrata|Euteleostomi	CHICK|FICAL|ANAPL|ANOCA|XENTR|LATCH|LEPOC|DANRE|OPHHA|ORYLA|ASTMX	8	35	TRUE
0.000757	TRUE	Q9H2K8	QYRKMKKILFQETRN	304	318	FALSE		FALSE	FALSE	FALSE	FALSE	21.228	0.366	0.546	0	0	-2.959	Serine/threonine-protein kinase TAO3	TAOK3	Eukaryota|Metazoa|Chordata|Craniata|Vertebrata|Euteleostomi	CHICK|FICAL|ANAPL|TAEGU|ANOCA|XENTR|MELGA|LATCH	8	38	TRUE			0.37
0.000758	FALSE	Q5TKA1	DKKASQKIGFRLRNL	98	112	FALSE		FALSE	FALSE	FALSE	FALSE	21.221	0.303	0.976	0	-2.569	-4.327	Protein lin-9 homolog	LIN9	Eukaryota|Metazoa|Chordata|Craniata|Vertebrata|Euteleostomi|Mammalia	MONDO|SARHA|ORNAN	7	23	FALSE			0.3
0.000762	TRUE	Q9Y5K6	QPKKIRGIGFGDIFK	207	221	FALSE		FALSE	FALSE	TRUE	TRUE	21.208	0.453	0.431	0	-2.585	-2.959	CD2-associated protein	CD2AP	Eukaryota|Metazoa	IXOSC	12	45	TRUE
0.000763	TRUE	Q53TQ3	MYEGKHIHFSEVDN	1	14	FALSE		FALSE	FALSE	FALSE	FALSE	21.202	0.445	1	0	0	0	INO80 complex subunit D	INO80D	Eukaryota|Metazoa	DAPPU|STRPU	12	47	TRUE
0.000763	FALSE	Q9ULI4	TPEPCKAIVWGDQRE	911	925	FALSE		FALSE	FALSE	FALSE	FALSE	21.194	0.623	0.997	-2.678	0	-2.699	Kinesin-like protein KIF26A	KIF26A	Eukaryota|Metazoa|Chordata|Craniata|Vertebrata|Euteleostomi|Mammalia|Eutheria|Euarchontoglires|Primates|Haplorrhini|Catarrhini|Hominidae|Homo	HUMAN|HUMAN	0	1	FALSE
0.000764	FALSE	Q9Y6M1	GTSQARQIDFPLRIL	185	199	FALSE		FALSE	FALSE	FALSE	FALSE	21.193	0.474	0.773	-2.495	0	-2.42	Insulin-like growth factor 2 mRNA-binding protein 2	IGF2BP2	Eukaryota|Metazoa|Chordata|Craniata|Vertebrata|Euteleostomi|Mammalia|Eutheria	CANFA|AILME|HORSE|BOVIN|FELCA|LOXAF|MYOLU|SHEEP|PTEAL|PIG	6	24	FALSE					KH_1
0.000765	FALSE	Q5SQS7	KRASDKHIQWLLGAD	60	74	FALSE		FALSE	FALSE	FALSE	FALSE	21.184	0.35	0.5	0	0	0	SH2 domain-containing protein 4B	SH2D4B	Eukaryota|Metazoa|Chordata|Craniata|Vertebrata|Euteleostomi|Mammalia|Eutheria	BOVIN|SHEEP|PTEAL|PIG	6	11	FALSE			0.35
0.000766	FALSE	Q9Y597	EDENENKIEFRKKGG	744	758	FALSE		FALSE	FALSE	FALSE	FALSE	21.182	0.498	0.883	0	0	0	BTB/POZ domain-containing protein KCTD3	KCTD3	Eukaryota|Metazoa|Chordata|Craniata|Vertebrata|Euteleostomi|Mammalia|Eutheria|Euarchontoglires	MOUSE|RAT|CRIGR	5	10	FALSE
0.00077	TRUE	Q16658	LEFRSGKVAFRDCEG	214	228	FALSE		FALSE	FALSE	FALSE	FALSE	21.169	0.316	0.602	-2.678	-2.585	0	Fascin	FSCN1	Eukaryota|Metazoa|Chordata|Craniata|Vertebrata	SPETR	9	35	TRUE	0.2813		0.32		Fascin
0.00077	FALSE	Q86YV5	EPRGERNIAFHPVSF	168	182	FALSE		FALSE	FALSE	FALSE	FALSE	21.168	0.485	0.187	0	0	0	Tyrosine-protein kinase SgK223	SGK223	Eukaryota|Metazoa|Chordata|Craniata|Vertebrata|Euteleostomi|Mammalia|Eutheria|Euarchontoglires|Primates|Haplorrhini	CALJA	3	7	FALSE
0.000774	TRUE	Q9NQH7	QLPSHKAILFVPRRD	143	157	FALSE		FALSE	FALSE	FALSE	FALSE	21.154	0.352	0.383	0	-2.469	0	Probable Xaa-Pro aminopeptidase 3	XPNPEP3	Eukaryota|Metazoa	CRAGI|HELRO|IXOSC|TRISP	12	21	TRUE			0.35		AMP_N
0.000777	TRUE	Q9UHB6	AETKKLRIAWPPPTE	523	537	FALSE	26496610,26496610,26496610	TRUE	TRUE	FALSE	FALSE	21.138	0.637	0.101	-2.678	-3.536	0	LIM domain and actin-binding protein 1	LIMA1	Eukaryota|Metazoa	SCHMA	12	50	TRUE
0.000778	TRUE	Q3V6T2	TSSKLSKIEFEKRQI	599	613	FALSE		FALSE	FALSE	FALSE	FALSE	21.136	0.346	0.58	-3.64	-2.509	0	Girdin	CCDC88A	Eukaryota|Metazoa|Chordata|Craniata|Vertebrata|Euteleostomi	FICAL|ANAPL|ANOCA|OPHHA|ORYLA|GASAC	8	33	TRUE			0.35
0.000778	FALSE	Q9Y2I7	SSLLELRIVFEKGEQ	927	941	FALSE		FALSE	FALSE	FALSE	FALSE	21.134	0.4	0.647	-3.796	-2.585	-3.69	1-phosphatidylinositol 3-phosphate 5-kinase	PIKFYVE	Eukaryota|Metazoa|Chordata|Craniata|Vertebrata|Euteleostomi|Mammalia|Eutheria	CANFA|BOVIN|LOXAF|SHEEP	6	17	FALSE
0.00078	TRUE	P49750	DADRKRAIGFVVGQT	1914	1928	FALSE	26186194,15231748,22321011,26496610,23080069,26186194,21382349,26496610,24366813	TRUE	TRUE	TRUE	TRUE	21.126	0.319	0.462	-2.495	0	0	YLP motif-containing protein 1	YLPM1	Eukaryota|Metazoa	CRAGI|TRICA|ZOONE|PEDHC|APIME|CAMFO|ACREC|RHOPR|DROGR|DROMO|DROVI|DROAN|DROWI|TRIAD|DROME|ACYPI|DROPS|DROYA|DROER|DROSE|DANPL|ATTCE|BOMMO|DROPE|SOLIN|DROSI|AMPQE	12	71	TRUE			0.32
0.00078	TRUE	Q9UHR5	AKKERTKIEFVTGTK	214	228	FALSE		FALSE	FALSE	FALSE	FALSE	21.128	0.417	0.866	0	0	-3.111	SAP30-binding protein	SAP30BP	Eukaryota|Metazoa|Chordata|Craniata|Vertebrata	SPETR	9	48	TRUE					HCNGP
0.000782	TRUE	O95881	DGGYIPRILFLDPSG	108	122	FALSE		FALSE	FALSE	FALSE	FALSE	21.118	0.403	0.037	0	0	0	Thioredoxin domain-containing protein 12	TXNDC12	Eukaryota|Metazoa	STRMM|ZOONE|PEDHC|APIME|NEMVE|CAMFO|ACREC|RHOPR|STRPU|TRIAD|HARSA|DANPL|ATTCE|BOMMO|SOLIN|LOALO|TRISP|CAEJA	12	65	TRUE	0.3147				Thioredoxin_7
0.000784	TRUE	Q13123	DEDPENKIEFKTRLG	199	213	FALSE		FALSE	FALSE	FALSE	FALSE	21.109	0.461	0.501	0	0	0	Protein Red	IK	Eukaryota|Metazoa|Chordata|Craniata|Vertebrata	SPETR	9	41	TRUE					RED_N
0.000785	TRUE	Q9H0W5	PRRWRPKINWASFRR	262	276	FALSE	19389623	TRUE	TRUE	FALSE	FALSE	21.104	0.533	0.041	0	0	0	Coiled-coil domain-containing protein 8	CCDC8	Eukaryota|Metazoa|Chordata|Craniata|Vertebrata	SPETR	9	20	TRUE
0.000786	TRUE	P26373	KEYRSKLILFPRKPS	118	132	FALSE		FALSE	FALSE	TRUE	TRUE	21.097	0.466	0.187	-2.495	-3.105	-2.432	60S ribosomal protein L13	RPL13	Eukaryota|Metazoa	CRAGI|NEMVE|STRPU|TRIAD|DANPL|BOMMO|ASCSU|LOALO|BRUMA|AMPQE|TRISP|CAERE|CAEBE|CAEEL|ECHMU|CAEBR|CLOSI|SCHMA|CAEJA|MEGSC	12	72	TRUE					Ribosomal_L13e
0.000794	TRUE	Q8N4S0	VPEQKSRVDWRRTKR	17	31	FALSE		FALSE	FALSE	FALSE	FALSE	21.066	0.519	0.072	0	0	0	Coiled-coil domain-containing protein 82	CCDC82	Eukaryota|Metazoa|Chordata|Craniata|Vertebrata	SPETR	9	31	TRUE
0.000798	TRUE	Q9P278	EKPSLEKVTFQIGSF	710	724	FALSE		FALSE	FALSE	FALSE	FALSE	21.046	0.427	0.007	0	0	-2.276	Folliculin-interacting protein 2	FNIP2	Eukaryota|Metazoa	STRMM|DANPL	12	42	TRUE
0.000799	TRUE	Q9Y6D5	NKKPKRGIQFLQEQG	655	669	FALSE		FALSE	FALSE	FALSE	FALSE	21.046	0.34	0.951	0	-4.939	0	Brefeldin A-inhibited guanine nucleotide-exchange protein 2	ARFGEF2	Eukaryota|Metazoa	TRICA|ZOONE|AEDAE|ANOGA|DROGR|DROMO|DROVI|DROAN|DROWI|DROME|ANODA|DROPS|DROYA|DROER|DROSE|DANPL|BOMMO|DROPE|DROSI	12	44	TRUE	0.4507		0.34		Sec7
0.000806	TRUE	O14976	MRGLNPKILFSSREE	727	741	FALSE		FALSE	FALSE	FALSE	FALSE	21.013	0.571	0.129	0	-2.585	-3.072	Cyclin-G-associated kinase	GAK	Eukaryota|Metazoa	CRAGI|AEDAE|ANODA|CULQU	12	50	TRUE
0.000806	TRUE	P55265	SSFLLKQIEFLKGQL	37	51	FALSE		FALSE	FALSE	TRUE	TRUE	21.013	0.415	0.083	-2.495	-3.105	-2.509	Double-stranded RNA-specific adenosine deaminase	ADAR	Eukaryota|Metazoa|Chordata|Craniata|Vertebrata|Euteleostomi	OPHHA	8	11	TRUE
0.000806	FALSE	P0C2Y1	DERMSQKVAFLLDEK	386	400	FALSE		FALSE	FALSE	FALSE	FALSE	21.01	0.377	1	0	0	0	Putative neuroblastoma breakpoint family member 7	NBPF7	Eukaryota|Metazoa|Chordata|Craniata|Vertebrata|Euteleostomi|Mammalia|Eutheria|Euarchontoglires|Primates|Haplorrhini|Catarrhini|Hominidae	PONAB	1	2	FALSE			0.38		NBPF 2
0.000808	FALSE	Q5T5A4	QDTYRTKIQFPGEFL	101	115	FALSE		FALSE	FALSE	FALSE	FALSE	21.003	0.448	0.849	0	0	0	Uncharacterized protein C1orf194	C1orf194	Eukaryota|Metazoa|Chordata|Craniata|Vertebrata|Euteleostomi|Mammalia|Eutheria	PIG	6	7	FALSE					DUF3695
0.000811	TRUE	O94993	TVPPGARIQFQGAPP	266	280	FALSE		FALSE	FALSE	FALSE	FALSE	20.989	0.458	0.263	0	0	0	Transcription factor SOX-30	SOX30	Eukaryota|Metazoa|Chordata|Craniata|Vertebrata	SPETR	9	27	TRUE
0.000814	TRUE	Q5TBA9	DEKANKLIEFLTTRA	1789	1803	FALSE		FALSE	FALSE	FALSE	FALSE	20.98	0.332	0.453	0	0	0	Protein furry homolog	FRY	Eukaryota|Metazoa|Chordata|Craniata|Vertebrata|Euteleostomi	CHICK|FICAL|ANAPL|TAEGU|ANOCA|XENTR|LATCH|ORENI|XIPMA|ORYLA|TETNG|ASTMX	8	38	TRUE			0.33		MOR2-PAG1_mid
0.000814	FALSE	Q9Y603	ESQEQDRIEFKDKRP	323	337	FALSE		FALSE	FALSE	FALSE	FALSE	20.98	0.715	0.887	0	0	-2.42	Transcription factor ETV7	ETV7	Eukaryota|Metazoa|Chordata|Craniata|Vertebrata|Euteleostomi|Mammalia|Eutheria|Euarchontoglires|Primates|Haplorrhini|Catarrhini|Hominidae	PANTR|GORGO	1	3	FALSE
0.000817	TRUE	Q96ND0	LQETKEKVSFKKKVE	258	272	FALSE		FALSE	FALSE	FALSE	FALSE	20.969	0.538	0.579	0	-2.469	0	Protein FAM210A	FAM210A	Eukaryota|Metazoa|Chordata|Craniata|Vertebrata	SPETR	9	40	TRUE
0.000818	TRUE	Q9BZH6	DLPTGRSIAFRGERG	551	565	FALSE		FALSE	FALSE	FALSE	FALSE	20.966	0.334	0.947	0	-2.509	0	WD repeat-containing protein 11	WDR11	Eukaryota|Metazoa|Chordata|Craniata|Vertebrata|Euteleostomi	FICAL|ANAPL|TAEGU|ANOCA|XENTR|LATCH|OPHHA	8	26	TRUE			0.33
0.000819	TRUE	Q6V1X1	TGTANPKVTFKMSEI	334	348	FALSE		FALSE	FALSE	FALSE	FALSE	20.962	0.325	0.785	0	0	0	Dipeptidyl peptidase 8	DPP8	Eukaryota|Metazoa|Chordata|Craniata|Vertebrata|Euteleostomi	CHICK|FICAL|ANAPL|TAEGU|ANOCA|XENTR|MELGA|LATCH|OPHHA	8	36	TRUE			0.32		DPPIV_N
0.000819	TRUE	Q9Y3E7	AEMEIDRILFEITAG	161	175	FALSE		FALSE	FALSE	FALSE	FALSE	20.961	0.506	0.85	0	0	-4.449	Charged multivesicular body protein 3	CHMP3	Eukaryota|Metazoa	STRMM|TRICA|ZOONE|PEDHC|AEDAE|NASVI|APIME|NEMVE|CAMFO|ACREC|TETUR|RHOPR|DROGR|DROMO|DROVI|DROAN|DROWI|TRIAD|HARSA|DROME|ACYPI|DROPS|DROYA|CULQU|HELRO|DROER|DROSE|DANPL|ATTCE|DROPE|IXOSC|DROSI|HYMMI|ECHMU|CLOSI|SCHMA|MEGSC	12	87	TRUE	0.292				Snf7
0.00082	TRUE	O95932	AGIRVTKVDWQRSRN	2	16	FALSE		FALSE	FALSE	FALSE	FALSE	20.954	0.559	0.714	0	0	0	Protein-glutamine gamma-glutamyltransferase 6	TGM6	Eukaryota|Metazoa	DROWI	12	19	TRUE					Transglut_N
0.000823	FALSE	C9JSJ3	AQEDVARIHFLNKTQ	286	300	FALSE		FALSE	FALSE	FALSE	FALSE	20.943	0.307	0.369	0	0	0	Basic helix-loop-helix and HMG box domain-containing protein 1	BHMG1	Eukaryota|Metazoa|Chordata|Craniata|Vertebrata|Euteleostomi|Mammalia|Eutheria	MUSPF|CANFA	6	6	FALSE			0.31
0.000824	TRUE	Q8TED9	GRKITRIIGFSKKKT	391	405	FALSE		FALSE	FALSE	FALSE	FALSE	20.933	0.345	0.08	0	-2.585	0	Actin filament-associated protein 1-like 1	AFAP1L1	Eukaryota|Metazoa|Chordata|Craniata|Vertebrata|Euteleostomi	CHICK|FICAL|ANAPL|ANOCA|XENTR|MELGA|LATCH|LEPOC|ORENI|TAKRU|DANRE|XIPMA|GASAC|TETNG|ASTMX	8	45	TRUE			0.35
0.000825	TRUE	Q02543	KQFHDSKIKFPLPHR	143	157	FALSE		FALSE	FALSE	TRUE	TRUE	20.931	0.484	0.114	-2.495	0	-2.432	60S ribosomal protein L18a	RPL18A	Eukaryota|Metazoa	STRMM|CRAGI|TRICA|ZOONE|PEDHC|AEDAE|NASVI|APIME|NEMVE|CAMFO|ACREC|RHOPR|ANOGA|DROMO|DROVI|DROAN|DROWI|STRPU|TRIAD|HARSA|DROME|ANODA|DROPS|DROYA|CULQU|HELRO|DROER|DROSE|ATTCE|DROPE|SOLIN|IXOSC|DROSI|ASCSU|LOALO|BRUMA|AMPQE|TRISP|CAERE|CAEBE|CAEEL|CAEBR|CAEJA|WUCBA|MEGSC	12	97	TRUE
0.00083	TRUE	Q9NRL3	TAHDDRGIRFLDNRT	654	668	FALSE		FALSE	FALSE	FALSE	FALSE	20.91	0.441	0.063	-2.678	-2.509	0	Striatin-4	STRN4	Eukaryota|Metazoa	TRICA|DAPPU|ZOONE|PEDHC|AEDAE|NASVI|APIME|NEMVE|CAMFO|ACREC|TETUR|DROGR|DROMO|DROVI|DROAN|DROWI|TRIAD|HARSA|DROME|ANODA|DROPS|DROYA|CULQU|HELRO|DROER|DROSE|DANPL|ATTCE|BOMMO|DROPE|SOLIN|IXOSC|DROSI|AMPQE|TRISP|MEGSC	12	73	TRUE
0.000832	TRUE	P27448	SAATPDRIRFPRGTA	546	560	FALSE		FALSE	FALSE	FALSE	FALSE	20.901	0.667	0.032	0	0	0	MAP/microtubule affinity-regulating kinase 3	MARK3	Eukaryota|Metazoa|Chordata|Craniata|Vertebrata|Euteleostomi	CHICK|FICAL|TAEGU|ANOCA|MELGA|OPHHA	8	26	TRUE
0.000832	TRUE	Q96KR1	KKTSTPKINFVGGNK	495	509	FALSE		FALSE	FALSE	TRUE	TRUE	20.903	0.489	0.001	-2.495	0	0	Zinc finger RNA-binding protein	ZFR	Eukaryota|Metazoa	STRMM|CRAGI|TRICA|ZOONE|APIME|CAMFO|ACREC|TETUR|RHOPR|HARSA|ACYPI|HELRO|DANPL|BOMMO|SOLIN|AMPQE	12	48	TRUE
0.000834	FALSE	A6NN90	LPLPNSRIRFLTTHP	436	450	FALSE		FALSE	FALSE	FALSE	FALSE	20.889	0.302	0.358	0	0	0	Uncharacterized protein C2orf81	C2orf81	Eukaryota|Metazoa|Chordata|Craniata|Vertebrata|Euteleostomi|Mammalia|Eutheria|Euarchontoglires|Primates|Haplorrhini|Catarrhini	NOMLE|MACFA|MACMU	2	5	FALSE			0.3		DUF4639
0.000837	TRUE	O00423	GGKDRKLISWSGNYQ	478	492	FALSE		FALSE	FALSE	FALSE	FALSE	20.88	0.302	0.641	-2.678	0	-2.959	Echinoderm microtubule-associated protein-like 1	EML1	Eukaryota|Metazoa	STRMM|CRAGI|TRICA|STRPU|ACYPI|HELRO|DANPL|IXOSC|TRISP|CLOSI|SCHMA	12	50	TRUE	0.2287		0.3
0.000839	FALSE	Q9Y6X4	EEPEQRGIEFEDESS	385	399	FALSE		FALSE	FALSE	FALSE	FALSE	20.865	0.815	0.899	0	0	0	Soluble lamin-associated protein of 75 kDa	FAM169A	Eukaryota|Metazoa|Chordata|Craniata|Vertebrata|Euteleostomi|Mammalia|Eutheria|Euarchontoglires	RABIT	5	9	FALSE
0.00084	TRUE	Q9Y3F4	GELAKPKIGFPETTE	313	327	FALSE		FALSE	FALSE	FALSE	FALSE	20.858	0.539	0.999	-2.495	-2.585	-4.903	Serine-threonine kinase receptor-associated protein	STRAP	Eukaryota|Metazoa|Chordata|Craniata|Vertebrata	SPETR	9	28	TRUE
0.000842	TRUE	P45378	KIPEGEKVDFDDIQK	58	72	FALSE		FALSE	FALSE	FALSE	FALSE	20.852	0.599	0.4	0	0	0	Troponin T, fast skeletal muscle	TNNT3	Eukaryota|Metazoa|Chordata|Craniata|Vertebrata	SPETR	9	35	TRUE
0.000843	TRUE	Q9BTE6	GSQVLVRVDWERRFD	90	104	FALSE		FALSE	FALSE	FALSE	FALSE	20.846	0.35	0.56	-2.959	0	0	Alanyl-tRNA editing protein Aarsd1	AARSD1	Eukaryota|Metazoa	CRAGI|AEDAE|RHOPR|STRPU|DANPL|BOMMO	12	26	TRUE			0.35		tRNA-synt_2c
0.000849	TRUE	P63208	AAILKKVIQWCTHHK	52	66	FALSE	17274640,17274640	TRUE	TRUE	FALSE	FALSE	20.819	0.441	0.167	0	-3.222	-4.327	S-phase kinase-associated protein 1	SKP1	Eukaryota|Metazoa	STRMM|CRAGI|TRICA|ZOONE|APIME|NEMVE|CAMFO|ACREC|TETUR|RHOPR|HARSA|ACYPI|HELRO|DANPL|ATTCE|BOMMO|IXOSC|ASCSU|LOALO|BRUMA|AMPQE|CAERE|CAEBE|CAEEL|HYMMI|CAEBR|CLOSI|SCHMA|CAEJA|WUCBA|PRIPA	12	83	TRUE					Skp1_POZ
0.000851	TRUE	Q9H5I5	PPSYSKAVSFEHLSF	1828	1842	FALSE		FALSE	FALSE	FALSE	FALSE	20.806	0.467	0.716	0	0	-2.658	Piezo-type mechanosensitive ion channel component 2	PIEZO2	Eukaryota|Metazoa|Chordata|Craniata|Vertebrata	SPETR	9	28	TRUE
0.000856	TRUE	Q8IX03	TQIEDPRVQWRREQE	79	93	FALSE		FALSE	FALSE	FALSE	FALSE	20.783	0.429	0.173	-3.545	-3.003	-2.699	Protein KIBRA	WWC1	Eukaryota|Metazoa	NEMVE	12	39	TRUE					WW
0.000858	TRUE	P07858	GPKPPQRVMFTEDLK	65	79	FALSE		FALSE	FALSE	FALSE	FALSE	20.775	0.387	0.961	-2.678	-3.105	-2.886	Cathepsin B	CTSB	Eukaryota|Metazoa|Chordata|Craniata|Vertebrata|Euteleostomi	CHICK|FICAL|ANAPL|TAEGU|MELGA	8	26	TRUE			0.39		Propeptide_C1
0.000858	TRUE	P08590	EPERPKEVEFDASKI	28	42	FALSE		FALSE	FALSE	FALSE	FALSE	20.774	0.636	0.281	0	0	-3.493	Myosin light chain 3	MYL3	Eukaryota|Metazoa|Chordata|Craniata|Vertebrata	SPETR	9	21	TRUE
0.000862	TRUE	Q8TBP0	HRAFWRNVQFTVDKD	477	491	FALSE		FALSE	FALSE	FALSE	FALSE	20.754	0.306	0.73	0	0	0	TBC1 domain family member 16	TBC1D16	Eukaryota|Metazoa|Chordata|Craniata|Vertebrata	SPETR	9	44	TRUE			0.31		RabGAP-TBC,Rab-GAP TBC
0.000862	TRUE	Q15811	ARGKKRQIGWFPANY	1118	1132	FALSE		FALSE	FALSE	TRUE	TRUE	20.754	0.308	0.35	0	-3.162	-3.152	Intersectin-1	ITSN1	Eukaryota|Metazoa	STRMM|CRAGI|PEDHC|AEDAE|NASVI|CAMFO|ACREC|TETUR|RHOPR|ANOGA|DROGR|DROMO|DROVI|DROAN|DROWI|STRPU|HARSA|DROME|ACYPI|ANODA|DROPS|DROYA|CULQU|HELRO|DROER|DROSE|ATTCE|BOMMO|DROPE|SOLIN|TRISP|HYMMI|ECHMU|SCHMA|WUCBA|PRIPA	12	76	TRUE			0.31		SH3_9,SH3 4
0.000862	FALSE	Q9UHF7	TIKEEPKIDFRVYNL	735	749	FALSE		FALSE	FALSE	FALSE	FALSE	20.759	0.405	0.452	0	0	-5.121	Zinc finger transcription factor Trps1	TRPS1	Eukaryota|Metazoa|Chordata|Craniata|Vertebrata|Euteleostomi|Mammalia|Eutheria|Euarchontoglires|Primates|Haplorrhini	CALJA	3	8	FALSE
0.000863	TRUE	Q13324	IPTSPTRISFHSIKQ	393	407	FALSE		FALSE	FALSE	FALSE	FALSE	20.751	0.478	0.114	0	0	-2.699	Corticotropin-releasing factor receptor 2	CRHR2	Eukaryota|Metazoa|Chordata|Craniata|Vertebrata	SPETR	9	42	TRUE
0.000865	TRUE	Q6ZMY3	LGKVQKMVSFNSKVE	1030	1044	FALSE	19389623,21382349	TRUE	TRUE	FALSE	FALSE	20.741	0.365	0.072	0	0	0	SPOC domain-containing protein 1	SPOCD1	Eukaryota|Metazoa|Chordata|Craniata|Vertebrata	SPETR	9	25	TRUE			0.36
0.00087	TRUE	Q8TDN4	RPKNFKKIHFIKNMR	315	329	FALSE		FALSE	FALSE	FALSE	FALSE	20.72	0.499	0.201	0	0	-4.449	CDK5 and ABL1 enzyme substrate 1	CABLES1	Eukaryota|Metazoa|Chordata|Craniata|Vertebrata	SPETR	9	36	TRUE
0.000871	TRUE	Q8TAM6	DEDEVRVIEFKKKHE	197	211	FALSE		FALSE	FALSE	FALSE	FALSE	20.716	0.494	0.047	0	-3.003	-4.162	Ermin	ERMN	Eukaryota|Metazoa|Chordata|Craniata|Vertebrata	SPETR	9	26	TRUE
0.000873	TRUE	Q6UB99	KETKGREVRFGKRSD	460	474	FALSE		FALSE	FALSE	FALSE	FALSE	20.71	0.57	0.352	0	0	-2.495	Ankyrin repeat domain-containing protein 11	ANKRD11	Eukaryota|Metazoa|Chordata|Craniata|Vertebrata|Euteleostomi	CHICK|FICAL|ANAPL|ANOCA|XENTR|MELGA|LATCH|OPHHA	8	33	TRUE
0.000875	FALSE	Q8NDA2	EAEPAPKITWHRDGI	3606	3620	FALSE		FALSE	FALSE	FALSE	FALSE	20.699	0.323	0.194	0	0	0	Hemicentin-2	HMCN2	Eukaryota|Metazoa|Chordata|Craniata|Vertebrata|Euteleostomi|Mammalia	MONDO|SARHA	7	3	FALSE			0.32		I-set,Ig-like C2-type 34
0.000876	FALSE	Q09666	LHLKAPKIGFSGPKL	4923	4937	FALSE		FALSE	FALSE	FALSE	FALSE	20.696	0.411	0.977	-2.495	-3.536	0	Neuroblast differentiation-associated protein AHNAK	AHNAK	Eukaryota|Metazoa|Chordata|Craniata|Vertebrata|Euteleostomi|Mammalia|Eutheria|Euarchontoglires|Primates|Haplorrhini	CALJA	3	5	FALSE
0.000876	FALSE	P59036	FRGSSQKIRWSRSPP	7	21	FALSE		FALSE	FALSE	FALSE	FALSE	20.695	0.564	0.874	0	0	0	Putative uncharacterized protein encoded by LINC00310	LINC00310	Eukaryota|Metazoa|Chordata|Craniata|Vertebrata|Euteleostomi|Mammalia|Eutheria|Euarchontoglires|Primates|Haplorrhini|Catarrhini	NOMLE	2	3	FALSE
0.000877	FALSE	Q2M329	QAAEGKEVRFQASLP	131	145	FALSE		FALSE	FALSE	FALSE	FALSE	20.693	0.581	0.716	0	0	0	Coiled-coil domain-containing protein 96	CCDC96	Eukaryota|Metazoa|Chordata|Craniata|Vertebrata|Euteleostomi|Mammalia|Eutheria|Euarchontoglires|Primates|Haplorrhini|Catarrhini|Hominidae	PANTR|GORGO	1	3	FALSE
0.000878	FALSE	Q68DQ2	RAGSGERVTFQLPDP	2164	2178	FALSE		FALSE	FALSE	FALSE	FALSE	20.685	0.494	0.101	0	0	0	Very large A-kinase anchor protein	CRYBG3	Eukaryota|Metazoa|Chordata|Craniata|Vertebrata|Euteleostomi|Mammalia|Eutheria|Euarchontoglires	RAT|CRIGR	5	3	FALSE
0.000887	TRUE	Q9BUX1	GGYDTKEVTFYPQDA	161	175	FALSE		FALSE	FALSE	FALSE	FALSE	20.65	0.321	0.475	0	0	-2.699	Cation transport regulator-like protein 1	CHAC1	Eukaryota|Metazoa	TETUR|LOALO|BRUMA|WUCBA	12	48	TRUE			0.32		ChaC
0.000889	TRUE	Q8IY45	GPNKLKQVTWTVY	246	258	FALSE		FALSE	FALSE	FALSE	FALSE	20.643	0.309	1	0	0	0	Protein AMN1 homolog	AMN1	Eukaryota|Metazoa|Chordata|Craniata|Vertebrata	SPETR	9	35	TRUE			0.31
0.00089	TRUE	Q9HCS7	PLRAQSKILFVRSDA	788	802	FALSE		FALSE	FALSE	TRUE	TRUE	20.637	0.376	0.025	0	-2.569	0	Pre-mRNA-splicing factor SYF1	XAB2	Eukaryota|Metazoa	CRAGI|STRPU|TRIAD	12	42	TRUE			0.38
0.000892	TRUE	O15067	SAIQGKEVRFLRPED	274	288	FALSE		FALSE	FALSE	FALSE	FALSE	20.627	0.5	0.989	0	0	-2.276	Phosphoribosylformylglycinamidine synthase	PFAS	Eukaryota|Metazoa|Chordata|Craniata|Vertebrata	SPETR	9	28	TRUE					AIRS
0.000899	TRUE	O15164	QQPPPRLINFQNHSP	510	524	FALSE		FALSE	FALSE	FALSE	FALSE	20.595	0.846	0.894	-2.678	-3.037	-2.398	Transcription intermediary factor 1-alpha	TRIM24	Eukaryota|Metazoa|Chordata|Craniata|Vertebrata	SPETR	9	34	TRUE
0.000899	FALSE	A8MT65	KESTVQKILWEEPSN	122	136	FALSE		FALSE	FALSE	FALSE	FALSE	20.595	0.424	0.239	0	0	0	Zinc finger protein 891	ZNF891	Eukaryota|Metazoa|Chordata|Craniata|Vertebrata|Euteleostomi|Mammalia|Eutheria|Euarchontoglires|Primates|Haplorrhini|Catarrhini	NOMLE|MACFA|MACMU	2	6	FALSE
0.000902	TRUE	Q9BT49	RETRNRGISFHRLPK	16	30	FALSE		FALSE	FALSE	FALSE	FALSE	20.58	0.481	0.591	-4.979	-3.19	0	THAP domain-containing protein 7	THAP7	Eukaryota|Metazoa|Chordata|Craniata|Vertebrata|Euteleostomi	ANOCA|LEPOC|GASAC	8	30	TRUE					THAP,zinc finger region:THAP-type
0.000905	TRUE	P17676	IGDHERAIDFSPYLE	66	80	FALSE		FALSE	FALSE	FALSE	FALSE	20.569	0.611	0.065	-2.678	-3.037	-3.928	CCAAT/enhancer-binding protein beta	CEBPB	Eukaryota|Metazoa|Chordata|Craniata|Vertebrata|Euteleostomi	CHICK|FICAL|ANAPL|TAEGU|ANOCA|XENTR|LATCH|LEPOC|ORENI|TAKRU|DANRE|XIPMA|GASAC	8	28	TRUE
0.000905	FALSE	Q9HCK1	VKPTDSRINFDSHEP	1278	1292	FALSE	15231748,23080069	TRUE	TRUE	FALSE	FALSE	20.571	0.43	0.669	0	0	0	DBF4-type zinc finger-containing protein 2	ZDBF2	Eukaryota|Metazoa|Chordata|Craniata|Vertebrata|Euteleostomi|Mammalia|Eutheria	MUSPF|CANFA|AILME|HORSE|BOVIN|FELCA|SHEEP|PTEAL|PIG	6	19	FALSE
0.000906	TRUE	Q9NR81	RIKNFFRVSFKNGSQ	409	423	FALSE		FALSE	FALSE	FALSE	FALSE	20.563	0.332	0.072	0	0	-3.152	Rho guanine nucleotide exchange factor 3	ARHGEF3	Eukaryota|Metazoa	STRMM|CRAGI|ZOONE	12	34	TRUE			0.33		PH
0.00091	FALSE	Q684P5	MFGRKRSVSFGGFGW	1	15	FALSE		FALSE	FALSE	FALSE	FALSE	20.551	0.363	0.655	0	-3.162	0	Rap1 GTPase-activating protein 2	RAP1GAP2	Eukaryota|Metazoa|Chordata|Craniata|Vertebrata|Euteleostomi|Mammalia|Eutheria|Euarchontoglires|Primates|Haplorrhini|Catarrhini|Hominidae	PANTR	1	2	FALSE			0.36
0.000915	TRUE	A4QPH2	QEADGQKISWQAAIF	302	316	FALSE		FALSE	FALSE	FALSE	FALSE	20.526	0.367	0.312	0	0	-3.69	Putative phosphatidylinositol 4-kinase alpha-like protein P2	PI4KAP2	Eukaryota|Metazoa	PRIPA	12	7	TRUE			0.37		PI3K/PI4K
0.000917	TRUE	Q9NXH9	VTEGAAKIAFPSANE	57	71	FALSE		FALSE	FALSE	FALSE	FALSE	20.521	0.375	0.367	-2.495	0	0	tRNA (guanine(26)-N(2))-dimethyltransferase	TRMT1	Eukaryota|Metazoa	STRMM|TRISP|CAERE|CAEBE|CAEEL|CAEBR|PRIPA	12	39	TRUE			0.38		TRM
0.000921	TRUE	P13805	KIPEGERVDFDDIHR	54	68	FALSE		FALSE	FALSE	FALSE	FALSE	20.494	0.492	0.773	0	0	0	Troponin T, slow skeletal muscle	TNNT1	Eukaryota|Metazoa|Chordata|Craniata|Vertebrata	SPETR	9	32	TRUE
0.000925	TRUE	Q14181	SREDKKQVQFVSEPC	446	460	FALSE		FALSE	FALSE	FALSE	FALSE	20.478	0.322	0.686	0	-3.037	-3.708	DNA polymerase alpha subunit B	POLA2	Eukaryota|Metazoa	STRMM|NEMVE|RHOPR|STRPU	12	35	TRUE			0.32		DNA_pol_E_B
0.000928	TRUE	O95696	SIRKAVRIAFDRAMN	1027	1041	FALSE		FALSE	FALSE	FALSE	FALSE	20.461	0.325	0.924	0	-3.222	0	Bromodomain-containing protein 1	BRD1	Eukaryota|Metazoa|Chordata|Craniata|Vertebrata|Euteleostomi	CHICK	8	26	TRUE	0.3407		0.33		PWWP
0.000929	TRUE	P19174	VKLETRQITWSRGAD	53	67	FALSE		FALSE	FALSE	FALSE	FALSE	20.456	0.335	0.129	-3.64	-2.585	-4.385	1-phosphatidylinositol 4,5-bisphosphate phosphodiesterase gamma-1	PLCG1	Eukaryota|Metazoa	STRMM|TRICA|ZOONE|PEDHC|AEDAE|ANOGA|HARSA|ANODA|CULQU|HELRO|ATTCE|IXOSC	12	47	TRUE			0.33		PH 1
0.00093	TRUE	Q9BSC4	LTDDRFKVMFENPDF	480	494	FALSE		FALSE	FALSE	FALSE	FALSE	20.453	0.302	0.277	-2.495	0	0	Nucleolar protein 10	NOL10	Eukaryota|Metazoa|Chordata|Craniata|Vertebrata	SPETR	9	45	TRUE			0.3		NUC153
0.000932	TRUE	Q8N6N3	YNPLNKQIDWERHVV	73	87	FALSE		FALSE	FALSE	FALSE	FALSE	20.443	0.313	0.219	-2.495	0	0	UPF0690 protein C1orf52	C1orf52	Eukaryota|Metazoa|Chordata|Craniata|Vertebrata	SPETR	9	9	TRUE			0.31		DUF4660
0.000932	TRUE	Q96I24	QNDAGVRIQFKPDDG	280	294	FALSE		FALSE	FALSE	FALSE	FALSE	20.448	0.45	0.241	-2.495	0	0	Far upstream element-binding protein 3	FUBP3	Eukaryota|Metazoa	STRMM|CRAGI|TRICA|DAPPU|ZOONE|APIME|NEMVE|CAMFO|ACREC|TETUR|STRPU|TRIAD|HARSA|ACYPI|HELRO|ATTCE|BOMMO|SOLIN|IXOSC|DROSI|BRUMA|TRISP|CAERE|CAEBE|CAEEL|CAEBR|CAEJA|PRIPA	12	77	TRUE					KH_1
0.000932	TRUE	P04406	QERDPSKIKWGDAGA	78	92	FALSE		FALSE	FALSE	FALSE	FALSE	20.443	0.353	0.248	-2.678	0	-3.48	Glyceraldehyde-3-phosphate dehydrogenase	GAPDH	Eukaryota|Metazoa	ACYPI|DROSI|HYMMI	12	11	TRUE	0.4287		0.35		Gp_dh_N
0.000932	TRUE	Q96AE4	QNDAGVRIQFKPDDG	302	316	FALSE		FALSE	FALSE	FALSE	FALSE	20.448	0.48	0.416	-2.495	0	0	Far upstream element-binding protein 1	FUBP1	Eukaryota|Metazoa	STRMM	12	47	TRUE	0.4767				KH_1
0.000936	TRUE	Q96Q04	LERKRKMVSFHGDVT	1344	1358	FALSE	19389623	TRUE	TRUE	FALSE	FALSE	20.426	0.463	0.882	0	0	0	Serine/threonine-protein kinase LMTK3	LMTK3	Eukaryota|Metazoa|Chordata|Craniata|Vertebrata	SPETR	9	17	TRUE
0.000937	TRUE	Q92945	QNDAGVRIQFKQDDG	349	363	FALSE		FALSE	FALSE	TRUE	TRUE	20.423	0.483	0.554	-2.495	-2.569	-2.432	Far upstream element-binding protein 2	KHSRP	Eukaryota|Metazoa	STRMM|CRAGI	12	44	TRUE					KH_1
0.000938	FALSE	Q8NHH1	AASVTGRVTWAASPM	4	18	FALSE		FALSE	FALSE	FALSE	FALSE	20.418	0.361	0.924	0	-2.509	0	Tubulin polyglutamylase TTLL11	TTLL11	Eukaryota|Metazoa|Chordata|Craniata|Vertebrata|Euteleostomi|Mammalia|Eutheria|Euarchontoglires|Primates|Haplorrhini	CALJA	3	3	FALSE			0.36
0.000939	TRUE	Q8WVB6	ASSHTPRITFPSSQQ	710	724	FALSE		FALSE	FALSE	FALSE	FALSE	20.41	0.379	0.263	0	0	-3.072	Chromosome transmission fidelity protein 18 homolog	CHTF18	Eukaryota|Metazoa	AEDAE|ANOGA|DROGR|DROMO|DROVI|DROAN|DROWI|DROME|DROPS|DROYA|HELRO|DROER|DROSE|BOMMO|DROSI|MEGSC	12	44	TRUE			0.38
0.000947	TRUE	Q15652	QGSKSKQIQWPALTF	99	113	FALSE		FALSE	FALSE	TRUE	TRUE	20.369	0.421	0.837	0	-2.569	0	Probable JmjC domain-containing histone demethylation protein 2C	JMJD1C	Eukaryota|Metazoa	STRMM	12	29	TRUE
0.000947	FALSE	Q8IWN6	SKRCLRKVDWLLPRA	90	104	FALSE		FALSE	FALSE	FALSE	FALSE	20.37	0.307	1	0	0	0	Protein FAM223A	FAM223A	Eukaryota|Metazoa|Chordata|Craniata|Vertebrata|Euteleostomi|Mammalia|Eutheria|Euarchontoglires|Primates|Haplorrhini|Catarrhini|Hominidae	PONAB	1	2	FALSE			0.31
0.000947	FALSE	A6NKX1	SKRCLRKVDWLLPRA	90	104	FALSE		FALSE	FALSE	FALSE	FALSE	20.37	0.307	1	0	0	0	Protein FAM223B	FAM223B	Eukaryota|Metazoa|Chordata|Craniata|Vertebrata|Euteleostomi|Mammalia|Eutheria|Euarchontoglires|Primates|Haplorrhini|Catarrhini|Hominidae	GORGO|PONAB	1	3	FALSE			0.31
0.000949	TRUE	Q07157	LRPSMKLVKFRKGDS	418	432	FALSE	26496610	TRUE	TRUE	FALSE	FALSE	20.361	0.307	0.334	0	-3.418	-2.658	Tight junction protein ZO-1	TJP1	Eukaryota|Metazoa	TRICA|DAPPU|ZOONE|PEDHC|AEDAE|NASVI|APIME|CAMFO|ACREC|TETUR|ANOGA|DROGR|DROMO|DROVI|DROAN|DROWI|TRIAD|HARSA|DROME|ACYPI|ANODA|DROPS|DROYA|CULQU|DROER|DROSE|ATTCE|BOMMO|DROSI	12	78	TRUE			0.31		PDZ
0.000952	TRUE	Q9H0T7	DLSQEREVTFQEGKE	135	149	FALSE		FALSE	FALSE	FALSE	FALSE	20.347	0.391	0.336	0	-3.162	0	Ras-related protein Rab-17	RAB17	Eukaryota|Metazoa|Chordata|Craniata|Vertebrata	SPETR	9	21	TRUE			0.39		Ras
0.000952	TRUE	Q9Y2H5	TRTARKAVAFGKRSH	36	50	FALSE		FALSE	FALSE	FALSE	FALSE	20.343	0.625	0.345	0	0	0	Pleckstrin homology domain-containing family A member 6	PLEKHA6	Eukaryota|Metazoa|Chordata|Craniata|Vertebrata|Euteleostomi	CHICK|FICAL|ANOCA|XENTR|MELGA|LATCH|LEPOC	8	31	TRUE
0.000955	TRUE	Q76FK4	ETVKPGKIVWQEDPR	1064	1078	FALSE		FALSE	FALSE	FALSE	FALSE	20.33	0.473	0.233	-2.495	-3.105	0	Nucleolar protein 8	NOL8	Eukaryota|Metazoa|Chordata|Craniata|Vertebrata|Euteleostomi	CHICK|FICAL|ANAPL|TAEGU|ANOCA|XENTR|MELGA|ORENI|XIPMA|ORYLA|GASAC|ASTMX	8	33	TRUE
0.000957	TRUE	Q9Y4F1	DALEDKIVEFHHNHI	190	204	FALSE	19389623	TRUE	TRUE	FALSE	FALSE	20.319	0.398	0.63	0	-3.162	-2.42	FERM, RhoGEF and pleckstrin domain-containing protein 1	FARP1	Eukaryota|Metazoa|Chordata|Craniata|Vertebrata|Euteleostomi	LATCH	8	29	TRUE			0.4		FERM,FERM_M
0.000959	TRUE	P45379	KIPDGERVDFDDIHR	88	102	FALSE		FALSE	FALSE	FALSE	FALSE	20.31	0.525	0.664	0	0	-3.493	Troponin T, cardiac muscle	TNNT2	Eukaryota|Metazoa|Chordata|Craniata|Vertebrata	SPETR	9	44	TRUE
0.000959	TRUE	Q96B70	AADVIQRIRWDPRLD	89	103	FALSE		FALSE	FALSE	FALSE	FALSE	20.31	0.353	0.129	0	0	0	Leukocyte receptor cluster member 9	LENG9	Eukaryota|Metazoa	STRMM|CRAGI|DAPPU|NEMVE|STRPU|HELRO|CLOSI|SCHMA	12	35	TRUE			0.35
0.000965	TRUE	Q1MSJ5	IPPERPRIAFQTPLP	477	491	FALSE		FALSE	FALSE	FALSE	FALSE	20.28	0.575	0.19	0	0	0	Centrosome and spindle pole-associated protein 1	CSPP1	Eukaryota|Metazoa|Chordata|Craniata|Vertebrata	SPETR	9	37	TRUE
0.000967	TRUE	Q86VF7	DLNLTRGVGWTPPGS	1658	1672	FALSE		FALSE	FALSE	FALSE	FALSE	20.266	0.377	0.624	0	-3.521	0	Nebulin-related-anchoring protein	NRAP	Eukaryota|Metazoa|Chordata|Craniata|Vertebrata	SPETR	9	45	TRUE			0.38		Nebulin
0.00097	TRUE	Q8N9C0	RGKPLPKVTWYKDGM	632	646	FALSE		FALSE	FALSE	FALSE	FALSE	20.252	0.307	0.338	0	0	0	Immunoglobulin superfamily member 22	IGSF22	Eukaryota|Metazoa	SOLIN	12	15	TRUE			0.31		I-set
0.000972	TRUE	Q8NEF9	AVFQGKKITFDD	418	429	FALSE		FALSE	FALSE	FALSE	FALSE	20.236	0.608	1	-2.495	0	0	Serum response factor-binding protein 1	SRFBP1	Eukaryota|Metazoa	CRAGI|DAPPU|ZOONE|PEDHC|NASVI|APIME|CAMFO|ACREC|RHOPR|ACYPI|SOLIN|IXOSC|ASCSU	12	63	TRUE					BUD22
0.000973	TRUE	Q6P9G9	KQLLDSKIGFEIGIE	217	231	FALSE		FALSE	FALSE	FALSE	FALSE	20.231	0.412	0.048	0	0	0	Zinc finger protein 449	ZNF449	Eukaryota|Metazoa|Chordata|Craniata|Vertebrata	SPETR	9	23	TRUE
0.000973	FALSE	Q12816	IATNKPKITWQALNL	95	109	FALSE		FALSE	FALSE	FALSE	FALSE	20.229	0.312	0.619	0	0	0	Trophinin	TRO	Eukaryota|Metazoa|Chordata|Craniata|Vertebrata|Euteleostomi|Mammalia|Eutheria|Euarchontoglires|Primates|Haplorrhini|Catarrhini	NOMLE	2	3	FALSE			0.31
0.000975	TRUE	Q9UEY8	ETSPRTKITWMKAED	459	473	FALSE		FALSE	FALSE	FALSE	FALSE	20.22	0.568	0.363	0	-2.585	0	Gamma-adducin	ADD3	Eukaryota|Metazoa|Chordata|Craniata|Vertebrata	SPETR	9	37	TRUE
0.000981	TRUE	Q9UKU7	EQKEFQKVAFDFAAR	44	58	FALSE	23080069	TRUE	TRUE	FALSE	FALSE	20.197	0.326	0.835	0	0	-2.886	Isobutyryl-CoA dehydrogenase, mitochondrial	ACAD8	Eukaryota|Metazoa|Chordata|Craniata|Vertebrata	SPETR	9	40	TRUE	0.326		0.33		Acyl-CoA_dh_N
0.000982	TRUE	Q6ZV29	RFRKRDKVMFYGRKI	49	63	FALSE		FALSE	FALSE	FALSE	FALSE	20.175	0.332	0.164	-2.959	-2.469	-2.553	Patatin-like phospholipase domain-containing protein 7	PNPLA7	Eukaryota|Metazoa	STRMM|CRAGI|ZOONE|NASVI|APIME|ACREC|RHOPR|TRIAD|ACYPI|ANODA|ATTCE	12	41	TRUE			0.33
0.000982	TRUE	O60716	EDCKPRHIEWESVLT	514	528	FALSE		FALSE	FALSE	TRUE	TRUE	20.175	0.366	0.417	0	-4.939	-2.699	Catenin delta-1	CTNND1	Eukaryota|Metazoa|Chordata|Craniata|Vertebrata	SPETR	9	39	TRUE			0.37
0.000986	TRUE	Q6ZV29	RFRKRDKVMFYGRKI	49	63	FALSE		FALSE	FALSE	FALSE	FALSE	20.175	0.332	0.164	-2.959	-2.469	-2.553	Patatin-like phospholipase domain-containing protein 7	PNPLA7	Eukaryota|Metazoa	STRMM|CRAGI|ZOONE|NASVI|APIME|ACREC|RHOPR|TRIAD|ACYPI|ANODA|ATTCE	12	41	TRUE			0.33
0.000986	TRUE	O60716	EDCKPRHIEWESVLT	514	528	FALSE		FALSE	FALSE	TRUE	TRUE	20.175	0.366	0.417	0	-4.939	-2.699	Catenin delta-1	CTNND1	Eukaryota|Metazoa|Chordata|Craniata|Vertebrata	SPETR	9	39	TRUE			0.37
0.000989	FALSE	Q8N8L2	GKALSRLISFRRHMR	249	263	FALSE		FALSE	FALSE	FALSE	FALSE	20.14	0.326	1	0	0	0	Zinc finger protein 491	ZNF491	Eukaryota|Metazoa|Chordata|Craniata|Vertebrata|Euteleostomi|Mammalia|Eutheria|Euarchontoglires|Primates|Haplorrhini|Catarrhini|Hominidae	GORGO	1	2	FALSE			0.33		zinc finger region:C2H2-type 7,zf-H2C2_2
0.00099	TRUE	Q969Q1	IADALRAIDFGTDEE	315	329	FALSE		FALSE	FALSE	FALSE	FALSE	20.137	0.488	0.025	0	0	-2.658	E3 ubiquitin-protein ligase TRIM63	TRIM63	Eukaryota|Metazoa|Chordata	OIKDI	11	35	TRUE					COS
0.000993	TRUE	Q969Q1	IADALRAIDFGTDEE	315	329	FALSE		FALSE	FALSE	FALSE	FALSE	20.137	0.488	0.025	0	0	-2.658	E3 ubiquitin-protein ligase TRIM63	TRIM63	Eukaryota|Metazoa|Chordata	OIKDI	11	35	TRUE					COS
0.000993	FALSE	Q8N8L2	GKALSRLISFRRHMR	249	263	FALSE		FALSE	FALSE	FALSE	FALSE	20.14	0.326	1	0	0	0	Zinc finger protein 491	ZNF491	Eukaryota|Metazoa|Chordata|Craniata|Vertebrata|Euteleostomi|Mammalia|Eutheria|Euarchontoglires|Primates|Haplorrhini|Catarrhini|Hominidae	GORGO	1	2	FALSE			0.33		zinc finger region:C2H2-type 7,zf-H2C2_2
0.000995	TRUE	Q13635	ETGQNKRIPFEDRTG	524	538	FALSE		FALSE	FALSE	FALSE	FALSE	20.118	0.315	0.991	0	-3.003	-4.327	Protein patched homolog 1	PTCH1	Eukaryota|Metazoa|Chordata|Craniata|Vertebrata|Euteleostomi	CHICK|FICAL|ANAPL|TAEGU|XENTR|LATCH|LEPOC|ORENI|DANRE|TAKRU|OPHHA|XIPMA|ORYLA|ASTMX	8	43	TRUE			0.31		SSD,Sterol-sensing
0.000999	TRUE	Q9UFH2	PPGTKKLVYFIDDMN	2497	2511	FALSE		FALSE	FALSE	FALSE	FALSE	20.1	0.318	0.846	0	-3.003	0	Dynein heavy chain 17, axonemal	DNAH17	Eukaryota|Metazoa	STRPU|HELRO|DROPE|AMPQE|HYMMI|ECHMU|CLOSI|SCHMA	12	39	TRUE			0.32		AAA_7
0.001	TRUE	Q8NA57	DSAWRKRIPFSKTYS	385	399	FALSE		FALSE	FALSE	FALSE	FALSE	20.099	0.406	0.589	0	0	0	Uncharacterized protein C12orf50	C12orf50	Eukaryota|Metazoa|Chordata|Craniata|Vertebrata	SPETR	9	29	TRUE

## Sheet: KVxF phosphorylation
Table C: The phosphostate of the validated and predicted RVxF motifs. The phosphorylated (experimentally validated phosphorylation sites annotated in the UniProt, phospho.ELM or phosphosite databases) or phosphorylatable (by Serine/Threonine Kinases - any serine or threonine) residues within the predicted and validated motif sets were collected and the kinase specificity of each site was annotate…
UniProt Accession	Gene	Protein	Start	End	Motif Core	Phosphorylated Core	Phosphorylatable Core	-5	-4	-3	-2	-1	P1	P2	P3	P4	P5	+1	+2	+3	+4	+5	Peptide
A8K8P3	SFI1	Protein SFI1 homolog	946	960	RKVTF	False	True	A	I	A	P	S	R	K	V	T	F	E	G	P	L	L	AIAPSRKVTFEGPLL	Validated		Phosphorylated				Phosphorylatable
O00566	MPHOSPH10	U3 small nucleolar ribonucleoprotein protein MPP10	324	338	KRVTF	True	True	H	K	E	S	L	K	R	V	pT	F	A	L	P	D	D	HKESLKRVTFALPDD	Validated		17	0.68	[KR]xx([ST]) sites		12	0.18	(S)xx[DE] sites
O14640	DVL1	Segment polarity protein dishevelled homolog DVL-1	480	494	NKITF	False	True	L	R	H	T	V	N	K	I	T	F	S	E	Q	C	Y	LRHTVNKITFSEQCY	Validated		7	0.28	(S)xx[DE] sites		2	0.03	[DEN]x([ST]) sites
O14965	AURKA	Aurora kinase A	156	170	LKVLF	False	False	K	F	I	L	A	L	K	V	L	F	K	A	Q	L	E	KFILALKVLFKAQLE	Validated		18	0.72	[KR]x([ST]) sites		41	0.63	[KR]xx([ST]) sites
O14965	AURKA	Aurora kinase A	337	351	SRVEF	True	True	T	Y	K	R	I	pS	R	V	E	F	T	F	P	D	F	TYKRISRVEFTFPDF	Validated		2	0.08	(S)Q sites		2	0.03	(S)Q sites
O14974	PPP1R12A	Protein phosphatase 1 regulatory subunit 12A	29	43	TKVKF	False	True	V	K	R	Q	K	T	K	V	K	F	D	D	G	A	V	VKRQKTKVKFDDGAV	Validated		53	0.481818	Phosphorylatable Peptides		37	0.57	[KR]x([ST]) sites
O15084	ANKRD28	Serine/threonine-protein phosphatase 6 regulatory ankyrin repeat subunit A	1003	1017	KTVSF	True	True	pY	T	N	T	pS	K	T	V	pS	F	E	A	L	P	I	YTNTSKTVSFEALPI	Validated		22	0.2	Phosphorylated Peptides		2	0.03	[DE]xx([ST]) sites
O43526	KCNQ2	Potassium voltage-gated channel subfamily KQT member 2	15	29	LKVGF	False	False	S	G	E	K	K	L	K	V	G	F	V	G	L	D	P	SGEKKLKVGFVGLDP	Validated		25		Phosphorylated Sites		53	0.481818	Phosphorylatable Peptides
O43865	AHCYL1	S-adenosylhomocysteine hydrolase-like protein 1	35	49	KQIQF	False	False	pT	K	A	P	K	K	Q	I	Q	F	A	D	D	M	Q	TKAPKKQIQFADDMQ	Validated		110		Peptides		22	0.2	Phosphorylated Peptides
O60237	PPP1R12B	Protein phosphatase 1 regulatory subunit 12B	47	61	PRVRF	False	False	T	R	R	G	S	P	R	V	R	F	E	D	G	A	V	TRRGSPRVRFEDGAV	Validated						65		Phosphorylatable Sites
O60927	PPP1R11	E3 ubiquitin-protein ligase PPP1R11	34	48	KKVEW	False	False	K	R	K	P	E	K	K	V	E	W	T	S	D	T	V	KRKPEKKVEWTSDTV	Validated						110		Peptides
O75376	NCOR1	Nuclear receptor corepressor 1	408	422	RRVKF	False	False	F	D	A	E	Q	R	R	V	K	F	I	N	M	N	G	FDAEQRRVKFINMNG	Validated
O75807	PPP1R15A	Protein phosphatase 1 regulatory subunit 15A	549	563	RKVRF	False	False	T	P	L	K	A	R	K	V	R	F	S	E	K	V	T	TPLKARKVRFSEKVT	Validated
O95405	ZFYVE9	Zinc finger FYVE domain-containing protein 9	821	835	RRVWF	False	False	Q	P	R	E	Q	R	R	V	W	F	A	D	G	I	L	QPREQRRVWFADGIL	Validated
O95685	PPP1R3D	Protein phosphatase 1 regulatory subunit 3D	96	110	LRVRF	False	False	G	C	pS	Q	K	L	R	V	R	F	A	D	A	L	G	GCSQKLRVRFADALG	Validated
O95793	STAU1	Double-stranded RNA-binding protein Staufen homolog 1	376	390	RKVTF	False	True	K	P	G	D	G	R	K	V	T	F	F	E	P	G	pS	KPGDGRKVTFFEPGS	Validated
P06400	RB1	Retinoblastoma-associated protein	868	882	KKLRF	False	False	P	P	K	P	L	K	K	L	R	F	D	I	E	G	pS	PPKPLKKLRFDIEGS	Validated
P10415	BCL2	Apoptosis regulator Bcl-2	141	155	RIVAF	False	False	G	V	N	W	G	R	I	V	A	F	F	E	F	G	G	GVNWGRIVAFFEFGG	Validated
P16591	FER	Tyrosine-protein kinase Fer	596	610	LKIKF	False	False	D	L	P	Q	E	L	K	I	K	F	L	Q	E	A	K	DLPQELKIKFLQEAK	Validated
P17658	KCNA6	Potassium voltage-gated channel subfamily A member 6	67	81	RRVRF	False	False	L	G	D	P	G	R	R	V	R	F	F	D	P	L	R	LGDPGRRVRFFDPLR	Validated
P20042	EIF2S2	Eukaryotic translation initiation factor 2 subunit 2	124	138	KNVKF	False	False	K	K	K	K	K	K	N	V	K	F	P	D	E	D	E	KKKKKKNVKFPDEDE	Validated
P21817	RYR1	Ryanodine receptor 1	781	795	VKVRF	False	False	pS	F	S	A	G	V	K	V	R	F	L	L	G	G	R	SFSAGVKVRFLLGGR	Validated
P23246	SFPQ	Splicing factor, proline- and glutamine-rich	357	371	LRVRF	False	False	M	R	G	R	Q	L	R	V	R	F	A	pT	H	A	A	MRGRQLRVRFATHAA	Validated
P25054	APC	Adenomatous polyposis coli protein	1623	1637	KHVSF	False	True	R	L	Q	P	Q	K	H	V	S	F	pT	P	G	D	D	RLQPQKHVSFTPGDD	Validated
P38398	BRCA1	Breast cancer type 1 susceptibility protein	892	906	PKVTF	False	True	L	K	K	Q	S	P	K	V	T	F	E	C	E	Q	K	LKKQSPKVTFECEQK	Validated
P41236	PPP1R2	Protein phosphatase inhibitor 2	38	52	KSQKW	True	True	E	E	L	S	K	K	pS	Q	K	W	D	E	M	N	I	EELSKKSQKWDEMNI	Validated
P41594	GRM5	Metabotropic glutamate receptor 5	908	922	KSVTW	False	True	S	S	S	N	G	K	S	V	T	W	A	Q	N	E	K	SSSNGKSVTWAQNEK	Validated
P46013	MKI67	Proliferation marker protein Ki-67	499	513	RRVSF	True	True	I	P	L	K	R	R	R	V	pS	F	G	G	H	L	R	IPLKRRRVSFGGHLR	Validated
P49750	YLPM1	YLP motif-containing protein 1	2092	2106	KRVRW	False	False	S	E	P	G	K	K	R	V	R	W	A	D	L	E	E	SEPGKKRVRWADLEE	Validated
P49815	TSC2	Tuberin	1284	1298	RSVSW	False	True	Q	G	Q	L	H	R	S	V	S	W	A	D	S	A	V	QGQLHRSVSWADSAV	Validated
P51798	CLCN7	H(+)/Cl(-) exchange transporter 7	1	15	KKVSW	True	True	M	A	N	V	S	K	K	V	pS	W	pS	G	R	D	R	MANVSKKVSWSGRDR	Validated
P51955	NEK2	Serine/threonine-protein kinase Nek2	377	391	KKVHF	False	False	S	pS	V	I	K	K	K	V	H	F	pS	G	E	pS	K	SSVIKKKVHFSGESK	Validated
P54792	DVL1P1	Putative segment polarity protein dishevelled homolog DVL1P1	455	469	NKITF	False	True	L	R	H	T	V	N	K	I	T	F	S	E	Q	C	Y	LRHTVNKITFSEQCY	Validated
P55011	SLC12A2	Solute carrier family 12 member 2	134	148	FRVNF	False	False	E	A	K	G	R	F	R	V	N	F	V	D	P	A	A	EAKGRFRVNFVDPAA	Validated
Q02224	CENPE	Centromere-associated protein E	414	428	RRVTW	True	True	K	A	K	R	K	R	R	V	pT	W	C	L	G	K	I	KAKRKRRVTWCLGKI	Validated
Q07817	BCL2L1	Bcl-2-like protein 1	134	148	RIVAF	False	False	G	V	N	W	G	R	I	V	A	F	F	S	F	G	G	GVNWGRIVAFFSFGG	Validated
Q12972	PPP1R8	Nuclear inhibitor of protein phosphatase 1	194	208	SRVTF	True	True	R	K	R	K	N	pS	R	V	pT	F	pS	E	D	D	E	RKRKNSRVTFSEDDE	Validated
Q13255	GRM1	Metabotropic glutamate receptor 1	886	900	KSVSW	True	True	A	N	S	N	G	K	S	V	pS	W	S	E	P	G	G	ANSNGKSVSWSEPGG	Validated
Q13522	PPP1R1A	Protein phosphatase 1 regulatory subunit 1A	3	17	RKIQF	False	False	Q	D	N	pS	P	R	K	I	Q	F	T	V	P	L	L	QDNSPRKIQFTVPLL	Validated
Q13625	TP53BP2	Apoptosis-stimulating of p53 protein 2	915	929	MRVKF	False	False	R	I	A	H	G	M	R	V	K	F	N	P	L	A	L	RIAHGMRVKFNPLAL	Validated
Q14643	ITPR1	Inositol 1,4,5-trisphosphate receptor type 1	2627	2641	KTVTF	False	True	D	K	F	D	N	K	T	V	T	F	E	E	H	I	K	DKFDNKTVTFEEHIK	Validated
Q14684	RRP1B	Ribosomal RNA processing protein 1 homolog B	677	691	KKVTF	False	True	pT	P	pS	pS	pS	K	K	V	T	F	G	L	N	R	N	TPSSSKKVTFGLNRN	Validated
Q15111	PLCL1	Inactive phospholipase C-like protein 1	87	101	KTVSF	True	True	C	G	G	R	K	K	pT	V	pS	F	S	pS	M	P	S	CGGRKKTVSFSSMPS	Validated
Q15233	NONO	Non-POU domain-containing octamer-binding protein	134	148	LRVRF	False	False	L	R	G	K	Q	L	R	V	R	F	A	C	H	pS	A	LRGKQLRVRFACHSA	Validated
Q16821	PPP1R3A	Protein phosphatase 1 regulatory subunit 3A	57	71	RRVSF	True	True	P	S	S	G	T	R	R	V	pS	F	A	D	S	F	G	PSSGTRRVSFADSFG	Validated
Q4KMQ1	TPRN	Taperin	571	585	MKISF	True	True	S	S	R	K	K	M	K	I	pS	F	N	D	K	S	L	SSRKKMKISFNDKSL	Validated
Q5C9Z4	NOM1	Nucleolar MIF4G domain-containing protein 1	301	315	KRVRF	False	False	E	K	R	R	G	K	R	V	R	F	A	E	D	E	E	EKRRGKRVRFAEDEE	Validated
Q5SWA1	PPP1R15B	Protein phosphatase 1 regulatory subunit 15B	634	648	KKVTF	False	True	T	H	V	K	R	K	K	V	T	F	L	E	E	V	T	THVKRKKVTFLEEVT	Validated
Q5UIP0	RIF1	Telomere-associated protein RIF1	2197	2211	RRVSF	True	True	P	V	N	K	V	R	R	V	pS	F	A	D	P	I	pY	PVNKVRRVSFADPIY	Validated
Q69YH5	CDCA2	Cell division cycle-associated protein 2	386	400	KRVTF	True	True	N	M	R	K	R	K	R	V	pT	F	G	E	D	L	pS	NMRKRKRVTFGEDLS	Validated
Q6NYC8	PPP1R18	Phostensin	533	547	LKISF	False	True	R	H	H	K	Q	L	K	I	S	F	S	E	T	A	L	RHHKQLKISFSETAL	Validated
Q6ZMQ8	AATK	Serine/threonine-protein kinase LMTK1	1225	1239	KAVSF	False	True	L	E	R	K	K	K	A	V	S	F	F	D	D	V	T	LERKKKAVSFFDDVT	Validated
Q6ZSY5	PPP1R3F	Protein phosphatase 1 regulatory subunit 3F	30	44	RRVLF	False	False	A	A	V	A	P	R	R	V	L	F	A	D	E	A	L	AAVAPRRVLFADEAL	Validated
Q7Z3T8	ZFYVE16	Zinc finger FYVE domain-containing protein 16	863	877	KRVWF	False	False	C	S	K	E	Q	K	R	V	W	F	A	D	G	I	L	CSKEQKRVWFADGIL	Validated
Q86XI6	PPP1R3B	Protein phosphatase 1 regulatory subunit 3B	56	70	KRVSF	False	True	E	K	K	V	K	K	R	V	S	F	A	D	N	Q	G	EKKVKKRVSFADNQG	Validated
Q8N9B4	ANKRD42	Ankyrin repeat domain-containing protein 42	18	32	KKVHF	False	False	N	P	C	S	R	K	K	V	H	F	G	S	I	H	D	NPCSRKKVHFGSIHD	Validated
Q8NG31	KNL1	Kinetochore scaffold 1	52	66	RRVSF	True	True	N	K	K	N	S	R	R	V	pS	F	A	D	T	I	K	NKKNSRRVSFADTIK	Validated
Q8NI77	KIF18A	Kinesin-like protein KIF18A	607	621	KVVVW	False	False	L	V	E	R	K	K	V	V	V	W	A	D	Q	T	A	LVERKKVVVWADQTA	Validated
Q8TDY2	RB1CC1	RB1-inducible coiled-coil protein 1	1581	1594	KAVSW	False	True	K	F	Y	R	V	K	A	V	S	W	N	K	K	V	-	KFYRVKAVSWNKKV-	Validated
Q8TEC5	SH3RF2	Putative E3 ubiquitin-protein ligase SH3RF2	636	650	KTVRF	True	True	I	E	K	Q	V	K	pT	V	R	F	Q	N	Y	pS	P	IEKQVKTVRFQNYSP	Validated
Q8TEP8	CEP192	Centrosomal protein of 192 kDa	943	957	RCFTF	False	True	N	A	V	A	W	R	C	F	T	F	S	K	E	S	V	NAVAWRCFTFSKESV	Validated
Q8WVI7	PPP1R1C	Protein phosphatase 1 regulatory subunit 1C	2	16	KKIQF	False	False	E	P	N	S	P	K	K	I	Q	F	A	V	P	V	F	EPNSPKKIQFAVPVF	Validated
Q92667	AKAP1	A-kinase anchor protein 1, mitochondrial	148	162	KGVLF	False	False	P	L	pS	pS	P	K	G	V	L	F	pS	pS	K	pS	A	PLSSPKGVLFSSKSA	Validated
Q92843	BCL2L2	Bcl-2-like protein 2	90	104	RLVAF	False	False	G	P	N	W	G	R	L	V	A	F	F	V	F	G	A	GPNWGRLVAFFVFGA	Validated
Q96GD4	AURKB	Aurora kinase B	100	114	LKVLF	False	False	H	F	I	V	A	L	K	V	L	F	K	S	Q	I	E	HFIVALKVLFKSQIE	Validated
Q96I34	PPP1R16A	Protein phosphatase 1 regulatory subunit 16A	60	74	KQVLF	False	False	pS	Q	G	L	L	K	Q	V	L	F	P	P	S	V	V	SQGLLKQVLFPPSVV	Validated
Q96QC0	PPP1R10	Serine/threonine-protein phosphatase 1 regulatory subunit 10	392	406	KSVTW	True	True	K	G	R	K	R	K	pS	V	pT	W	P	E	E	G	K	KGRKRKSVTWPEEGK	Validated
Q96SB3	PPP1R9B	Neurabin-2	440	454	RKIHF	False	False	D	P	A	P	pS	R	K	I	H	F	S	T	A	P	I	DPAPSRKIHFSTAPI	Validated
Q96T49	PPP1R16B	Protein phosphatase 1 regulatory inhibitor subunit 16B	57	71	KKVSF	False	True	T	G	G	R	R	K	K	V	S	F	E	A	pS	V	A	TGGRRKKVSFEASVA	Validated
Q99996	AKAP9	A-kinase anchor protein 9	1059	1073	DKVSF	False	True	K	I	M	V	E	D	K	V	S	F	E	N	M	T	V	KIMVEDKVSFENMTV	Validated
Q9BZA8	PCDH11Y	Protocadherin-11 Y-linked	1041	1055	RRVTF	False	True	T	R	P	S	Q	R	R	V	T	F	H	L	P	E	G	TRPSQRRVTFHLPEG	Validated
Q9BZL4	PPP1R12C	Protein phosphatase 1 regulatory subunit 12C	40	54	RTVRF	True	True	G	E	R	R	A	R	pT	V	R	F	E	R	A	A	E	GERRARTVRFERAAE	Validated
Q9H1Y3	OPN3	Opsin-3	357	371	KKVTF	False	True	G	D	R	P	K	K	K	V	T	F	N	S	S	S	I	GDRPKKKVTFNSSSI	Validated
Q9H7J1	PPP1R3E	Protein phosphatase 1 regulatory subunit 3E	81	95	KRVRF	False	False	S	P	D	T	R	K	R	V	R	F	A	D	A	L	G	SPDTRKRVRFADALG	Validated
Q9HBL0	TNS1	Tensin-1	293	307	GKVEF	False	False	R	F	P	E	Y	G	K	V	E	F	V	F	S	Y	G	RFPEYGKVEFVFSYG	Validated
Q9NXH3	PPP1R14D	Protein phosphatase 1 regulatory subunit 14D	16	30	KKVHW	False	False	G	E	N	P	C	K	K	V	H	W	A	S	G	R	R	GENPCKKVHWASGRR	Validated
Q9UD71	PPP1R1B	Protein phosphatase 1 regulatory subunit 1B	2	16	KKIQF	False	False	D	P	K	D	R	K	K	I	Q	F	pS	V	P	A	P	DPKDRKKIQFSVPAP	Validated
Q9UKA4	AKAP11	A-kinase anchor protein 11	1189	1203	KKVQF	False	False	S	E	H	S	G	K	K	V	Q	F	A	E	A	L	A	SEHSGKKVQFAEALA	Validated
Q9UL62	TRPC5	Short transient receptor potential channel 5	790	804	KSVSF	True	True	A	R	A	K	pS	K	pS	V	S	F	N	L	G	C	K	ARAKSKSVSFNLGCK	Validated
Q9ULJ8	PPP1R9A	Neurabin-1	450	464	RKIKF	False	False	E	I	P	A	N	R	K	I	K	F	pS	S	A	P	I	EIPANRKIKFSSAPI	Validated
Q9UQB9	AURKC	Aurora kinase C	66	80	LKVLF	False	False	H	F	I	V	A	L	K	V	L	F	K	pS	Q	I	E	HFIVALKVLFKSQIE	Validated
Q9UQK1	PPP1R3C	Protein phosphatase 1 regulatory subunit 3C	78	92	KRVVF	False	False	H	N	Q	A	K	K	R	V	V	F	A	D	S	K	G	HNQAKKRVVFADSKG	Validated
Q9Y2W2	WBP11	WW domain-binding protein 11	212	226	RKVGF	False	False	V	Q	M	Y	G	R	K	V	G	F	A	L	D	L	P	VQMYGRKVGFALDLP	Validated
Q9Y2W2	WBP11	WW domain-binding protein 11	301	315	LSVRF	False	True	E	K	K	S	G	L	S	V	R	F	A	D	M	P	G	EKKSGLSVRFADMPG	Validated
Q9Y3T9	NOC2L	Nucleolar complex protein 2 homolog	584	598	QRVSF	False	True	I	C	S	R	R	Q	R	V	S	F	G	V	S	E	Q	ICSRRQRVSFGVSEQ	Validated
P28006	GAC1	Serine/threonine-protein phosphatase 1 regulatory subunit GAC1	64	78	KNVRF	False	False	C	T	S	P	E	K	N	V	R	F	A	I	E	L	T	CTSPEKNVRFAIELT	Validated
P29539	RIF1	Telomere length regulator protein RIF1	109	123	KSVAF	False	True	V	S	P	V	T	K	S	V	A	F	S	D	R	I	E	VSPVTKSVAFSDRIE	Validated
P34758	SCD5	Protein SCD5	234	248	QKVDF	False	False	A	K	T	G	D	Q	K	V	D	F	D	S	F	A	S	AKTGDQKVDFDSFAS	Validated
P34758	SCD5	Protein SCD5	267	281	KKVRF	False	False	L	N	F	K	S	K	K	V	R	F	S	E	H	I	T	LNFKSKKVRFSEHIT	Validated
Q00816	REG1	Resistance to glucose repression protein 1	459	473	RHIHF	False	False	K	P	T	K	N	R	H	I	H	F	N	D	R	V	E	KPTKNRHIHFNDRVE	Validated
Q9LTK0	I-2	Protein phosphatase inhibitor 2	2	16	GRVQW	False	False	T	E	P	K	R	G	R	V	Q	W	D	E	A	N	I	TEPKRGRVQWDEANI	Validated
A0A1D5NU36	PPP1R12A	Protein phosphatase 1 regulatory subunit 12A	29	43	TKVKF	False	True	V	K	R	K	K	T	K	V	K	F	D	D	G	A	V	VKRKKTKVKFDDGAV	Validated
Q90623	PPP1R12A	Protein phosphatase 1 regulatory subunit 12A	29	43	TKVKF	False	True	V	K	R	K	K	T	K	V	K	F	D	D	G	A	V	VKRKKTKVKFDDGAV	Validated
M9NCX1	l(2)gl	Lethal (2) giant larvae, isoform G	322	336	KVIDF	False	False	L	D	F	T	S	K	V	I	D	F	F	V	T	F	E	LDFTSKVIDFFVTFE	Validated
M9PBJ2	l(2)gl	Lethal (2) giant larvae, isoform K	322	336	KVIDF	False	False	L	D	F	T	S	K	V	I	D	F	F	V	T	F	E	LDFTSKVIDFFVTFE	Validated
P08111	l(2)gl	Lethal(2) giant larvae protein	322	336	KVIDF	False	False	L	D	F	T	S	K	V	I	D	F	F	V	T	F	E	LDFTSKVIDFFVTFE	Validated
Q9V7W9	NiPp1	Nuclear inhibitor of protein phosphatase 1	185	199	RNVTF	False	True	Q	G	R	R	T	R	N	V	T	F	N	D	E	E	I	QGRRTRNVTFNDEEI	Validated
A0A0G2K3G9	Ppp1r10	Serine/threonine-protein phosphatase 1 regulatory subunit 10	392	406	KTVTW	False	True	K	G	R	K	R	K	T	V	T	W	P	E	E	G	K	KGRKRKTVTWPEEGK	Validated
O35274	Ppp1r9b	Neurabin-2	442	456	RKIHF	False	False	D	P	A	P	S	R	K	I	H	F	S	T	A	P	I	DPAPSRKIHFSTAPI	Validated
O35274	Ppp1r9b	Neurabin-2	569	583	GRVRF	False	False	L	R	N	T	K	G	R	V	R	F	M	I	G	R	E	LRNTKGRVRFMIGRE	Validated
O35867	Ppp1r9a	Neurabin-1	451	465	RKIKF	False	False	E	I	P	A	N	R	K	I	K	F	pS	C	A	P	I	EIPANRKIKFSCAPI	Validated
O55000	Ppp1r10	Serine/threonine-protein phosphatase 1 regulatory subunit 10	392	406	KTVTW	True	True	K	G	R	K	R	K	pT	V	T	W	P	E	E	G	K	KGRKRKTVTWPEEGK	Validated
P07516	PPP1R1B	Protein phosphatase 1 regulatory subunit 1B	2	16	KKIQF	False	False	D	P	K	D	R	K	K	I	Q	F	S	V	P	A	P	DPKDRKKIQFSVPAP	Validated
O54887	Tsks	Testis-specific serine kinase substrate	46	60	KAVSF	False	True	I	T	K	K	K	K	A	V	S	F	H	G	V	E	P	ITKKKKAVSFHGVEP	Validated
O88809	Dcx	Neuronal migration protein doublecortin	48	62	KKVRF	False	False	N	E	K	K	A	K	K	V	R	F	Y	R	N	G	D	NEKKAKKVRFYRNGD	Validated
Q6PR54	Rif1	Telomere-associated protein RIF1	2145	2159	RRVSF	True	True	P	V	N	K	I	R	R	V	pS	F	A	D	P	I	Y	PVNKIRRVSFADPIY	Validated
Q9D9S2	Tmem225	Transmembrane protein 225	219	230	RRVTW	False	True	P	H	T	Q	A	R	R	V	T	W	A	L	-	-	-	PHTQARRVTWAL---	Validated
Q9DCL8	Ppp1r2	Protein phosphatase inhibitor 2	39	53	KSQKW	True	True	E	E	L	S	K	K	pS	Q	K	W	D	E	M	N	I	EELSKKSQKWDEMNI	Validated
C0H480	PF3D7_0320000	Protein phosphatase inhibitor 2	7	21	KTISW	False	True	K	S	V	T	K	K	T	I	S	W	D	E	V	T	I	KSVTKKTISWDEVTI	Validated
Q18508	mel-28	Protein mel-28	1073	1087	GRIRF	False	False	Q	S	A	S	R	G	R	I	R	F	R	A	D	V	P	QSASRGRIRFRADVP	Validated
O95405	ZFYVE9	Zinc finger FYVE domain-containing protein 9	821	835	RRVWF	False	False	Q	P	R	E	Q	R	R	V	W	F	A	D	G	I	L	QPREQRRVWFADGIL	Validated
																										Phosphorylated				Phosphorylatable
A0PK05	TMEM72	Transmembrane protein 72	215	229	KQVHF	False	False	S	L	A	K	K	K	Q	V	H	F	E	D	N	L	V	SLAKKKQVHFEDNLV			15	0.6	[KR]xx([ST]) sites		51	0.48	[KR]xx([ST]) sites
A6NFK2	GRXCR2	Glutaredoxin domain-containing cysteine-rich protein 2	12	26	RKVRF	False	False	S	D	G	K	P	R	K	V	R	F	K	I	S	S	S	SDGKPRKVRFKISSS			5	0.2	(S)xx[DE] sites		8	0.08	(S)xx[DE] sites
A6NGG8	C2orf71	Uncharacterized protein C2orf71	167	181	GKVDF	False	False	A	H	E	P	E	G	K	V	D	F	P	E	P	L	V	AHEPEGKVDFPEPLV			14	0.56	[KR]x([ST]) sites		5	0.05	[DE]xx([ST]) sites
A6NIE6	RRN3P2	Putative RRN3-like protein RRN3P2	43	57	KTVQF	False	True	N	S	P	P	R	K	T	V	Q	F	G	G	T	V	T	NSPPRKTVQFGGTVT			94	0.447619	Phosphorylatable Peptides		60	0.57	[KR]x([ST]) sites
A8MVM7		Putative uncharacterized protein ENSP00000382790	507	521	KCVNF	False	False	N	S	K	L	S	K	C	V	N	F	D	K	N	P	D	NSKLSKCVNFDKNPD			23	0.109524	Phosphorylated Peptides		6	0.06	[DEN]x([ST]) sites
A8MXD5	GRXCR1	Glutaredoxin domain-containing cysteine-rich protein 1	9	23	RKVRF	False	False	E	S	D	R	P	R	K	V	R	F	R	I	A	S	S	ESDRPRKVRFRIASS			25		Phosphorylated Sites		94	0.447619	Phosphorylatable Peptides
A8MZ97	C2orf74	Uncharacterized protein C2orf74	158	172	KGVTF	False	True	Q	K	R	P	L	K	G	V	T	F	S	R	E	V	I	QKRPLKGVTFSREVI			210		Peptides		23	0.109524	Phosphorylated Peptides
O00160	MYO1F	Unconventional myosin-If	885	899	RSVTF	False	True	G	G	G	G	T	R	S	V	T	F	S	R	G	F	G	GGGGTRSVTFSRGFG							106		Phosphorylatable Sites
O14802	POLR3A	DNA-directed RNA polymerase III subunit RPC1	354	368	KRVDF	False	False	G	N	L	S	G	K	R	V	D	F	S	G	R	T	V	GNLSGKRVDFSGRTV							210		Peptides
O15047	SETD1A	Histone-lysine N-methyltransferase SETD1A	1161	1175	KTVSF	True	True	P	K	K	R	R	K	pT	V	pS	F	pS	A	I	E	V	PKKRRKTVSFSAIEV
O15522	NKX2-8	Homeobox protein Nkx-2.8	82	96	RRVLF	False	False	E	K	R	K	K	R	R	V	L	F	S	K	A	Q	T	EKRKKRRVLFSKAQT
O43149	ZZEF1	Zinc finger ZZ-type and EF-hand domain-containing protein 1	1156	1170	KKVTF	False	True	T	D	K	W	P	K	K	V	T	F	K	A	G	P	R	TDKWPKKVTFKAGPR
O43298	ZBTB43	Zinc finger and BTB domain-containing protein 43	3	17	FRVEF	False	False	P	G	T	N	S	F	R	V	E	F	P	D	F	S	S	PGTNSFRVEFPDFSS
O43900	PRICKLE3	Prickle planar cell polarity protein 3	467	481	PRVSF	True	True	G	R	Q	S	T	P	R	V	pS	F	R	D	P	L	V	GRQSTPRVSFRDPLV
O60391	GRIN3B	Glutamate receptor ionotropic, NMDA 3B	927	941	RRVRF	False	False	A	V	D	K	E	R	R	V	R	F	L	L	E	P	A	AVDKERRVRFLLEPA
O75333	TBX10	T-box transcription factor TBX10	141	155	GRVHF	False	False	D	P	A	T	P	G	R	V	H	F	H	P	D	S	P	DPATPGRVHFHPDSP
O75592	MYCBP2	E3 ubiquitin-protein ligase MYCBP2	2922	2936	NKVHF	False	False	V	D	E	G	S	N	K	V	H	F	pS	I	G	K	A	VDEGSNKVHFSIGKA
O75864	PPP1R37	Protein phosphatase 1 regulatory subunit 37	39	53	KRVTF	False	True	L	K	A	A	A	K	R	V	T	F	P	pS	D	E	D	LKAAAKRVTFPSDED
O75953	DNAJB5	DnaJ homolog subfamily B member 5	320	334	FKVRF	False	False	D	L	I	V	E	F	K	V	R	F	P	D	R	L	T	DLIVEFKVRFPDRLT
O94822	LTN1	E3 ubiquitin-protein ligase listerin	532	546	GKVRF	False	False	S	K	K	K	N	G	K	V	R	F	A	D	E	I	L	SKKKNGKVRFADEIL
O95071	UBR5	E3 ubiquitin-protein ligase UBR5	2272	2286	VKVTF	False	True	M	A	V	H	R	V	K	V	T	F	K	D	E	P	G	MAVHRVKVTFKDEPG
O95096	NKX2-2	Homeobox protein Nkx-2.2	126	140	RRVLF	False	False	G	K	K	R	K	R	R	V	L	F	S	K	A	Q	T	GKKRKRRVLFSKAQT
O95248	SBF1	Myotubularin-related protein 5	1628	1642	RRVVW	False	False	A	P	Q	S	R	R	R	V	V	W	P	C	Y	D	S	APQSRRRVVWPCYDS
O95714	HERC2	E3 ubiquitin-protein ligase HERC2	3633	3647	LRVEF	False	False	P	G	A	E	G	L	R	V	E	F	D	R	Q	C	pS	PGAEGLRVEFDRQCS
O95747	OXSR1	Serine/threonine-protein kinase OSR1	492	506	RSVTF	False	True	E	P	Q	S	N	R	S	V	T	F	K	L	A	S	G	EPQSNRSVTFKLASG
O95758	PTBP3	Polypyrimidine tract-binding protein 3	538	552	LRVSF	False	True	G	E	N	H	H	L	R	V	S	F	S	K	pS	pT	I	GENHHLRVSFSKSTI
P07305	H1F0	Histone H1.0	98	112	KSVAF	False	True	S	D	E	P	K	K	S	V	A	F	K	K	T	K	K	SDEPKKSVAFKKTKK
P0C7M7	ACSM4	Acyl-coenzyme A synthetase ACSM4, mitochondrial	546	560	RKVEF	False	False	P	pY	K	Y	P	R	K	V	E	F	V	Q	E	L	P	PYKYPRKVEFVQELP
P11388	TOP2A	DNA topoisomerase 2-alpha	722	736	RKVLF	False	False	L	K	P	G	Q	R	K	V	L	F	T	C	F	K	R	LKPGQRKVLFTCFKR
P11509	CYP2A6	Cytochrome P450 2A6	471	485	KHVGF	False	False	I	D	V	S	P	K	H	V	G	F	A	T	I	P	R	IDVSPKHVGFATIPR
P14649	MYL6B	Myosin light chain 6B	115	129	RRVDF	False	False	D	E	L	K	S	R	R	V	D	F	E	T	F	L	P	DELKSRRVDFETFLP
P18621	RPL17	60S ribosomal protein L17	17	31	LRVHF	False	False	S	R	G	S	N	L	R	V	H	F	K	N	T	R	E	SRGSNLRVHFKNTRE
P18825	ADRA2C	Alpha-2C adrenergic receptor	346	360	RSVEF	True	True	S	R	A	S	S	R	pS	V	E	F	F	L	pS	R	R	SRASSRSVEFFLSRR
P24928	POLR2A	DNA-directed RNA polymerase II subunit RPB1	14	28	KRVQF	False	False	P	L	R	T	I	K	R	V	Q	F	G	V	L	pS	P	PLRTIKRVQFGVLSP
P25054	APC	Adenomatous polyposis coli protein	1345	1359	KAVEF	False	False	E	pS	A	R	H	K	A	V	E	F	pS	S	G	A	K	ESARHKAVEFSSGAK
P26599	PTBP1	Polypyrimidine tract-binding protein 1	517	531	LRVSF	False	True	G	E	N	H	H	L	R	V	S	F	S	K	pS	pT	I	GENHHLRVSFSKSTI
P30622	CLIP1	CAP-Gly domain-containing linker protein 1	636	650	LKVSF	False	True	Q	A	M	E	E	L	K	V	S	F	S	K	G	L	G	QAMEELKVSFSKGLG
P32121	ARRB2	Beta-arrestin-2	165	179	RKVQF	False	False	V	R	L	V	I	R	K	V	Q	F	A	P	E	K	P	VRLVIRKVQFAPEKP
P36575	ARR3	Arrestin-C	161	175	RKVQF	False	False	V	R	L	V	V	R	K	V	Q	F	A	P	P	E	A	VRLVVRKVQFAPPEA
P43699	NKX2-1	Homeobox protein Nkx-2.1	159	173	RRVLF	False	False	A	P	R	R	K	R	R	V	L	F	S	Q	A	Q	V	APRRKRRVLFSQAQV
P49792	RANBP2	E3 SUMO-protein ligase RanBP2	2831	2845	KIVSF	False	True	pS	Q	G	E	S	K	I	V	S	F	G	F	G	S	S	SQGESKIVSFGFGSS
P55199	ELL	RNA polymerase II elongation factor ELL	153	167	KKVQF	False	False	G	R	Y	L	G	K	K	V	Q	F	R	K	P	A	P	GRYLGKKVQFRKPAP
P56715	RP1	Oxygen-regulated protein 1	31	45	KRISF	False	True	H	P	V	V	A	K	R	I	S	F	Y	K	S	G	D	HPVVAKRISFYKSGD
P56715	RP1	Oxygen-regulated protein 1	330	344	MKVRF	False	False	T	M	T	V	E	M	K	V	R	F	R	I	K	E	E	TMTVEMKVRFRIKEE
P57059	SIK1	Serine/threonine-protein kinase SIK1	17	31	LRVGF	False	False	G	Q	Q	K	P	L	R	V	G	F	Y	D	I	E	R	GQQKPLRVGFYDIER
P61353	RPL27	60S ribosomal protein L27	109	123	AKVKF	False	False	K	A	R	R	E	A	K	V	K	F	E	E	R	Y	K	KARREAKVKFEERYK
P82094	TMF1	TATA element modulatory factor	444	458	KTVEF	False	True	K	E	D	V	C	K	T	V	E	F	L	N	E	K	L	KEDVCKTVEFLNEKL
Q07864	POLE	DNA polymerase epsilon catalytic subunit A	1227	1241	KRVLW	False	False	V	T	V	K	R	K	R	V	L	W	E	S	Q	E	E	VTVKRKRVLWESQEE
Q08188	TGM3	Protein-glutamine gamma-glutamyltransferase E	650	664	SRVRF	False	True	G	P	K	E	G	S	R	V	R	F	D	I	L	P	pS	GPKEGSRVRFDILPS
Q08AH1	ACSM1	Acyl-coenzyme A synthetase ACSM1, mitochondrial	543	557	RKVEF	False	False	P	pY	K	pY	P	R	K	V	E	F	V	S	E	L	P	PYKYPRKVEFVSELP
Q09666	AHNAK	Neuroblast differentiation-associated protein AHNAK	5649	5663	GKVTF	True	True	L	E	S	G	pS	G	K	V	pT	F	P	K	M	K	I	LESGSGKVTFPKMKI
Q0P6D6	CCDC15	Coiled-coil domain-containing protein 15	295	309	QKVKF	False	False	P	F	S	R	V	Q	K	V	K	F	K	N	P	L	F	PFSRVQKVKFKNPLF
Q12959	DLG1	Disks large homolog 1	651	665	KTVKF	True	True	E	R	A	R	L	K	pT	V	K	F	N	S	K	T	R	ERARLKTVKFNSKTR
Q13206	DDX10	Probable ATP-dependent RNA helicase DDX10	681	695	KKITF	False	True	N	F	K	V	N	K	K	I	T	F	T	D	E	G	E	NFKVNKKITFTDEGE
Q13415	ORC1	Origin recognition complex subunit 1	259	273	RKVAF	False	False	P	G	R	I	K	R	K	V	A	F	pS	E	I	T	pS	PGRIKRKVAFSEITS
Q13416	ORC2	Origin recognition complex subunit 2	114	128	KSVSF	True	True	A	K	pT	P	Q	K	S	V	pS	F	pS	L	K	N	D	AKTPQKSVSFSLKND
Q13488	TCIRG1	V-type proton ATPase 116 kDa subunit a isoform 3	160	174	LRVNF	False	False	G	P	H	Q	D	L	R	V	N	F	V	A	G	A	V	GPHQDLRVNFVAGAV
Q14159	SPIDR	DNA repair-scaffolding protein	335	349	LKVLF	False	False	R	P	G	A	G	L	K	V	L	F	T	K	E	T	A	RPGAGLKVLFTKETA
Q14674	ESPL1	Separin	1386	1400	LKVNF	False	False	R	V	Q	T	R	L	K	V	N	F	pS	D	D	pS	D	RVQTRLKVNFSDDSD
Q14721	KCNB1	Potassium voltage-gated channel subfamily B member 1	667	681	LKVNF	False	False	L	K	L	R	A	L	K	V	N	F	M	E	G	D	P	LKLRALKVNFMEGDP
Q14C87	TMEM132D	Transmembrane protein 132D	1038	1052	KRVKF	False	False	P	pT	pS	K	R	K	R	V	K	F	T	T	F	T	A	PTSKRKRVKFTTFTA
Q14CM0	FRMPD4	FERM and PDZ domain-containing protein 4	644	658	AKVSF	False	True	E	S	P	R	G	A	K	V	S	F	I	F	G	D	F	ESPRGAKVSFIFGDF
Q14DG7	TMEM132B	Transmembrane protein 132B	1017	1031	KRVKF	False	False	S	G	P	K	R	K	R	V	K	F	T	S	Y	T	T	SGPKRKRVKFTSYTT
Q15021	NCAPD2	Condensin complex subunit 1	1356	1370	PKVVF	False	False	A	S	K	K	K	P	K	V	V	F	pS	pS	D	E	pS	ASKKKPKVVFSSDES
Q15700	DLG2	Disks large homolog 2	606	620	KTVKF	False	True	E	R	A	R	L	K	T	V	K	F	N	A	K	P	G	ERARLKTVKFNAKPG
Q15911	ZFHX3	Zinc finger homeobox protein 3	1189	1203	KRISF	True	True	pS	P	A	T	S	K	R	I	pS	F	P	G	pS	S	E	SPATSKRISFPGSSE
Q16696	CYP2A13	Cytochrome P450 2A13	471	485	KHVGF	False	False	I	D	V	S	P	K	H	V	G	F	A	T	I	P	R	IDVSPKHVGFATIPR
Q24JP5	TMEM132A	Transmembrane protein 132A	956	970	KRVEF	False	False	A	G	G	R	R	K	R	V	E	F	V	T	F	A	P	AGGRRKRVEFVTFAP
Q2LD37	KIAA1109	Uncharacterized protein KIAA1109	3651	3665	PRVTF	False	True	A	A	pS	P	G	P	R	V	T	F	N	I	Q	D	T	AASPGPRVTFNIQDT
Q2VPJ9	LRRC75B	Leucine-rich repeat-containing protein 75B	25	39	RRVRW	False	False	P	A	P	Y	E	R	R	V	R	W	L	R	E	I	Q	PAPYERRVRWLREIQ
Q2YD98	UVSSA	UV-stimulated scaffold protein A	137	151	KKVDF	False	False	F	L	R	H	N	K	K	V	D	F	Q	D	T	N	A	FLRHNKKVDFQDTNA
Q53FZ2	ACSM3	Acyl-coenzyme A synthetase ACSM3, mitochondrial	552	566	RKVEF	False	False	P	Y	K	Y	P	R	K	V	E	F	I	Q	E	L	P	PYKYPRKVEFIQELP
Q53H96	PYCR3	Pyrroline-5-carboxylate reductase 3	4	18	RRVGF	False	False	A	E	P	S	P	R	R	V	G	F	V	G	A	G	R	AEPSPRRVGFVGAGR
Q5BKX8	CAVIN4	Caveolae-associated protein 4	335	349	LKVTF	False	True	P	pT	P	E	P	L	K	V	T	F	K	S	Q	V	K	PTPEPLKVTFKSQVK
Q5CZC0	FSIP2	Fibrous sheath-interacting protein 2	1865	1879	KTITF	False	True	R	E	N	R	Y	K	T	I	T	F	S	A	N	V	S	RENRYKTITFSANVS
Q5JTN6	WDR38	WD repeat-containing protein 38	7	21	RRVKF	False	False	A	T	L	A	V	R	R	V	K	F	F	G	Q	H	G	ATLAVRRVKFFGQHG
Q5JTV8	TOR1AIP1	Torsin-1A-interacting protein 1	205	219	QKVNF	False	False	A	T	S	V	Q	Q	K	V	N	F	pS	E	E	G	E	ATSVQQKVNFSEEGE
Q5SV97	PERM1	PGC-1 and ERR-induced regulator in muscle protein 1	497	511	KKVRF	False	False	Q	V	P	R	K	K	K	V	R	F	S	V	A	G	P	QVPRKKKVRFSVAGP
Q5T0F9	CC2D1B	Coiled-coil and C2 domain-containing protein 1B	427	441	RKVNF	False	False	A	H	R	A	G	R	K	V	N	F	A	E	L	P	V	AHRAGRKVNFAELPV
Q5T0U0	CCDC122	Coiled-coil domain-containing protein 122	40	54	KKVLF	False	False	E	I	E	K	N	K	K	V	L	F	N	L	K	N	E	EIEKNKKVLFNLKNE
Q5T8P6	RBM26	RNA-binding protein 26	88	102	LKVEF	False	False	P	S	S	G	S	L	K	V	E	F	F	P	H	Q	E	PSSGSLKVEFFPHQE
Q5TH69	ARFGEF3	Brefeldin A-inhibited guanine nucleotide-exchange protein 3	1833	1847	KKVLF	False	False	T	A	E	Q	V	K	K	V	L	F	E	D	D	E	R	TAEQVKKVLFEDDER
Q5VT06	CEP350	Centrosome-associated protein 350	115	129	NRVEF	False	False	N	V	K	K	N	N	R	V	E	F	R	E	P	L	V	NVKKNNRVEFREPLV
Q5XKK7	FAM219B	Protein FAM219B	96	110	RSVKF	False	True	D	S	S	G	K	R	S	V	K	F	N	K	G	Y	T	DSSGKRSVKFNKGYT
Q63HN8	RNF213	E3 ubiquitin-protein ligase RNF213	2872	2886	KKVGF	False	False	D	P	A	P	H	K	K	V	G	F	V	G	I	S	N	DPAPHKKVGFVGISN
Q68CZ1	RPGRIP1L	Protein fantom	968	982	KKVSF	False	True	L	T	P	V	D	K	K	V	S	F	V	D	I	M	P	LTPVDKKVSFVDIMP
Q6IEE7	TMEM132E	Transmembrane protein 132E	916	930	KRVKF	False	False	P	T	S	K	R	K	R	V	K	F	T	T	F	T	T	PTSKRKRVKFTTFTT
Q6P3R8	NEK5	Serine/threonine-protein kinase Nek5	572	586	KGVKF	False	False	K	Y	K	A	K	K	G	V	K	F	E	I	N	L	D	KYKAKKGVKFEINLD
Q6PJW8	CNST	Consortin	639	653	RRVRF	False	False	H	K	P	S	K	R	R	V	R	F	Q	E	I	D	D	HKPSKRRVRFQEIDD
Q6UVJ0	SASS6	Spindle assembly abnormal protein 6 homolog	552	566	TKVQF	False	True	H	P	G	pS	G	T	K	V	Q	F	N	L	Q	F	T	HPGSGTKVQFNLQFT
Q6WKZ4	RAB11FIP1	Rab11 family-interacting protein 1	802	816	KRVSF	False	True	Q	K	K	T	K	K	R	V	S	F	S	E	Q	L	F	QKKTKKRVSFSEQLF
Q6ZU52	KIAA0408	Uncharacterized protein KIAA0408	123	137	SKVGF	False	True	K	A	T	K	K	S	K	V	G	F	L	D	P	L	A	KATKKSKVGFLDPLA
Q7Z407	CSMD3	CUB and sushi domain-containing protein 3	3687	3701	KAVRF	False	False	K	S	V	E	G	K	A	V	R	F	D	P	N	L	N	KSVEGKAVRFDPNLN
Q7Z698	SPRED2	Sprouty-related, EVH1 domain-containing protein 2	198	212	RQVSF	True	True	M	P	R	P	Y	R	Q	V	pS	F	P	D	D	D	E	MPRPYRQVSFPDDDE
Q86SJ2	AMIGO2	Amphoterin-induced protein 2	459	473	KRVVF	False	False	K	A	G	A	G	K	R	V	V	F	L	E	P	L	K	KAGAGKRVVFLEPLK
Q86T90	KIAA1328	Protein hinderin	440	454	KTVGF	False	True	N	R	K	E	R	K	T	V	G	F	H	S	H	M	K	NRKERKTVGFHSHMK
Q86TC9	MYPN	Myopalladin	591	605	LRVHF	False	False	S	S	R	I	G	L	R	V	H	F	N	L	P	E	D	SSRIGLRVHFNLPED
Q86WK7	AMIGO3	Amphoterin-induced protein 3	447	461	KHVVF	False	False	K	A	pS	V	H	K	H	V	V	F	L	E	P	G	R	KASVHKHVVFLEPGR
Q86XD8	ZFAND4	AN1-type zinc finger protein 4	167	181	KKIDF	False	False	L	S	D	S	S	K	K	I	D	F	H	L	H	V	L	LSDSSKKIDFHLHVL
Q86YI8	PHF13	PHD finger protein 13	200	214	KQVVF	False	False	I	V	R	Q	G	K	Q	V	V	F	R	D	E	D	S	IVRQGKQVVFRDEDS
Q8IUG5	MYO18B	Unconventional myosin-XVIIIb	2432	2446	TKVDF	False	True	D	Y	E	R	K	T	K	V	D	F	D	D	F	L	P	DYERKTKVDFDDFLP
Q8IUL8	CILP2	Cartilage intermediate layer protein 2	600	614	ARVTF	False	True	S	G	P	V	E	A	R	V	T	F	V	D	P	R	D	SGPVEARVTFVDPRD
Q8IV63	VRK3	Inactive serine/threonine-protein kinase VRK3	56	70	KKVKW	False	False	F	E	pT	pS	P	K	K	V	K	W	pS	pS	T	V	pT	FETSPKKVKWSSTVT
Q8IWN7	RP1L1	Retinitis pigmentosa 1-like 1 protein	29	43	KKITF	False	True	K	V	T	P	A	K	K	I	T	F	L	K	R	G	D	KVTPAKKITFLKRGD
Q8IWZ5	TRIM42	Tripartite motif-containing protein 42	513	527	RKVTF	False	True	E	T	M	I	A	R	K	V	T	F	S	T	H	S	L	ETMIARKVTFSTHSL
Q8IY17	PNPLA6	Neuropathy target esterase	88	102	DKVLF	False	False	R	F	R	K	R	D	K	V	L	F	Y	G	R	K	I	RFRKRDKVLFYGRKI
Q8IY67	RAVER1	Ribonucleoprotein PTB-binding 1	287	301	LRVSF	False	True	L	G	G	S	H	L	R	V	S	F	C	A	P	G	P	LGGSHLRVSFCAPGP
Q8IYT8	ULK2	Serine/threonine-protein kinase ULK2	716	730	KAVLF	False	False	T	A	A	S	S	K	A	V	L	F	T	V	G	pS	P	TAASSKAVLFTVGSP
Q8IZT6	ASPM	Abnormal spindle-like microcephaly-associated protein	595	609	KRIHF	False	False	E	V	R	E	I	K	R	I	H	F	pS	P	pS	E	P	EVREIKRIHFSPSEP
Q8N157	AHI1	Jouberin	7	21	TKVRF	False	True	E	A	K	V	K	T	K	V	R	F	E	E	L	L	K	EAKVKTKVRFEELLK
Q8N2C7	UNC80	Protein unc-80 homolog	1387	1401	RKISF	False	True	R	H	R	Y	E	R	K	I	S	F	A	G	V	L	D	RHRYERKISFAGVLD
Q8N2C7	UNC80	Protein unc-80 homolog	3103	3117	RSVTF	False	True	S	A	D	Q	K	R	S	V	T	F	I	E	A	Q	P	SADQKRSVTFIEAQP
Q8N350	CBARP	Voltage-dependent calcium channel beta subunit-associated regulatory protein	125	139	RRVSF	True	True	pT	pS	S	pT	G	R	R	V	pS	F	N	E	A	A	L	TSSTGRRVSFNEAAL
Q8N3T6	TMEM132C	Transmembrane protein 132C	1047	1061	KKVKF	False	False	P	T	S	K	R	K	K	V	K	F	T	T	F	T	T	PTSKRKKVKFTTFTT
Q8N4U5	TCP11L2	T-complex protein 11-like protein 2	53	67	RVVTF	False	True	S	T	S	P	P	R	V	V	T	F	D	E	V	M	A	STSPPRVVTFDEVMA
Q8N912	NRAC	Nutritionally-regulated adipose and cardiac enriched protein homolog	62	76	RRVWF	False	False	P	Q	R	T	S	R	R	V	W	F	R	E	P	P	A	PQRTSRRVWFREPPA
Q8NCJ5	SPRYD3	SPRY domain-containing protein 3	391	405	KVVVF	False	False	E	H	E	G	R	K	V	V	V	F	F	T	R	N	G	EHEGRKVVVFFTRNG
Q8NDT2	RBM15B	Putative RNA-binding protein 15B	480	494	LRVDF	False	False	G	P	D	R	R	L	R	V	D	F	A	K	A	E	E	GPDRRLRVDFAKAEE
Q8TAP8	PPP1R35	Protein phosphatase 1 regulatory subunit 35	72	86	RQVRF	False	False	A	A	R	Q	R	R	Q	V	R	F	R	L	pT	P	P	AARQRRQVRFRLTPP
Q8TD55	PLEKHO2	Pleckstrin homology domain-containing family O member 2	265	279	LKVSW	True	True	V	L	P	D	K	L	K	V	pS	W	E	N	P	pS	P	VLPDKLKVSWENPSP
Q8TDB6	DTX3L	E3 ubiquitin-protein ligase DTX3L	49	63	FRVEF	False	False	E	A	P	G	T	F	R	V	E	F	S	E	R	A	A	EAPGTFRVEFSERAA
Q8TEP8	CEP192	Centrosomal protein of 192 kDa	347	361	KHVTF	False	True	I	pS	N	S	E	K	H	V	T	F	E	N	H	R	I	ISNSEKHVTFENHRI
Q8TF40	FNIP1	Folliculin-interacting protein 1	744	758	TKVTF	False	True	C	E	A	A	Q	T	K	V	T	F	L	I	G	D	pS	CEAAQTKVTFLIGDS
Q8WUM9	SLC20A1	Sodium-dependent phosphate transporter 1	310	324	RTVSF	False	True	A	V	V	E	E	R	T	V	S	F	K	L	G	D	L	AVVEERTVSFKLGDL
Q8WV83	SLC35F5	Solute carrier family 35 member F5	187	201	SRVRF	False	True	K	T	P	K	K	S	R	V	R	F	S	N	I	M	E	KTPKKSRVRFSNIME
Q8WZ42	TTN	Titin	9448	9462	RCVAF	False	False	D	S	G	L	Y	R	C	V	A	F	N	E	H	G	E	DSGLYRCVAFNEHGE
Q92598	HSPH1	Heat shock protein 105 kDa	697	711	VKVRF	False	False	K	I	G	pT	P	V	K	V	R	F	Q	E	A	E	E	KIGTPVKVRFQEAEE
Q92783	STAM	Signal transducing adapter molecule 1	275	289	KTVQF	False	True	I	K	T	E	K	K	T	V	Q	F	S	D	D	V	Q	IKTEKKTVQFSDDVQ
Q92796	DLG3	Disks large homolog 3	571	585	KTVKF	False	True	E	R	A	R	L	K	T	V	K	F	H	A	R	T	G	ERARLKTVKFHARTG
Q92953	KCNB2	Potassium voltage-gated channel subfamily B member 2	710	724	LKVNF	False	False	L	K	S	R	pS	L	K	V	N	F	K	E	N	R	G	LKSRSLKVNFKENRG
Q93074	MED12	Mediator of RNA polymerase II transcription subunit 12	55	69	KNVSF	False	True	E	H	G	S	A	K	N	V	S	F	N	P	A	K	I	EHGSAKNVSFNPAKI
Q96B97	SH3KBP1	SH3 domain-containing kinase-binding protein 1	206	220	KGVGF	False	False	Q	P	K	K	V	K	G	V	G	F	G	D	I	F	K	QPKKVKGVGFGDIFK
Q96GA3	LTV1	Protein LTV1 homolog	9	23	KAVSF	True	True	F	I	E	K	K	K	A	V	pS	F	H	L	V	H	R	FIEKKKAVSFHLVHR
Q96GN5	CDCA7L	Cell division cycle-associated 7-like protein	137	151	LRVAF	False	False	R	pS	pS	I	G	L	R	V	A	F	Q	F	P	T	K	RSSIGLRVAFQFPTK
Q96H20	SNF8	Vacuolar-sorting protein SNF8	59	73	FRVQF	False	False	R	K	N	P	E	F	R	V	Q	F	Q	D	M	C	A	RKNPEFRVQFQDMCA
Q96J92	WNK4	Serine/threonine-protein kinase WNK4	1227	1241	KGVTF	False	True	E	Q	R	A	S	K	G	V	T	F	A	G	D	V	G	EQRASKGVTFAGDVG
Q96JQ2	CLMN	Calmin	419	433	KTVHF	False	True	pS	L	P	I	K	K	T	V	H	F	E	A	D	T	Y	SLPIKKTVHFEADTY
Q96KQ4	PPP1R13B	Apoptosis-stimulating of p53 protein 1	877	891	LRVRF	False	False	R	T	G	H	G	L	R	V	R	F	N	P	L	A	L	RTGHGLRVRFNPLAL
Q96LQ0	PPP1R36	Protein phosphatase 1 regulatory subunit 36	71	85	KAVHF	False	False	K	G	K	K	G	K	A	V	H	F	A	E	T	D	G	KGKKGKAVHFAETDG
Q96LT9	RNPC3	RNA-binding protein 40	314	328	KRIEF	False	False	Q	P	V	G	N	K	R	I	E	F	H	I	S	T	D	QPVGNKRIEFHISTD
Q96MT7	CFAP44	Cilia- and flagella-associated protein 44	271	285	FKVTF	False	True	F	S	Q	E	V	F	K	V	T	F	N	P	D	K	E	FSQEVFKVTFNPDKE
Q96PE2	ARHGEF17	Rho guanine nucleotide exchange factor 17	7	21	RSVSF	True	True	R	P	Q	L	Y	R	S	V	pS	F	K	L	L	E	R	RPQLYRSVSFKLLER
Q96PE2	ARHGEF17	Rho guanine nucleotide exchange factor 17	368	382	AKVSF	True	True	G	A	F	R	V	A	K	V	pS	F	P	pS	pY	L	A	GAFRVAKVSFPSYLA
Q96PZ7	CSMD1	CUB and sushi domain-containing protein 1	3544	3558	KAVRF	False	False	K	P	T	E	A	K	A	V	R	F	D	T	T	L	N	KPTEAKAVRFDTTLN
Q96SB3	PPP1R9B	Neurabin-2	567	581	GRVRF	False	False	L	R	N	T	K	G	R	V	R	F	M	I	G	R	E	LRNTKGRVRFMIGRE
Q99640	PKMYT1	Membrane-associated tyrosine- and threonine-specific cdc2-inhibitory kinase	75	89	RRVSF	False	True	H	Q	L	Q	P	R	R	V	S	F	R	G	E	A	pS	HQLQPRRVSFRGEAS
Q99680	GPR22	Probable G-protein coupled receptor 22	407	421	KKITF	False	True	D	P	K	R	N	K	K	I	T	F	E	D	pS	E	I	DPKRNKKITFEDSEI
Q99728	BARD1	BRCA1-associated RING domain protein 1	233	247	KLVSF	False	True	E	E	S	K	Q	K	L	V	S	F	C	pS	Q	P	S	EESKQKLVSFCSQPS
Q99759	MAP3K3	Mitogen-activated protein kinase kinase kinase 3	386	400	KQVQF	False	False	R	E	L	A	S	K	Q	V	Q	F	D	P	D	S	P	RELASKQVQFDPDSP
Q9BRQ6	CHCHD6	MICOS complex subunit MIC25	5	19	RRVSF	True	True	E	S	S	E	G	R	R	V	pS	F	G	V	D	E	E	ESSEGRRVSFGVDEE
Q9BX26	SYCP2	Synaptonemal complex protein 2	564	578	KNVEF	False	False	E	N	T	E	N	K	N	V	E	F	P	N	Q	N	F	ENTENKNVEFPNQNF
Q9BX63	BRIP1	Fanconi anemia group J protein	993	1007	KRVSW	True	True	F	N	K	Q	T	K	R	V	pS	W	S	pS	F	N	pS	FNKQTKRVSWSSFNS
Q9BXA9	SALL3	Sal-like protein 3	458	472	LKVHF	False	False	S	T	K	G	N	L	K	V	H	F	Q	R	H	K	E	STKGNLKVHFQRHKE
Q9BXL6	CARD14	Caspase recruitment domain-containing protein 14	989	1003	KKVVW	False	False	I	A	D	E	Q	K	K	V	V	W	T	E	Q	pS	P	IADEQKKVVWTEQSP
Q9BYW2	SETD2	Histone-lysine N-methyltransferase SETD2	66	80	QKVSF	False	True	E	E	Q	G	R	Q	K	V	S	F	S	F	S	L	T	EEQGRQKVSFSFSLT
Q9BZH6	WDR11	WD repeat-containing protein 11	748	762	RKIRF	False	False	H	R	S	W	V	R	K	I	R	F	A	P	G	K	G	HRSWVRKIRFAPGKG
Q9GZR1	SENP6	Sentrin-specific protease 6	610	624	KTVSF	False	True	K	E	N	K	I	K	T	V	S	F	E	S	K	I	Q	KENKIKTVSFESKIQ
Q9H0W5	CCDC8	Coiled-coil domain-containing protein 8	471	485	KTVRF	True	True	A	R	K	Q	V	K	pT	V	R	F	Q	T	P	G	R	ARKQVKTVRFQTPGR
Q9H175	CSRNP2	Cysteine/serine-rich nuclear protein 2	59	73	KNVRF	False	False	K	Q	L	R	R	K	N	V	R	F	D	Q	V	T	V	KQLRRKNVRFDQVTV
Q9H2Z4	NKX2-4	Homeobox protein Nkx-2.4	187	201	RRVLF	False	False	A	P	R	R	K	R	R	V	L	F	S	Q	A	Q	V	APRRKRRVLFSQAQV
Q9H425	C1orf198	Uncharacterized protein C1orf198	99	113	KVVRF	False	False	G	P	T	G	Q	K	V	V	R	F	G	D	E	D	L	GPTGQKVVRFGDEDL
Q9H4A3	WNK1	Serine/threonine-protein kinase WNK1	1876	1890	KSVHF	False	True	K	S	E	D	A	K	S	V	H	F	E	pS	S	T	S	KSEDAKSVHFESSTS
Q9H6S0	YTHDC2	Probable ATP-dependent RNA helicase YTHDC2	994	1008	KKVRF	False	False	pT	G	P	K	E	K	K	V	R	F	H	P	A	S	V	TGPKEKKVRFHPASV
Q9H788	SH2D4A	SH2 domain-containing protein 4A	59	73	KSVHW	False	True	K	K	E	N	G	K	S	V	H	W	K	L	G	A	D	KKENGKSVHWKLGAD
Q9H7Z3	NRDE2	Protein NRDE2 homolog	608	622	RQVLF	False	False	C	E	D	P	E	R	Q	V	L	F	D	D	I	G	Q	CEDPERQVLFDDIGQ
Q9H8M2	BRD9	Bromodomain-containing protein 9	373	387	NKVTF	False	True	K	D	E	R	R	N	K	V	T	F	L	S	S	A	T	KDERRNKVTFLSSAT
Q9H9J4	USP42	Ubiquitin carboxyl-terminal hydrolase 42	85	99	QKVLF	False	False	G	I	A	P	P	Q	K	V	L	F	P	S	E	K	I	GIAPPQKVLFPSEKI
Q9HBB8	CDHR5	Cadherin-related family member 5	784	798	KAVWF	False	False	P	E	G	G	Y	K	A	V	W	F	G	E	D	I	G	PEGGYKAVWFGEDIG
Q9HC56	PCDH9	Protocadherin-9	1044	1058	RRVTF	False	True	H	Y	E	S	Q	R	R	V	T	F	H	L	P	D	G	HYESQRRVTFHLPDG
Q9HCD6	TANC2	Protein TANC2	306	320	LRVRF	False	False	R	T	Q	Q	D	L	R	V	R	F	A	P	Y	R	P	RTQQDLRVRFAPYRP
Q9HCE9	ANO8	Anoctamin-8	610	624	KKVSF	False	True	C	G	L	R	L	K	K	V	S	F	A	E	R	G	A	CGLRLKKVSFAERGA
Q9HCH5	SYTL2	Synaptotagmin-like protein 2	325	339	KHVRF	False	False	S	L	E	P	L	K	H	V	R	F	S	A	V	K	D	SLEPLKHVRFSAVKD
Q9HCK1	ZDBF2	DBF4-type zinc finger-containing protein 2	1869	1883	KKVTW	False	True	S	S	K	G	K	K	K	V	T	W	A	D	L	Q	G	SSKGKKKVTWADLQG
Q9NQ29	LUC7L	Putative RNA-binding protein Luc7-like 1	21	35	QRVKF	False	False	G	D	E	T	R	Q	R	V	K	F	T	D	D	R	V	GDETRQRVKFTDDRV
Q9NQ79	CRTAC1	Cartilage acidic protein 1	322	336	GKVRF	False	False	Q	M	S	T	H	G	K	V	R	F	R	D	I	A	S	QMSTHGKVRFRDIAS
Q9NRV9	HEBP1	Heme-binding protein 1	93	107	LKVWF	False	False	S	L	Q	K	K	L	K	V	W	F	R	I	P	N	Q	SLQKKLKVWFRIPNQ
Q9NSC2	SALL1	Sal-like protein 1	487	501	LKVHF	False	False	S	T	K	G	N	L	K	V	H	F	Q	R	H	K	E	STKGNLKVHFQRHKE
Q9NSG2	C1orf112	Uncharacterized protein C1orf112	736	750	KVVSF	True	True	E	E	T	K	N	K	V	V	pS	F	L	E	K	T	G	EETKNKVVSFLEKTG
Q9NX63	CHCHD3	MICOS complex subunit MIC19	3	17	RRVTF	True	True	G	T	T	S	T	R	R	V	pT	F	E	A	D	E	N	GTTSTRRVTFEADEN
Q9NYD6	HOXC10	Homeobox protein Hox-C10	189	203	GKVSF	True	True	pS	P	Q	L	G	G	K	V	pS	F	P	E	pT	P	K	SPQLGGKVSFPETPK
Q9NYI0	PSD3	PH and SEC7 domain-containing protein 3	292	306	KHVEF	False	False	R	P	G	R	V	K	H	V	E	F	Q	G	V	E	I	RPGRVKHVEFQGVEI
Q9NYV6	RRN3	RNA polymerase I-specific transcription initiation factor RRN3	43	57	KTVRF	False	True	N	pS	P	P	R	K	T	V	R	F	G	G	T	V	T	NSPPRKTVRFGGTVT
Q9P0M6	H2AFY2	Core histone macro-H2A.2	302	316	KSVAF	False	True	E	D	K	K	L	K	S	V	A	F	P	P	F	P	S	EDKKLKSVAFPPFPS
Q9P1Y5	CAMSAP3	Calmodulin-regulated spectrin-associated protein 3	675	689	KAVTF	False	True	P	T	S	R	P	K	A	V	T	F	pS	P	D	L	G	PTSRPKAVTFSPDLG
Q9P1Y6	PHRF1	PHD and RING finger domain-containing protein 1	1396	1410	KRVTW	True	True	S	R	A	L	V	K	R	V	pT	W	N	L	Q	E	S	SRALVKRVTWNLQES
Q9P260	KIAA1468	LisH domain and HEAT repeat-containing protein KIAA1468	469	483	KTVHF	False	True	pS	L	pS	pS	K	K	T	V	H	F	D	K	P	N	R	SLSSKKTVHFDKPNR
Q9P2D0	IBTK	Inhibitor of Bruton tyrosine kinase	1220	1234	KKVSF	False	True	S	G	D	H	V	K	K	V	S	F	K	G	I	E	N	SGDHVKKVSFKGIEN
Q9P2K1	CC2D2A	Coiled-coil and C2 domain-containing protein 2A	159	173	SRVKF	False	True	D	S	Q	S	pY	S	R	V	K	F	H	D	S	A	R	DSQSYSRVKFHDSAR
Q9P2P6	STARD9	StAR-related lipid transfer protein 9	2483	2497	KRVSF	False	True	S	S	Q	P	E	K	R	V	S	F	S	L	E	E	D	SSQPEKRVSFSLEED
Q9UBN4	TRPC4	Short transient receptor potential channel 4	829	843	RKVNF	False	False	P	R	E	K	Q	R	K	V	N	F	V	T	D	I	K	PREKQRKVNFVTDIK
Q9UHA3	RSL24D1	Probable ribosome biogenesis protein RLP24	42	56	RKVRW	False	False	K	K	R	N	P	R	K	V	R	W	T	K	A	F	R	KKRNPRKVRWTKAFR
Q9UJQ4	SALL4	Sal-like protein 4	420	434	LKVHF	False	False	T	T	K	G	N	L	K	V	H	F	H	R	H	P	Q	TTKGNLKVHFHRHPQ
Q9UJT2	TSKS	Testis-specific serine kinase substrate	46	60	KAVSF	True	True	I	P	K	K	K	K	A	V	pS	F	H	G	V	E	P	IPKKKKAVSFHGVEP
Q9UKA9	PTBP2	Polypyrimidine tract-binding protein 2	517	531	LRVSF	False	True	G	E	N	H	H	L	R	V	S	F	S	K	pS	pT	I	GENHHLRVSFSKSTI
Q9UKU7	ACAD8	Isobutyryl-CoA dehydrogenase, mitochondrial	229	243	KKVGW	False	False	F	G	K	K	E	K	K	V	G	W	N	S	Q	P	T	FGKKEKKVGWNSQPT
Q9UKV8	AGO2	Protein argonaute-2	249	263	QRVKF	False	False	P	L	T	D	pS	Q	R	V	K	F	T	K	E	I	K	PLTDSQRVKFTKEIK
Q9UKX7	NUP50	Nuclear pore complex protein Nup50	41	55	RNVGF	False	False	K	K	A	K	R	R	N	V	G	F	E	pS	D	T	G	KKAKRRNVGFESDTG
Q9UL18	AGO1	Protein argonaute-1	247	261	QRVRF	False	False	P	L	T	D	S	Q	R	V	R	F	T	K	E	I	K	PLTDSQRVRFTKEIK
Q9UL51	HCN2	Potassium/sodium hyperpolarization-activated cyclic nucleotide-gated channel 2	116	130	PKVSF	False	True	G	P	A	R	G	P	K	V	S	F	S	C	R	G	A	GPARGPKVSFSCRGA
Q9ULD2	MTUS1	Microtubule-associated tumor suppressor 1	431	445	TKVTF	False	True	P	V	L	E	P	T	K	V	T	F	S	V	pS	P	I	PVLEPTKVTFSVSPI
Q9ULL0	KIAA1210	Acrosomal protein KIAA1210	1645	1659	KSVGF	False	True	P	P	K	P	T	K	S	V	G	F	E	A	Q	K	I	PPKPTKSVGFEAQKI
Q9ULM3	YEATS2	YEATS domain-containing protein 2	410	424	QKVTF	False	True	K	M	T	T	S	Q	K	V	T	F	C	S	H	G	N	KMTTSQKVTFCSHGN
Q9UPR0	PLCL2	Inactive phospholipase C-like protein 2	115	129	KTVSF	True	True	K	R	E	R	K	K	pT	V	pS	F	pS	pS	M	P	pT	KRERKKTVSFSSMPT
Q9Y2H2	INPP5F	Phosphatidylinositide phosphatase SAC2	806	820	MKVNF	False	False	F	T	K	P	E	M	K	V	N	F	L	K	P	N	L	FTKPEMKVNFLKPNL
Q9Y2U5	MAP3K2	Mitogen-activated protein kinase kinase kinase 2	380	394	KQVQF	False	False	R	E	L	A	V	K	Q	V	Q	F	D	P	D	S	P	RELAVKQVQFDPDSP
Q9Y2W3	SLC45A1	Proton-associated sugar transporter A	503	517	RNVTF	False	True	E	T	S	R	R	R	N	V	T	F	S	Q	Q	V	A	ETSRRRNVTFSQQVA
Q9Y467	SALL2	Sal-like protein 2	411	425	LKVHF	False	False	T	T	R	G	N	L	K	V	H	F	H	R	H	R	E	TTRGNLKVHFHRHRE
Q9Y4F1	FARP1	FERM, ARHGEF and pleckstrin domain-containing protein 1	352	366	KKVQF	False	False	K	E	G	G	H	K	K	V	Q	F	E	R	K	H	pS	KEGGHKKVQFERKHS
Q9Y6A5	TACC3	Transforming acidic coiled-coil-containing protein 3	48	62	MKVTF	True	True	N	L	A	K	A	M	K	V	pT	F	Q	pT	P	L	R	NLAKAMKVTFQTPLR
Q9Y6H5	SNCAIP	Synphilin-1	809	823	LRVTF	False	True	S	Q	N	L	K	L	R	V	T	F	E	E	P	V	V	SQNLKLRVTFEEPVV

## Sheet: Validated PP2AB56 LxxIxE motifs
Table D: Manually curated list of experimentally validated LxxIxE PP2A-B56 docking motifs
For a detailed interactive list: http://slim.ucd.ie/pp2a/index.php?page=instances
Specificity Logos based on Bionomial Log10 (left) and Counts (right) for the curated list of peptides.
Accession	Start	End	Protein	Gene	Species	Peptide
Q9Y4K1	732	737	Absent in melanoma 1 protein	AIM1	Homo sapiens	HFAMPPIHEDHL
Q92974	967	972	Rho guanine nucleotide exchange factor 2	ARHGEF2	Homo sapiens	FTRMQDIPEETE
O15169	238	243	Axin-1	AXIN1	Homo sapiens	SGYLPTLNEDEE
P51587	1114	1119	Breast cancer type 2 susceptibility protein	BRCA2	Homo sapiens	ITELSTILEESG
O60566	669	674	Mitotic checkpoint serine/threonine-protein kinase BUB1 beta	BUB1B	Homo sapiens	IKKLSPIIEDSR
P51959	287	292	Cyclin-G1	CCNG1	Homo sapiens	ITHLPTIPEMVP
Q69YH5	590	595	Cell division cycle-associated protein 2	CDCA2	Homo sapiens	KPLLSPIPELPE
O96017	71	76	Serine/threonine-protein kinase Chk2	CHEK2	Homo sapiens	TQELYSIPEDQE
Q4G163	384	389	F-box only protein 43 (FBXO43)	EMI2	Homo sapiens	SRRLSTLREQSS
Q14674	1485	1490	Separin	ESPL1	Homo sapiens	PEIMRTIPEEEL
O43524	448	453	Forkhead box protein O3	FOXO3	Homo sapiens	QSPMQTIQENKP
Q96L42	706	711	Potassium voltage-gated channel subfamily H member 8	KCNH8	Homo sapiens	NKRLPSIVEDEE
O95239	1224	1229	Chromosome-associated kinesin KIF4A	KIF4A	Homo sapiens	FSGCSPIEEEAH
Q6T4R5	1626	1631	Nance-Horan syndrome protein	NHS	Homo sapiens	NTPMQAISEGET
Q9H0H5	143	148	Rac GTPase-activating protein 1	RACGAP1	Homo sapiens	NKRLSTIDESGS
P47074	477	482	Spindle assembly checkpoint component MAD3	MAD3	Saccharomyces cerevisiae	PRQLTPILEMRE
P03362	1378	1383	Gag-Pro-Pol polyprotein	Integrase	Human T-cell leukemia virus 1	SPRLQPIPETRS
P18272	562	567	Nucleoprotein	NP	Zaire ebolavirus	PRMLTPINEEAD
Q07157	1323	1328	Tight junction protein ZO-1	TJP1	Homo sapiens	DKTLYRIPEPQK
Q17RD7	137	142	Synaptotagmin-16	SYT16	Homo sapiens	PHVLSSIAEEEH
Q68D51	900	905	DENN domain-containing protein 2C	DENND2C	Homo sapiens	IQYLETIPESEP
Q6ZVT6	525	530	Uncharacterized protein C3orf67	C3orf67	Homo sapiens	GERLSSIPEASE
Q8IWZ3	775	780	Ankyrin repeat and KH domain-containing protein 1	ANKHD1	Homo sapiens	YQPLECIVEETE
Q8TCG1	717	722	Protein CIP2A	KIAA1524	Homo sapiens	NRKLESVAEEHE
Q9Y6Q2	102	107	Stonin-1	STON1	Homo sapiens	THVLYPIPESSS

## Sheet: Predicted PP2AB56 LxxIxE motifs
Table E: High significance set of RVxF motif Predictions. A set of 27 PP2A-B56-binding peptides for the LxxIxE-binding pocket was created from experimentally validated peptides in the PP1 literature. A position-specific scoring matrix (PSSM) was constructed from each set of peptides based on amino acid frequencies weighted using peptide similarity weights and pseudocounts using the PSI BLAST IC s…
Sorted by PSSMscore built on Validated Motifs using PSI-BLAST IC PSSMSearch Analysis
Filtered by motif consensus (...[LMFYWIC]..I.E...)|(...L..[IVLWC].E...)
Filtered by PSSM Score significance p_value_cutoff = 0.001
Filtered by IUPred disorder cutoff = 0.3
Annotated by Taxonomic Range conserved motif consensus outside Mammalia
PWM Pvalue	outside_taxonomic_range_Mammalia	ProteinAcc	Hit	SeqStart	SeqStop	isInputPeptide	interactorReferences	PPI	all	background_all	crapome	PWM Score	IUPred	conservation_metazoa	shared_ontology_function	shared_ontology_localisation	shared_ontology_process	ProteinName	GeneName	Taxonomic Range	Taxonomic Range Species	Taxonomic Range Count	Conserved Species Count	warning_surface accessibility	warning_surface accessibility homology	warning_disorder	warning_topology	warning_domain	warning_localisation
9.19e-10	TRUE	Q8IWZ3	YQPLECIVEETE	772	783	TRUE		FALSE	FALSE	FALSE	FALSE	35.819	0.363	0.633	0	0	0	Ankyrin repeat and KH domain-containing protein 1	ANKHD1	Eukaryota|Metazoa|Chordata|Craniata|Vertebrata|Euteleostomi	CHICK|FICAL|TAEGU|ANAPL|ANOCA|LATCH|LEPOC|ORENI|DANRE|XIPMA|TAKRU|ORYLA|TETNG|ASTMX	8	40			0.36
9.19e-10	TRUE	O95239	FSGCSPIEEEAH	1221	1232	TRUE		FALSE	FALSE	TRUE	TRUE	35.065	0.62	0.655	0	0	-2.06	Chromosome-associated kinesin KIF4A	KIF4A	Eukaryota|Metazoa|Chordata|Craniata|Vertebrata|Euteleostomi	CHICK|FICAL|TAEGU|ANAPL|MELGA|ANOCA|XENTR|LATCH|LEPOC|ORENI|DANRE|XIPMA|GASAC|TAKRU|ORYLA|TETNG	8	39
9.19e-10	TRUE	Q2VIQ3	FSGCSPIEEEAH	1223	1234	TRUE		FALSE	FALSE	FALSE	FALSE	35.065	0.654	0.655	0	0	-2.06	Chromosome-associated kinesin KIF4B	KIF4B	Eukaryota|Metazoa|Chordata|Craniata|Vertebrata|Euteleostomi	CHICK|FICAL|TAEGU|ANAPL|MELGA|ANOCA|XENTR|LATCH|LEPOC|ORENI|DANRE|XIPMA|GASAC|TAKRU|ORYLA|TETNG	8	35
9.19e-10	TRUE	Q17RD7	PHVLSSIAEEEH	134	145	TRUE		FALSE	FALSE	FALSE	FALSE	34.941	0.525	0.007	0	0	0	Synaptotagmin-16	SYT16	Eukaryota|Metazoa|Chordata|Craniata|Vertebrata	SPETR	9	28
9.19e-10	TRUE	Q96L42	NKRLPSIVEDEE	703	714	TRUE		FALSE	FALSE	FALSE	FALSE	36.234	0.643	0.002	0	0	0	Potassium voltage-gated channel subfamily H member 8	KCNH8	Eukaryota|Metazoa	CAMFO|APIME|RHOPR|AEDAE|TRICA|ZOONE|DROYA|CRAGI|ATTCE|DROME|ANOGA|DROMO|DROER|BOMMO|SOLIN|DROAN|DROWI|DROVI|DROSE|DANPL|DROPS|CULQU|DROGR|ACYPI|DROPE|IXOSC|STRPU|MEGSC	12	65
9.19e-10	TRUE	P51959	ITHLPTIPEMVP	284	295	TRUE	26186194,26186194,26186194,11956189	TRUE	TRUE	FALSE	FALSE	36.234	0.477	0.009	0	0	-4.243	Cyclin-G1	CCNG1	Eukaryota|Metazoa	CAMFO|APIME|AEDAE|ACREC|TRICA|PEDHC|HARSA|ZOONE|NASVI|ANODA|DROYA|ATTCE|DROME|ANOGA|DROMO|DROER|DAPPU|BOMMO|SOLIN|DROAN|DROWI|DROVI|DROSE|DANPL|DROPS|CULQU|DROGR|DROPE|STRPU|ECHMU|SCHMA|HYMMI|CLOSI|MEGSC	12	86
9.19e-10	TRUE	Q9Y6Q2	THVLYPIPESSS	99	110	TRUE		FALSE	FALSE	FALSE	FALSE	36.775	0.482	0.374	0	0	-2.174	Stonin-1	STON1	Eukaryota|Metazoa|Chordata|Craniata|Vertebrata|Euteleostomi	FICAL|ANOCA|OPHHA	8	23
9.19e-10	TRUE	O96017	TQELYSIPEDQE	68	79	TRUE	15380617,15380617,15380617,15380617,15380617,16596250,15380617	TRUE	TRUE	FALSE	FALSE	37.258	0.803	0.865	-3.545	-2.569	-4.951	Serine/threonine-protein kinase Chk2	CHEK2	Eukaryota|Metazoa|Chordata|Craniata|Vertebrata|Euteleostomi	CHICK|FICAL|TAEGU|ANAPL|LATCH|LEPOC|DANRE|ASTMX	8	38
9.19e-10	TRUE	Q92974	FTRMQDIPEETE	964	975	TRUE	24525234,24525234,24525234	TRUE	TRUE	FALSE	FALSE	36.292	0.829	0.267	-2.638	-2.824	-4.074	Rho guanine nucleotide exchange factor 2	ARHGEF2	Eukaryota|Metazoa|Chordata|Craniata|Vertebrata	SPETR	9	34
9.19e-10	TRUE	Q9Y4K1	HFAMPPIHEDHL	729	740	TRUE		FALSE	FALSE	FALSE	FALSE	35.347	0.497	0.041	0	0	0	Absent in melanoma 1 protein	AIM1	Eukaryota|Metazoa|Chordata|Craniata|Vertebrata	SPETR	9	45
9.19e-10	TRUE	O60566	IKKLSPIIEDSR	666	677	TRUE		FALSE	FALSE	FALSE	FALSE	35.522	0.412	0.002	0	-3.037	-4.243	Mitotic checkpoint serine/threonine-protein kinase BUB1 beta	BUB1B	Eukaryota|Metazoa	STRPU	12	37
9.19e-08	TRUE	Q14674	PEIMRTIPEEEL	1482	1493	TRUE	24781523,24781523	TRUE	TRUE	FALSE	FALSE	34.9	0.639	0.022	0	0	-4.221	Separin	ESPL1	Eukaryota|Metazoa|Chordata|Craniata|Vertebrata	SPETR	9	46
1.84e-07	TRUE	Q69YH5	KPLLSPIPELPE	587	598	TRUE		FALSE	FALSE	FALSE	FALSE	34.775	0.507	0.041	0	0	-6.23	Cell division cycle-associated protein 2	CDCA2	Eukaryota|Metazoa|Chordata|Craniata|Vertebrata	SPETR	9	35
4.59e-07	TRUE	Q01433	SEMLETIPEEAG	860	871	FALSE		FALSE	FALSE	FALSE	FALSE	34.375	0.471	0.922	0	0	-4.434	AMP deaminase 2	AMPD2	Eukaryota|Metazoa|Chordata|Craniata|Vertebrata	SPETR	9	41
4.59e-07	TRUE	Q96T23	AQRLSPIPEEVP	600	611	FALSE		FALSE	FALSE	FALSE	FALSE	34.32	0.617	0.267	0	-2.569	-2.77	Remodeling and spacing factor 1	RSF1	Eukaryota|Metazoa|Chordata|Craniata|Vertebrata	SPETR	9	32
7.35e-07	TRUE	P51587	ITELSTILEESG	1111	1122	TRUE		FALSE	FALSE	FALSE	FALSE	34.039	0.411	0.075	-2.569	-2.569	-5.672	Breast cancer type 2 susceptibility protein	BRCA2	Eukaryota|Metazoa|Chordata|Craniata|Vertebrata	SPETR	9	42
7.35e-07	TRUE	Q9H0H5	NKRLSTIDESGS	140	151	TRUE	18201571,18201571	TRUE	TRUE	FALSE	FALSE	33.884	0.442	0.751	-3.545	0	-3.932	Rac GTPase-activating protein 1	RACGAP1	Eukaryota|Metazoa|Chordata|Craniata|Vertebrata	SPETR	9	38
7.35e-07	TRUE	O43524	QSPMQTIQENKP	445	456	TRUE	20110348	TRUE	TRUE	FALSE	FALSE	33.883	0.633	0.03	-3.545	-2.569	-4.717	Forkhead box protein O3	FOXO3	Eukaryota|Metazoa|Chordata|Craniata|Vertebrata	SPETR	9	49
7.35e-07	TRUE	O94921	IKPLDTIPEDKK	59	70	FALSE		FALSE	FALSE	FALSE	FALSE	33.849	0.493	0.261	0	-2.824	-4.255	Cyclin-dependent kinase 14	CDK14	Eukaryota|Metazoa|Chordata|Craniata|Vertebrata	SPETR	9	37
7.35e-07	TRUE	Q07157	DKTLYRIPEPQK	1320	1331	TRUE		FALSE	FALSE	FALSE	FALSE	33.925	0.747	0.767	0	0	-2.959	Tight junction protein ZO-1	TJP1	Eukaryota|Metazoa|Chordata|Craniata|Vertebrata	SPETR	9	23
7.35e-07	FALSE	Q14028	PRELSRIEEEKE	344	355	FALSE		FALSE	FALSE	FALSE	FALSE	33.767	0.709	0.343	0	0	-4.81	Cyclic nucleotide-gated cation channel beta-1	CNGB1	Eukaryota|Metazoa|Chordata|Craniata|Vertebrata|Euteleostomi|Mammalia|Eutheria	AILME|BOVIN|FELCA|SHEEP|MYOLU|PIG	6	15
7.35e-07	FALSE	Q6ZVT6	GERLSSIPEASE	522	533	TRUE		FALSE	FALSE	FALSE	FALSE	33.994	0.414	0.934	0	0	0	Uncharacterized protein C3orf67	C3orf67	Eukaryota|Metazoa|Chordata|Craniata|Vertebrata|Euteleostomi|Mammalia|Eutheria	HORSE|MUSPF|BOVIN|FELCA|SHEEP|PIG	6	11
8.27e-07	TRUE	Q71F56	PATMQPIPEAHS	1097	1108	FALSE		FALSE	FALSE	FALSE	FALSE	33.636	0.39	0.51	0	0	0	Mediator of RNA polymerase II transcription subunit 13-like	MED13L	Eukaryota|Metazoa	DROYA|DROME|DROMO|DROER|DROAN|DROWI|DROVI|DROSE|DROPS|DROGR|DROPE|DROSI|SCHMA	12	41			0.39
9.19e-07	TRUE	Q86YF9	SHILEPIEELSE	498	509	FALSE		FALSE	FALSE	FALSE	FALSE	33.597	0.525	0.011	0	0	-2.284	Zinc finger protein DZIP1	DZIP1	Eukaryota|Metazoa	TETUR	12	39
1.01e-06	TRUE	Q8N5H7	HSPMSPISESPS	404	415	FALSE		FALSE	FALSE	FALSE	FALSE	33.395	0.623	0.563	-2.638	0	-4.747	SH2 domain-containing protein 3C	SH2D3C	Eukaryota|Metazoa|Chordata|Craniata|Vertebrata	SPETR	9	40
1.1e-06	TRUE	O94763	HPALPTIPERKE	499	510	FALSE		FALSE	FALSE	FALSE	FALSE	33.336	0.499	0.094	-4.991	-2.824	-4.427	Unconventional prefoldin RPB5 interactor 1	URI1	Eukaryota|Metazoa|Chordata|Craniata|Vertebrata	SPETR	9	45
1.47e-06	TRUE	P58107	TRRLTAIIEEAE	3636	3647	FALSE		FALSE	FALSE	FALSE	FALSE	33.021	0.407	0.01	0	-2.824	0	Epiplakin	EPPK1	Eukaryota|Metazoa|Chordata|Craniata|Vertebrata|Euteleostomi	ANOCA	8	3
1.47e-06	TRUE	Q9NYF5	GQMLQPIIEGET	767	778	FALSE		FALSE	FALSE	FALSE	FALSE	33.01	0.524	0.064	-2.921	0	-2.444	Protein FAM13B	FAM13B	Eukaryota|Metazoa	CAMFO|APIME|ACREC|TRICA|STRMM|PEDHC|HARSA|ZOONE|NASVI|ANODA|ATTCE|ANOGA|DROMO|DROER|DAPPU|SOLIN|DROWI|DROVI|DROSE|DROPS|CULQU|DROGR|TETUR|DROPE|DROSI|IXOSC	12	71
1.47e-06	FALSE	P58107	TRRLTAIIEEAE	4170	4181	FALSE		FALSE	FALSE	FALSE	FALSE	33.021	0.406	0.214	0	-2.824	0	Epiplakin	EPPK1	Eukaryota|Metazoa|Chordata|Craniata|Vertebrata|Euteleostomi|Mammalia|Eutheria	LOXAF	6	3
1.47e-06	FALSE	P58107	TRRLTAIIEEAE	3102	3113	FALSE		FALSE	FALSE	FALSE	FALSE	33.021	0.407	0.081	0	-2.824	0	Epiplakin	EPPK1	Eukaryota|Metazoa|Chordata|Craniata|Vertebrata|Euteleostomi|Mammalia	MONDO	7	5
1.47e-06	FALSE	P58107	TRRLTAIIEEAE	4704	4715	FALSE		FALSE	FALSE	FALSE	FALSE	33.021	0.407	1	0	-2.824	0	Epiplakin	EPPK1	Eukaryota|Metazoa|Chordata|Craniata|Vertebrata|Euteleostomi|Mammalia|Eutheria|Euarchontoglires	MOUSE	5	2
1.47e-06	FALSE	P58107	TRRLTAIIEEAE	2568	2579	FALSE		FALSE	FALSE	FALSE	FALSE	33.021	0.424	0.238	0	-2.824	0	Epiplakin	EPPK1	Eukaryota|Metazoa|Chordata|Craniata|Vertebrata|Euteleostomi|Mammalia	MONDO	7	4
1.56e-06	TRUE	Q96NM4	SGQLPTIQEMVH	141	152	FALSE		FALSE	FALSE	FALSE	FALSE	32.952	0.332	0.651	0	0	-2.26	TOX high mobility group box family member 2	TOX2	Eukaryota|Metazoa|Chordata|Craniata|Vertebrata	SPETR	9	31			0.33
1.56e-06	TRUE	O94988	SPLLQPIIEGET	863	874	FALSE		FALSE	FALSE	FALSE	FALSE	32.977	0.493	0.028	-2.921	0	-2.444	Protein FAM13A	FAM13A	Eukaryota|Metazoa	CAMFO|APIME|RHOPR|ACREC|TRICA|STRMM|PEDHC|ZOONE|NASVI|ANODA|DROYA|ATTCE|DROME|ANOGA|DROMO|DROER|DAPPU|SOLIN|DROAN|DROWI|DROVI|DROSE|DROPS|CULQU|DROGR|TETUR|DROPE|DROSI|IXOSC	12	73
1.65e-06	TRUE	Q9H0D2	PPMLSPIREGSG	997	1008	FALSE		FALSE	FALSE	FALSE	FALSE	32.482	0.316	0.245	0	0	-2.18	Zinc finger protein 541	ZNF541	Eukaryota|Metazoa|Chordata|Craniata|Vertebrata	SPETR	9	30			0.32
2.11e-06	FALSE	Q9HBQ8	PQPMPSIPEDLE	10	21	FALSE		FALSE	FALSE	FALSE	FALSE	32.348	0.75	1	0	0	0	Putative golgin subfamily A member 2B	GOLGA2P5	Eukaryota|Metazoa|Chordata|Craniata|Vertebrata|Euteleostomi|Mammalia|Eutheria|Euarchontoglires|Primates|Haplorrhini|Catarrhini|Hominidae	GORGO|PONAB	1	3					GOLGA2L5
2.11e-06	FALSE	Q08379	PQPMPSIPEDLE	720	731	FALSE	10769027	TRUE	TRUE	TRUE	TRUE	32.348	0.724	0.116	0	0	-3.4	Golgin subfamily A member 2	GOLGA2	Eukaryota|Metazoa|Chordata|Craniata|Vertebrata|Euteleostomi|Mammalia|Eutheria|Euarchontoglires|Primates	OTOGA	4	7					GOLGA2L5
2.3e-06	FALSE	Q9GZR1	ERELRSIPEDSE	382	393	FALSE		FALSE	FALSE	FALSE	FALSE	32.318	0.507	0.99	0	0	-3.299	Sentrin-specific protease 6	SENP6	Eukaryota|Metazoa|Chordata|Craniata|Vertebrata|Euteleostomi|Mammalia|Eutheria|Euarchontoglires|Primates|Haplorrhini	CALJA	3	7
2.57e-06	TRUE	P35557	KHQMYSIPEDAM	104	115	FALSE		FALSE	FALSE	FALSE	FALSE	32.169	0.343	0.735	0	-2.569	-5.417	Glucokinase	GCK	Eukaryota|Metazoa|Chordata|Craniata|Vertebrata	SPETR	9	40			0.34		Hexokinase_1
2.66e-06	TRUE	O95153	SKKLFSIPEEEE	1326	1337	FALSE		FALSE	FALSE	FALSE	FALSE	32.138	0.585	0.124	0	-2.469	0	Peripheral-type benzodiazepine receptor-associated protein 1	BZRAP1	Eukaryota|Metazoa	CRAGI	12	43
2.94e-06	TRUE	Q8TCU6	NRLLSTITEPTS	1101	1112	FALSE		FALSE	FALSE	FALSE	FALSE	31.948	0.318	0.099	-2.638	0	-3.824	Phosphatidylinositol 3,4,5-trisphosphate-dependent Rac exchanger 1 protein	PREX1	Eukaryota|Metazoa|Chordata|Craniata|Vertebrata	SPETR	9	39			0.32
3.21e-06	TRUE	Q6T4R5	NTPMQAISEGET	1623	1634	TRUE		FALSE	FALSE	FALSE	FALSE	31.854	0.624	0.263	0	0	-2.18	Nance-Horan syndrome protein	NHS	Eukaryota|Metazoa|Chordata|Craniata|Vertebrata	SPETR	9	47
3.4e-06	TRUE	Q15772	LEKMPSIPEEPE	1167	1178	FALSE		FALSE	FALSE	FALSE	FALSE	31.765	0.706	0.119	0	0	-4.547	Striated muscle preferentially expressed protein kinase	SPEG	Eukaryota|Metazoa|Chordata|Craniata|Vertebrata	SPETR	9	38
3.4e-06	TRUE	Q05397	KAQLSTILEEEK	673	684	FALSE		FALSE	FALSE	FALSE	FALSE	31.706	0.477	0.147	-3.545	-2.824	-5.51	Focal adhesion kinase 1	PTK2	Eukaryota|Metazoa	TETUR|AMPQE	12	39					Pkinase_Tyr,Protein kinase
3.4e-06	TRUE	Q8NAA5	QGHLPTILELGE	292	303	FALSE		FALSE	FALSE	FALSE	FALSE	31.675	0.601	0.008	0	0	0	Leucine-rich repeat-containing protein 75A	LRRC75A	Eukaryota|Metazoa|Chordata|Craniata|Vertebrata	SPETR	9	47
3.58e-06	TRUE	Q8IV53	SGRLPSIPENRN	180	191	FALSE		FALSE	FALSE	FALSE	FALSE	31.533	0.354	0.031	-2.638	0	0	DENN domain-containing protein 1C	DENND1C	Eukaryota|Metazoa	APIME|AEDAE|TRICA|STRMM|HARSA|ZOONE|NASVI|ANODA|ATTCE|ANOGA|DROMO|DAPPU|DROVI|CULQU|ACYPI|TETUR|ASCSU|STRPU|TRISP|BRUMA|LOALO|WUCBA	12	54			0.35		DENN
3.95e-06	TRUE	Q9Y5A7	NEILEDIPEHEE	573	584	FALSE		FALSE	FALSE	FALSE	FALSE	31.412	0.698	0.63	0	0	-4.037	NEDD8 ultimate buster 1	NUB1	Eukaryota|Metazoa|Chordata|Craniata|Vertebrata	SPETR	9	39
4.23e-06	TRUE	Q9H7Z3	SPGLYAIEEGEQ	341	352	FALSE		FALSE	FALSE	FALSE	FALSE	31.13	0.34	0.976	0	0	0	Protein NRDE2 homolog	NRDE2	Eukaryota|Metazoa|Chordata|Craniata|Vertebrata|Euteleostomi	OPHHA	8	28			0.34		NRDE-2
4.23e-06	TRUE	Q149M9	KQHMSSIKEETP	1037	1048	FALSE		FALSE	FALSE	FALSE	FALSE	31.142	0.491	0.766	0	0	0	NACHT and WD repeat domain-containing protein 1	NWD1	Eukaryota|Metazoa|Chordata|Craniata|Vertebrata	SPETR	9	24
4.23e-06	TRUE	P78536	HQRMDTIQEDPS	756	767	FALSE		FALSE	FALSE	FALSE	FALSE	31.137	0.821	0.655	0	-2.824	-4.821	Disintegrin and metalloproteinase domain-containing protein 17	ADAM17	Eukaryota|Metazoa|Chordata|Craniata|Vertebrata	SPETR	9	48
4.41e-06	TRUE	O95153	NSDLSDIQEEEE	1254	1265	FALSE		FALSE	FALSE	FALSE	FALSE	31.043	0.763	0.045	0	-2.469	0	Peripheral-type benzodiazepine receptor-associated protein 1	BZRAP1	Eukaryota|Metazoa|Chordata|Craniata|Vertebrata	SPETR	9	20
4.78e-06	TRUE	O43566	QEALQPILEKHG	397	408	FALSE		FALSE	FALSE	FALSE	FALSE	30.987	0.324	0.223	-2.921	0	-4.979	Regulator of G-protein signaling 14	RGS14	Eukaryota|Metazoa|Chordata|Craniata|Vertebrata|Euteleostomi	ANOCA	8	11			0.32		RBD,RBD 2
5.24e-06	TRUE	Q8NFJ9	KEMLESIRETAE	153	164	FALSE		FALSE	FALSE	FALSE	FALSE	30.93	0.394	0.118	0	-2.824	-3.213	Bardet-Biedl syndrome 1 protein	BBS1	Eukaryota|Metazoa|Chordata|Craniata|Vertebrata	SPETR	9	30			0.39		BBS1
5.24e-06	FALSE	A2RUH7	PQLLPPIEEHPK	41	52	FALSE		FALSE	FALSE	FALSE	FALSE	30.893	0.591	0.442	0	0	0	Myosin-binding protein H-like	MYBPHL	Eukaryota|Metazoa|Chordata|Craniata|Vertebrata|Euteleostomi|Mammalia|Eutheria|Euarchontoglires	RABIT|TUPCH	5	11					Ig-like C2-type 1
5.88e-06	TRUE	Q9HAD4	KSPLQTIGEEQT	18	29	FALSE		FALSE	FALSE	FALSE	FALSE	30.837	0.567	0.476	0	0	0	WD repeat-containing protein 41	WDR41	Eukaryota|Metazoa|Chordata|Craniata|Vertebrata|Euteleostomi	OPHHA	8	27
5.97e-06	TRUE	Q14449	ISPMRSISENSL	365	376	FALSE		FALSE	FALSE	FALSE	FALSE	30.809	0.452	0.895	0	0	-2.06	Growth factor receptor-bound protein 14	GRB14	Eukaryota|Metazoa|Chordata|Craniata|Vertebrata	SPETR	9	35					BPS
7.72e-06	TRUE	Q96Q11	PETLEAIAENAK	217	228	FALSE		FALSE	FALSE	FALSE	FALSE	30.382	0.363	0.381	0	-2.469	-3.02	CCA tRNA nucleotidyltransferase 1, mitochondrial	TRNT1	Eukaryota|Metazoa	APIME|TRICA|PEDHC|NASVI|DROYA|DROME|NEMVE|DROER|ACYPI|DROSI|IXOSC|STRPU|ECHMU|CLOSI|CAEEL|CAEJA|CAEBE|PRIPA|MEGSC	12	63	0.3675		0.36		PolyA_pol_RNAbd
7.81e-06	TRUE	Q3SYG4	PGGCTTIPESDL	840	851	FALSE		FALSE	FALSE	FALSE	FALSE	30.327	0.593	0.923	0	-2.824	-2.284	Protein PTHB1	BBS9	Eukaryota|Metazoa|Chordata|Craniata|Vertebrata	SPETR	9	24
7.99e-06	FALSE	Q3L8U1	TSVMQPIYEEAT	1812	1823	FALSE		FALSE	FALSE	FALSE	FALSE	30.304	0.38	0.905	0	-2.569	-2.77	Chromodomain-helicase-DNA-binding protein 9	CHD9	Eukaryota|Metazoa|Chordata|Craniata|Vertebrata|Euteleostomi|Mammalia|Eutheria|Euarchontoglires|Primates|Haplorrhini	CALJA	3	8			0.38
8.63e-06	TRUE	Q86YV0	PTILRAIEEGQP	730	741	FALSE		FALSE	FALSE	FALSE	FALSE	30.237	0.306	0.04	0	0	-3.572	RAS protein activator like-3	RASAL3	Eukaryota|Metazoa	ECHMU|CLOSI|CAEBR	12	34			0.31
8.73e-06	FALSE	B2RD01	TEMLKSIIEEGE	168	179	FALSE		FALSE	FALSE	FALSE	FALSE	30.201	0.37	0.964	0	0	0	CENPB DNA-binding domain-containing protein 1	CENPBD1	Eukaryota|Metazoa|Chordata|Craniata|Vertebrata|Euteleostomi|Mammalia|Eutheria|Euarchontoglires|Primates|Haplorrhini|Catarrhini|Hominidae|Homo	HUMAN|HUMAN	0	1			0.37
9e-06	FALSE	A8MU93	GKRLPRILEASS	57	68	FALSE		FALSE	FALSE	FALSE	FALSE	30.166	0.656	1	0	0	0	Uncharacterized protein C17orf100	C17orf100	Eukaryota|Metazoa|Chordata|Craniata|Vertebrata|Euteleostomi|Mammalia|Eutheria	LOXAF|MYODS	6	6
9.09e-06	FALSE	Q05D60	SSYLPSIKEPER	315	326	FALSE		FALSE	FALSE	FALSE	FALSE	30.14	0.458	0.728	0	0	-2.284	Deuterosome protein 1	CCDC67	Eukaryota|Metazoa|Chordata|Craniata|Vertebrata|Euteleostomi|Mammalia|Eutheria|Euarchontoglires|Primates|Haplorrhini	CALJA	3	8
9.37e-06	TRUE	Q76G19	KHELSDISELPE	450	461	FALSE		FALSE	FALSE	FALSE	FALSE	30.031	0.561	0.199	0	0	0	PDZ domain-containing protein 4	PDZD4	Eukaryota|Metazoa|Chordata|Craniata|Vertebrata	SPETR	9	39
9.37e-06	TRUE	Q6ZT52	APRLSSIQEEDE	257	268	FALSE		FALSE	FALSE	FALSE	FALSE	30.028	0.802	0.003	0	0	0	Protein FAM43B	FAM43B	Eukaryota|Metazoa	CAMFO|APIME|RHOPR|AEDAE|ACREC|TRICA|STRMM|HARSA|ZOONE|NASVI|ANODA|DROYA|CRAGI|ATTCE|DROME|ANOGA|DROMO|DROER|DAPPU|BOMMO|DROAN|DROWI|DROVI|DROSE|DANPL|DROPS|DROGR|HELRO|ACYPI|TETUR|DROPE|DROSI|STRPU|TRISP|BRUMA|LOALO|CAEBR|CAEEL|CAERE|CAEJA|CAEBE|PRIPA|WUCBA	12	70					PID_2
9.37e-06	TRUE	Q9BVN2	RPGLQPIAEGQS	414	425	FALSE		FALSE	FALSE	FALSE	FALSE	30.047	0.775	0.901	0	-4.523	-2.523	RUN and SH3 domain-containing protein 1	RUSC1	Eukaryota|Metazoa|Chordata|Craniata|Vertebrata	SPETR	9	10
9.37e-06	TRUE	P21912	QQYLQSIEEREK	168	179	FALSE		FALSE	FALSE	FALSE	FALSE	30.025	0.315	0.984	0	-2.824	-4.028	Succinate dehydrogenase [ubiquinone] iron-sulfur subunit, mitochondrial	SDHB	Eukaryota|Metazoa	ASCSU	12	12			0.31		4Fe-4S ferredoxin-type
9.46e-06	TRUE	Q9UPA5	DEELEDILEEDE	774	785	FALSE		FALSE	FALSE	FALSE	FALSE	30.009	0.701	0.171	0	-2.824	0	Protein bassoon	BSN	Eukaryota|Metazoa|Chordata|Craniata|Vertebrata	SPETR	9	38
9.46e-06	TRUE	Q9Y2V7	KEELESISEDVQ	98	109	FALSE		FALSE	FALSE	FALSE	FALSE	30.002	0.306	0.737	0	0	-3.108	Conserved oligomeric Golgi complex subunit 6	COG6	Eukaryota|Metazoa	RHOPR|ANODA|DROYA|DROME|DROER|DROSE|DROSI	12	58			0.31		COG6
1.04e-05	TRUE	O75334	CEVMPTINEDTP	3	14	FALSE	18782753	TRUE	TRUE	FALSE	FALSE	29.748	0.83	1	0	0	0	Liprin-alpha-2	PPFIA2	Eukaryota|Metazoa	AEDAE|NASVI|ANODA|DROYA|CRAGI|DROME|ANOGA|DROMO|DROER|DAPPU|DROAN|DROWI|DROVI|DROSE|DROPS|DROGR|HELRO|TETUR|DROPE|DROSI|IXOSC|AMPQE|ASCSU|ECHMU|SCHMA|BRUMA|LOALO|HYMMI|CLOSI|CAEBR|CAEEL|CAERE|CAEJA|CAEBE|WUCBA	12	52
1.06e-05	TRUE	Q9UQ05	DKTLPSITEAES	719	730	FALSE		FALSE	FALSE	FALSE	FALSE	29.699	0.724	0	0	0	0	Potassium voltage-gated channel subfamily H member 4	KCNH4	Eukaryota|Metazoa	CAMFO|APIME|RHOPR|TRICA|ZOONE|DROYA|CRAGI|ATTCE|DROME|ANOGA|DROMO|DROER|BOMMO|SOLIN|DROAN|DROWI|DROVI|DROSE|DANPL|DROPS|CULQU|DROGR|ACYPI|DROPE|IXOSC|MEGSC	12	62
1.06e-05	FALSE	Q8N3K9	SQVLQSITEPSK	1800	1811	FALSE		FALSE	FALSE	FALSE	FALSE	29.694	0.591	0.984	0	-4.183	-4.427	Cardiomyopathy-associated protein 5	CMYA5	Eukaryota|Metazoa|Chordata|Craniata|Vertebrata|Euteleostomi|Mammalia|Eutheria	BOVIN|SHEEP	6	10
1.07e-05	TRUE	Q69YQ0	SHHMERIIESEQ	541	552	FALSE		FALSE	FALSE	FALSE	FALSE	29.655	0.532	0.761	0	0	-3.261	Cytospin-A	SPECC1L	Eukaryota|Metazoa|Chordata|Craniata|Vertebrata	SPETR	9	40
1.1e-05	TRUE	Q8WUF5	EPELSPITEGSE	563	574	FALSE		FALSE	FALSE	FALSE	FALSE	29.611	0.854	0.094	0	0	-3.06	RelA-associated inhibitor	PPP1R13L	Eukaryota|Metazoa|Chordata|Craniata|Vertebrata	SPETR	9	21
1.1e-05	TRUE	P24723	EPVLTPIDEGHL	652	663	FALSE		FALSE	FALSE	FALSE	FALSE	29.612	0.485	0.48	-2.569	0	-3.04	Protein kinase C eta type	PRKCH	Eukaryota|Metazoa|Chordata|Craniata|Vertebrata	SPETR	9	36					Pkinase_C,AGC-kinase C-terminal
1.17e-05	TRUE	Q5T4T6	KDALQPIKEDRT	6	17	FALSE		FALSE	FALSE	FALSE	FALSE	29.446	0.611	0.768	0	0	0	Synaptonemal complex protein 2-like	SYCP2L	Eukaryota|Metazoa|Chordata|Craniata|Vertebrata	SPETR	9	12
1.17e-05	TRUE	Q96E29	LSPMQPISEEEA	119	130	FALSE		FALSE	FALSE	FALSE	FALSE	29.449	0.599	0.882	0	-2.469	-2.119	Transcription termination factor 3, mitochondrial	MTERF3	Eukaryota|Metazoa	AEDAE|PEDHC	12	37					mTERF
1.18e-05	TRUE	P02686	SDELQTIQEDSA	114	125	FALSE	15380617	TRUE	TRUE	FALSE	FALSE	29.375	0.711	0.14	0	0	-4.726	Myelin basic protein	MBP	Eukaryota|Metazoa|Chordata|Craniata|Vertebrata	SPETR	9	41
1.18e-05	FALSE	Q8N3K9	SSTMPAISELSS	1691	1702	FALSE		FALSE	FALSE	FALSE	FALSE	29.319	0.515	0.972	0	-4.183	-4.427	Cardiomyopathy-associated protein 5	CMYA5	Eukaryota|Metazoa|Chordata|Craniata|Vertebrata|Euteleostomi|Mammalia|Eutheria|Euarchontoglires|Primates|Haplorrhini|Catarrhini	NOMLE	2	5
1.21e-05	TRUE	Q8WXH0	PPALQDIKELQH	5426	5437	FALSE		FALSE	FALSE	FALSE	FALSE	29.295	0.376	0.009	0	-4.757	-5.186	Nesprin-2	SYNE2	Eukaryota|Metazoa|Chordata|Craniata|Vertebrata	SPETR	9	18			0.38
1.21e-05	TRUE	Q09013	GETLSDIREGAP	382	393	FALSE		FALSE	FALSE	FALSE	FALSE	29.288	0.353	0.521	-4.991	0	-5.186	Myotonin-protein kinase	DMPK	Eukaryota|Metazoa|Chordata|Craniata|Vertebrata	SPETR	9	13			0.35		AGC-kinase C-terminal
1.24e-05	FALSE	Q8IZ21	PLPMTPILEGSH	428	439	FALSE		FALSE	FALSE	FALSE	FALSE	29.245	0.436	0.988	-4.991	0	-2.959	Phosphatase and actin regulator 4	PHACTR4	Eukaryota|Metazoa|Chordata|Craniata|Vertebrata|Euteleostomi|Mammalia|Eutheria|Euarchontoglires|Primates|Haplorrhini|Catarrhini|Hominidae	PANTR|GORGO	1	3
1.26e-05	TRUE	O75781	QERLQAIAEKRK	12	23	FALSE		FALSE	FALSE	FALSE	FALSE	29.217	0.495	0.566	0	0	-3.452	Paralemmin-1	PALM	Eukaryota|Metazoa|Chordata|Craniata|Vertebrata	SPETR	9	32
1.26e-05	FALSE	Q96SN8	NELMERIEEDNL	1330	1341	FALSE		FALSE	FALSE	FALSE	FALSE	29.219	0.487	0.947	-3.545	-2.824	-3.932	CDK5 regulatory subunit-associated protein 2	CDK5RAP2	Eukaryota|Metazoa|Chordata|Craniata|Vertebrata|Euteleostomi|Mammalia|Eutheria	LOXAF	6	8
1.27e-05	TRUE	O14776	QFSMSAIKEEQE	601	612	FALSE		FALSE	FALSE	TRUE	TRUE	29.207	0.426	0.938	0	0	-2.119	Transcription elongation regulator 1	TCERG1	Eukaryota|Metazoa|Chordata|Craniata|Vertebrata|Euteleostomi	ANAPL	8	27
1.31e-05	TRUE	Q69YH5	FESMSPIKETVS	932	943	FALSE		FALSE	FALSE	FALSE	FALSE	29.138	0.571	0.976	0	0	-6.23	Cell division cycle-associated protein 2	CDCA2	Eukaryota|Metazoa|Chordata|Craniata|Vertebrata	SPETR	9	3
1.32e-05	TRUE	Q8IY37	KKVLQKILEQKE	77	88	FALSE		FALSE	FALSE	FALSE	FALSE	29.127	0.524	0.184	0	0	0	Probable ATP-dependent RNA helicase DHX37	DHX37	Eukaryota|Metazoa	APIME|ACREC|TRICA|HARSA|CRAGI|ATTCE|NEMVE|SOLIN|AMPQE|STRPU|BRUMA|LOALO|PRIPA|WUCBA	12	51
1.38e-05	TRUE	Q99677	KPSLPAIQEEVS	343	354	FALSE		FALSE	FALSE	FALSE	FALSE	29.072	0.591	0.801	0	0	0	Lysophosphatidic acid receptor 4	LPAR4	Eukaryota|Metazoa|Chordata|Craniata|Vertebrata	SPETR	9	26
1.38e-05	FALSE	O14776	QELMEEINEDEP	611	622	FALSE		FALSE	FALSE	TRUE	TRUE	29.068	0.532	0.985	0	0	-2.119	Transcription elongation regulator 1	TCERG1	Eukaryota|Metazoa|Chordata|Craniata|Vertebrata|Euteleostomi|Mammalia|Eutheria	HORSE|LOXAF|PTEAL	6	13
1.39e-05	TRUE	Q8NE79	SAKMKPIEEGAE	329	340	FALSE		FALSE	FALSE	FALSE	FALSE	29.046	0.698	0.083	0	0	-4.547	Blood vessel epicardial substance	BVES	Eukaryota|Metazoa|Chordata|Craniata|Vertebrata	SPETR	9	42
1.39e-05	TRUE	Q8IXS6	KERLQAIAEKRK	10	21	FALSE		FALSE	FALSE	FALSE	FALSE	29.048	0.461	0.607	0	0	-3.452	Paralemmin-2	PALM2	Eukaryota|Metazoa|Chordata|Craniata|Vertebrata|Euteleostomi	CHICK|LATCH|DANRE|GASAC|TAKRU|TETNG|ASTMX	8	12
1.47e-05	TRUE	O15078	KEILQAIKEMQK	652	663	FALSE		FALSE	FALSE	FALSE	FALSE	28.954	0.431	0.602	0	0	-3.588	Centrosomal protein of 290 kDa	CEP290	Eukaryota|Metazoa	STRMM|PEDHC|ANOGA|TETUR	12	33
1.53e-05	TRUE	Q76NI1	FEPLPTLPEDEE	24	35	FALSE		FALSE	FALSE	FALSE	FALSE	28.9	0.501	0.902	-2.638	0	-3.928	Protein very KIND	KNDC1	Eukaryota|Metazoa|Chordata|Craniata|Vertebrata	SPETR	9	23
1.53e-05	FALSE	Q6B8I1	ATPCPSILELEE	15	26	FALSE		FALSE	FALSE	FALSE	FALSE	28.896	0.386	0.924	-4.167	0	0	Dual specificity protein phosphatase 13 isoform A	DUSP13	Eukaryota|Metazoa|Chordata|Craniata|Vertebrata|Euteleostomi|Mammalia|Eutheria	PTEAL|PIG	6	4			0.39
1.56e-05	FALSE	Q8IZU8	NSPMASIQEAEQ	642	653	FALSE		FALSE	FALSE	FALSE	FALSE	28.848	0.343	0.708	0	0	-3.28	Dermatan-sulfate epimerase-like protein	DSEL	Eukaryota|Metazoa|Chordata|Craniata|Vertebrata|Euteleostomi|Mammalia	MONDO|SARHA	7	14			0.34
1.57e-05	TRUE	Q15648	TDILSDIAEEAS	780	791	FALSE		FALSE	FALSE	TRUE	TRUE	28.792	0.523	0.299	-2.638	-3.037	-4.821	Mediator of RNA polymerase II transcription subunit 1	MED1	Eukaryota|Metazoa|Chordata|Craniata|Vertebrata	SPETR	9	46
1.6e-05	TRUE	Q15424	FTILQEIEEPSL	199	210	FALSE		FALSE	FALSE	FALSE	FALSE	28.75	0.591	0.879	0	0	-2.26	Scaffold attachment factor B1	SAFB	Eukaryota|Metazoa|Chordata|Craniata|Vertebrata	SPETR	9	23
1.62e-05	TRUE	P21359	DTYLPGIDEETS	2740	2751	FALSE		FALSE	FALSE	FALSE	FALSE	28.698	0.337	0.632	0	0	-4.979	Neurofibromin	NF1	Eukaryota|Metazoa|Chordata|Craniata|Vertebrata|Euteleostomi	CHICK|FICAL|TAEGU|ANAPL|MELGA|XENTR|LATCH|LEPOC|DANRE|ASTMX	8	38			0.34
1.62e-05	FALSE	Q9H799	EEPLETIMEEKS	1951	1962	FALSE		FALSE	FALSE	FALSE	FALSE	28.722	0.656	0.847	0	0	0	Uncharacterized protein C5orf42	C5orf42	Eukaryota|Metazoa|Chordata|Craniata|Vertebrata|Euteleostomi|Mammalia|Eutheria	CANFA|FELCA|SHEEP	6	6					Joubert
1.63e-05	TRUE	Q5VZP5	SKPLTLIDEEEE	336	347	FALSE		FALSE	FALSE	FALSE	FALSE	28.679	0.505	0.305	-4.167	0	-4.327	Inactive dual specificity phosphatase 27	DUSP27	Eukaryota|Metazoa|Chordata|Craniata|Vertebrata	SPETR	9	16
1.63e-05	FALSE	Q9BTF0	IEQMQKIEENRD	149	160	FALSE		FALSE	FALSE	FALSE	FALSE	28.667	0.341	0.826	0	0	0	THUMP domain-containing protein 2	THUMPD2	Eukaryota|Metazoa|Chordata|Craniata|Vertebrata|Euteleostomi|Mammalia|Eutheria	FELCA|SHEEP|LOXAF	6	11			0.34		THUMP
1.73e-05	TRUE	Q8N1F7	NALLSAIEESRK	108	119	FALSE		FALSE	FALSE	TRUE	TRUE	28.592	0.342	0.073	0	0	-5.186	Nuclear pore complex protein Nup93	NUP93	Eukaryota|Metazoa	AEDAE|STRMM|ZOONE|ANODA|DROME|ANOGA|DROMO|NEMVE|DROER|DAPPU|BOMMO|DROAN|DROWI|DROVI|DROPS|CULQU|DROGR|TETUR|DROPE|IXOSC|AMPQE|STRPU|TRIAD|MEGSC	12	74			0.34
1.73e-05	TRUE	Q6ZRI0	NFDLKTINEMRT	1117	1128	FALSE		FALSE	FALSE	FALSE	FALSE	28.596	0.344	0.715	0	0	-3.971	Otogelin	OTOG	Eukaryota|Metazoa|Chordata|Craniata|Vertebrata|Euteleostomi	CHICK|FICAL|TAEGU|ANAPL|ORENI|XIPMA|ASTMX	8	35			0.34		VWD,VWFD 3
1.73e-05	TRUE	Q8N960	KKVLTPIKEKTL	364	375	FALSE		FALSE	FALSE	FALSE	FALSE	28.593	0.65	0.784	0	0	-2.959	Centrosomal protein of 120 kDa	CEP120	Eukaryota|Metazoa|Chordata|Craniata|Vertebrata	SPETR	9	28
1.75e-05	TRUE	Q96PC2	IRILQDIQEGE	400	410	FALSE		FALSE	FALSE	FALSE	FALSE	28.565	0.478	1	0	0	-3.04	Inositol hexakisphosphate kinase 3	IP6K3	Eukaryota|Metazoa	AEDAE|ANOGA|CAEJA	12	33					IPK
1.76e-05	TRUE	Q8WTX9	PPKMRPIQEMEF	302	313	FALSE		FALSE	FALSE	FALSE	FALSE	28.541	0.484	0.428	0	0	0	Probable palmitoyltransferase ZDHHC1	ZDHHC1	Eukaryota|Metazoa|Chordata|Craniata|Vertebrata	SPETR	9	25
1.76e-05	TRUE	Q9BT56	NPQLLTIPEAAT	75	86	FALSE		FALSE	FALSE	FALSE	FALSE	28.526	0.546	0.626	0	0	-2.745	Spexin	SPX	Eukaryota|Metazoa|Chordata|Craniata|Vertebrata	SPETR	9	18					Spexin
1.76e-05	TRUE	Q96GY3	SSPLPPLPEDEE	137	148	FALSE		FALSE	FALSE	FALSE	FALSE	28.521	0.701	0.943	0	-2.569	-3.4	Protein lin-37 homolog	LIN37	Eukaryota|Metazoa|Chordata|Craniata|Vertebrata	SPETR	9	31					LIN37
1.76e-05	FALSE	O43734	SQLLKPIPEYSP	26	37	FALSE		FALSE	FALSE	FALSE	FALSE	28.527	0.678	0.714	0	0	-2.959	Adapter protein CIKS	TRAF3IP2	Eukaryota|Metazoa|Chordata|Craniata|Vertebrata|Euteleostomi|Mammalia|Eutheria	BOVIN|SHEEP|LOXAF|MYOLU|PTEAL|PIG|MYODS	6	22
1.79e-05	TRUE	Q9Y2T1	EERLQQIREDEE	392	403	FALSE		FALSE	FALSE	FALSE	FALSE	28.486	0.536	0.043	-3.545	0	-6.987	Axin-2	AXIN2	Eukaryota|Metazoa	NEMVE|STRPU|TRISP	12	42
1.8e-05	TRUE	O00308	EKLLYAIEETEG	855	866	FALSE		FALSE	FALSE	FALSE	FALSE	28.469	0.371	0.711	0	-2.824	-3.991	NEDD4-like E3 ubiquitin-protein ligase WWP2	WWP2	Eukaryota|Metazoa	AMPQE|ECHMU	12	48			0.37		HECT
1.87e-05	TRUE	Q6UXZ4	HTKLSNISESQL	929	940	FALSE		FALSE	FALSE	FALSE	FALSE	28.368	0.399	0.98	0	0	-3.928	Netrin receptor UNC5D	UNC5D	Eukaryota|Metazoa|Chordata|Craniata|Vertebrata|Euteleostomi	CHICK|FICAL|ANAPL|MELGA	8	30			0.4		Death
1.87e-05	FALSE	P56715	SRILTDIEEGVL	1729	1740	FALSE		FALSE	FALSE	FALSE	FALSE	28.35	0.3	0.706	0	0	-2.301	Oxygen-regulated protein 1	RP1	Eukaryota|Metazoa|Chordata|Craniata|Vertebrata|Euteleostomi|Mammalia|Eutheria	CANFA|HORSE|LOXAF|PTEAL	6	13			0.3
1.91e-05	TRUE	Q9NTK1	VAHLPTIRETTE	9	20	FALSE		FALSE	FALSE	FALSE	FALSE	28.3	0.453	0.144	0	-2.469	0	Protein DEPP	DEPP	Eukaryota|Metazoa|Chordata|Craniata|Vertebrata	SPETR	9	25
1.92e-05	TRUE	Q13873	STGMTTISEMPY	623	634	FALSE		FALSE	FALSE	FALSE	FALSE	28.279	0.636	0.568	0	0	-4.261	Bone morphogenetic protein receptor type-2	BMPR2	Eukaryota|Metazoa|Chordata|Craniata|Vertebrata	SPETR	9	45
1.96e-05	TRUE	Q6P9H4	NERIPPIIEESS	467	478	FALSE		FALSE	FALSE	FALSE	FALSE	28.232	0.452	0.031	0	0	-4.456	Connector enhancer of kinase suppressor of ras 3	CNKSR3	Eukaryota|Metazoa	CAMFO	12	44					DUF1170
1.97e-05	FALSE	Q8NG66	LHELESIVEDAT	449	460	FALSE		FALSE	FALSE	FALSE	FALSE	28.219	0.58	0.95	0	0	-3.963	Serine/threonine-protein kinase Nek11	NEK11	Eukaryota|Metazoa|Chordata|Craniata|Vertebrata|Euteleostomi|Mammalia|Eutheria|Euarchontoglires|Primates|Haplorrhini	CALJA	3	8
2.02e-05	TRUE	Q9BY43	DELMTDITEQQE	126	137	FALSE		FALSE	FALSE	FALSE	FALSE	28.192	0.461	0.05	-2.569	0	-3.475	Charged multivesicular body protein 4a	CHMP4A	Eukaryota|Metazoa	CAMFO|APIME|RHOPR|AEDAE|ACREC|PEDHC|HARSA|ZOONE|NASVI|ANODA|DROYA|ATTCE|DROME|ANOGA|DROMO|NEMVE|DROER|DAPPU|BOMMO|DROAN|DROWI|DROVI|DROSE|DANPL|DROPS|CULQU|DROGR|ACYPI|DROPE|DROSI|AMPQE|TRIAD|SCHMA|TRISP|BRUMA|LOALO|HYMMI|CLOSI|CAEBR|CAEEL|CAERE|CAEJA|CAEBE|PRIPA|WUCBA|MEGSC	12	68					Snf7
2.03e-05	FALSE	Q9Y6V0	SSVMTKIIEDEK	2848	2859	FALSE		FALSE	FALSE	FALSE	FALSE	28.188	0.395	0.726	-2.959	-2.824	-4.379	Protein piccolo	PCLO	Eukaryota|Metazoa|Chordata|Craniata|Vertebrata|Euteleostomi|Mammalia|Eutheria|Euarchontoglires|Primates|Haplorrhini|Catarrhini|Hominidae|Homo	HUMAN|HUMAN	0	1			0.4
2.07e-05	TRUE	Q5SV97	FFFCDTIEENEE	586	597	FALSE		FALSE	FALSE	FALSE	FALSE	28.145	0.397	0.196	0	0	0	PGC-1 and ERR-induced regulator in muscle protein 1	PERM1	Eukaryota|Metazoa|Chordata|Craniata|Vertebrata	SPETR	9	27			0.4
2.09e-05	TRUE	P33176	DEVMDTIDEGKS	177	188	FALSE		FALSE	FALSE	FALSE	FALSE	28.132	0.442	0.576	0	0	-5.333	Kinesin-1 heavy chain	KIF5B	Eukaryota|Metazoa	CAMFO|APIME|RHOPR|AEDAE|ACREC|TRICA|STRMM|PEDHC|HARSA|ZOONE|NASVI|ANODA|DROYA|CRAGI|ATTCE|DROME|ANOGA|DROMO|DROER|DAPPU|BOMMO|SOLIN|DROAN|DROWI|DROVI|DROSE|DANPL|DROPS|CULQU|DROGR|HELRO|ACYPI|TETUR|DROPE|DROSI|AMPQE|ASCSU|STRPU|TRIAD|ECHMU|SCHMA|TRISP|LOALO|HYMMI|CLOSI|MEGSC	12	95	0.3658				Kinesin,Kinesin motor
2.09e-05	TRUE	P48751	LKLLEKIPEDAE	503	514	FALSE		FALSE	FALSE	FALSE	FALSE	28.121	0.335	0.156	0	0	0	Anion exchange protein 3	SLC4A3	Eukaryota|Metazoa	AEDAE|ANODA|ANOGA	12	45			0.33		Band_3_cyto
2.2e-05	TRUE	Q08334	FDKLSVIAEDSE	292	303	FALSE		FALSE	FALSE	FALSE	FALSE	28.039	0.482	0.026	0	0	-2.469	Interleukin-10 receptor subunit beta	IL10RB	Eukaryota|Metazoa|Chordata|Craniata|Vertebrata	SPETR	9	22
2.26e-05	TRUE	Q96PY5	NEAMSKIVELEK	414	425	FALSE		FALSE	FALSE	FALSE	FALSE	27.997	0.423	0.51	0	0	-3.452	Formin-like protein 2	FMNL2	Eukaryota|Metazoa	CAMFO|APIME|AEDAE|ACREC|PEDHC|HARSA|ZOONE|ANODA|ANOGA|STRPU	12	58					Drf_FH3,GBD/FH3
2.3e-05	TRUE	Q99661	NEAMTQIRELEE	635	646	FALSE		FALSE	FALSE	FALSE	FALSE	27.95	0.514	0.645	0	-5.047	-3.599	Kinesin-like protein KIF2C	KIF2C	Eukaryota|Metazoa	TETUR	12	40
2.35e-05	TRUE	P30041	VMVLPTIPEEEA	187	198	FALSE		FALSE	FALSE	FALSE	FALSE	27.912	0.331	0.985	-2.959	0	-2.921	Peroxiredoxin-6	PRDX6	Eukaryota|Metazoa	BOMMO|STRPU	12	32	0.285		0.33		1-cysPrx_C
2.39e-05	TRUE	Q13439	DKSLRRIAELRE	183	194	FALSE		FALSE	FALSE	FALSE	FALSE	27.853	0.399	0.3	-2.569	0	-3.213	Golgin subfamily A member 4	GOLGA4	Eukaryota|Metazoa	ZOONE|DROYA|DROME|DROMO|DROER|BOMMO|DROAN|DROWI|DROVI|DROSE|DANPL|DROPS|DROGR|DROPE|IXOSC	12	63			0.4
2.41e-05	TRUE	O15403	GKTLQDIPEDFL	494	505	FALSE		FALSE	FALSE	FALSE	FALSE	27.841	0.439	0.104	0	0	0	Monocarboxylate transporter 7	SLC16A6	Eukaryota|Metazoa	AEDAE|DROMO|DROVI	12	31
2.41e-05	TRUE	Q8N1M1	MGELSTIRETSQ	466	477	FALSE		FALSE	FALSE	FALSE	FALSE	27.838	0.564	0.001	0	0	-2.114	Bestrophin-3	BEST3	Eukaryota|Metazoa	ECHMU	12	45
2.43e-05	TRUE	Q8NHS9	KQMLDDIPEDNT	211	222	FALSE		FALSE	FALSE	FALSE	FALSE	27.829	0.462	0.648	0	0	-4.221	Spermatogenesis-associated protein 22	SPATA22	Eukaryota|Metazoa|Chordata|Craniata|Vertebrata	SPETR	9	15
2.48e-05	TRUE	O60841	NVPLEAINEQTK	672	683	FALSE		FALSE	FALSE	FALSE	FALSE	27.78	0.38	0.42	0	0	-2.959	Eukaryotic translation initiation factor 5B	EIF5B	Eukaryota|Metazoa	APIME|AEDAE|ACREC|TRICA|STRMM|HARSA|ZOONE|DROYA|ATTCE|DROME|DROMO|DAPPU|BOMMO|DROWI|DROVI|DROSE|DANPL|CULQU|DROGR|ACYPI|DROPE|DROSI|IXOSC	12	63			0.38		GTP_EFTU
2.48e-05	TRUE	Q13698	QAGLRTIEEEAA	1556	1567	FALSE		FALSE	FALSE	FALSE	FALSE	27.782	0.324	0.534	0	-4.183	-4.547	Voltage-dependent L-type calcium channel subunit alpha-1S	CACNA1S	Eukaryota|Metazoa|Chordata|Craniata|Vertebrata	SPETR	9	37			0.32
2.55e-05	TRUE	A6NCD4	KDMMPRILEDEG	175	186	FALSE		FALSE	FALSE	FALSE	FALSE	27.702	0.394	0.719	0	0	0	Uncharacterized protein C10orf131	C10orf131	Eukaryota|Metazoa|Chordata|Craniata|Vertebrata	SPETR	9	14			0.39
2.56e-05	TRUE	P03915	FPTLTNINENNP	437	448	FALSE		FALSE	FALSE	FALSE	FALSE	27.686	0.34	0.255	0	-2.824	-3.48	NADH-ubiquinone oxidoreductase chain 5	MT-ND5	Eukaryota|Metazoa	TRICA	12	31			0.34		NADH5_C
2.56e-05	TRUE	Q96CV9	NNALKTIEELTR	401	412	FALSE		FALSE	FALSE	FALSE	FALSE	27.685	0.428	0.361	-2.569	-2.569	-3.4	Optineurin	OPTN	Eukaryota|Metazoa|Chordata|Craniata|Vertebrata	SPETR	9	35
2.57e-05	TRUE	Q8N3V7	LFVLSPIKEPAK	815	826	FALSE		FALSE	FALSE	TRUE	TRUE	27.663	0.42	0.432	0	-2.824	-2.174	Synaptopodin	SYNPO	Eukaryota|Metazoa|Chordata|Craniata|Vertebrata	SPETR	9	25
2.58e-05	TRUE	Q99755	TPPLEEISEGSP	516	527	FALSE		FALSE	FALSE	FALSE	FALSE	27.645	0.724	0.962	-3.545	0	-3.213	Phosphatidylinositol 4-phosphate 5-kinase type-1 alpha	PIP5K1A	Eukaryota|Metazoa|Chordata|Craniata|Vertebrata	SPETR	9	21
2.58e-05	FALSE	A2A3N6	TPPLEEISEGSP	463	474	FALSE		FALSE	FALSE	FALSE	FALSE	27.645	0.76	0.803	0	0	0	Putative PIP5K1A and PSMD4-like protein	PIPSL	Eukaryota|Metazoa|Chordata|Craniata|Vertebrata|Euteleostomi|Mammalia|Eutheria	HORSE|MYODS	6	7
2.58e-05	FALSE	Q9H799	STPIQPIAEERK	2384	2395	FALSE		FALSE	FALSE	FALSE	FALSE	27.617	0.461	0.926	0	0	0	Uncharacterized protein C5orf42	C5orf42	Eukaryota|Metazoa|Chordata|Craniata|Vertebrata|Euteleostomi|Mammalia|Eutheria|Euarchontoglires|Primates|Haplorrhini|Catarrhini	NOMLE|MACFA|MACMU	2	6
2.59e-05	TRUE	Q96RU3	GETLYVIEEDKG	574	585	FALSE	26344197	TRUE	TRUE	FALSE	FALSE	27.606	0.34	0.841	0	-2.824	0	Formin-binding protein 1	FNBP1	Eukaryota|Metazoa|Chordata|Craniata|Vertebrata	SPETR	9	41			0.34		SH3_9,SH3
2.59e-05	FALSE	Q9NQM4	IEELKVIPETSE	71	82	FALSE		FALSE	FALSE	FALSE	FALSE	27.614	0.659	0.957	0	0	0	Protein PIH1D3	PIH1D3	Eukaryota|Metazoa|Chordata|Craniata|Vertebrata|Euteleostomi|Mammalia|Eutheria|Euarchontoglires|Primates|Haplorrhini	CALJA	3	7					PIH1
2.6e-05	FALSE	Q9BX69	SQALMPIQEPGT	696	707	FALSE		FALSE	FALSE	FALSE	FALSE	27.588	0.602	0.934	0	0	-2.959	Caspase recruitment domain-containing protein 6	CARD6	Eukaryota|Metazoa|Chordata|Craniata|Vertebrata|Euteleostomi|Mammalia|Eutheria|Euarchontoglires|Primates|Haplorrhini	CALJA	3	8
2.61e-05	FALSE	Q8N614	QEVLPPIPEL	287	296	FALSE		FALSE	FALSE	FALSE	FALSE	27.583	0.584	1	0	0	0	Transmembrane protein 156	TMEM156	Eukaryota|Metazoa|Chordata|Craniata|Vertebrata|Euteleostomi|Mammalia|Eutheria	CANFA|HORSE|MUSPF|BOVIN|SHEEP|PIG	6	14
2.61e-05	FALSE	Q6P1M9	YKPLPKIQEKPK	197	208	FALSE		FALSE	FALSE	FALSE	FALSE	27.582	0.489	0.568	0	0	0	Armadillo repeat-containing X-linked protein 5	ARMCX5	Eukaryota|Metazoa|Chordata|Craniata|Vertebrata|Euteleostomi|Mammalia|Eutheria	HORSE	6	9
2.61e-05	FALSE	P51816	PPPLSPLPEDPP	914	925	FALSE		FALSE	FALSE	FALSE	FALSE	27.584	0.785	0.07	0	0	-3.625	AF4/FMR2 family member 2	AFF2	Eukaryota|Metazoa|Chordata|Craniata|Vertebrata|Euteleostomi|Mammalia|Eutheria	CANFA|HORSE|AILME|MUSPF|BOVIN|FELCA|SHEEP|LOXAF|MYOLU|PTEAL|PIG|MYODS	6	26					AF-4
2.63e-05	TRUE	Q0VF49	ALKLPPISEEPP	389	400	FALSE		FALSE	FALSE	FALSE	FALSE	27.559	0.531	0.305	0	0	0	Uncharacterized protein KIAA2012	KIAA2012	Eukaryota|Metazoa|Chordata|Craniata|Vertebrata	SPETR	9	26
2.67e-05	TRUE	Q9BZF9	DKSLTTITELQR	1294	1305	FALSE		FALSE	FALSE	FALSE	FALSE	27.507	0.341	0.237	0	-2.824	-4.821	Uveal autoantigen with coiled-coil domains and ankyrin repeats	UACA	Eukaryota|Metazoa|Chordata|Craniata|Vertebrata	SPETR	9	29			0.34
2.67e-05	TRUE	Q12888	HRHMRTIREVRT	1237	1248	FALSE		FALSE	FALSE	TRUE	TRUE	27.519	0.358	0.382	0	-3.037	-3.004	Tumor suppressor p53-binding protein 1	TP53BP1	Eukaryota|Metazoa|Chordata|Craniata|Vertebrata	SPETR	9	30			0.36
2.72e-05	TRUE	O75145	CEVMPTISEDGR	3	14	FALSE	18782753	TRUE	TRUE	FALSE	FALSE	27.477	0.709	0.475	0	0	0	Liprin-alpha-3	PPFIA3	Eukaryota|Metazoa|Chordata|Craniata|Vertebrata	SPETR	9	16
2.72e-05	TRUE	Q13464	YYQLQAILEAER	603	614	FALSE		FALSE	FALSE	FALSE	FALSE	27.487	0.449	0.156	0	-2.824	-3.151	Rho-associated protein kinase 1	ROCK1	Eukaryota|Metazoa	STRMM	12	24	0.3775
2.81e-05	TRUE	Q71SY5	PPGLGPILEDQA	565	576	FALSE		FALSE	FALSE	FALSE	FALSE	27.397	0.815	0.982	0	-2.569	-4.767	Mediator of RNA polymerase II transcription subunit 25	MED25	Eukaryota|Metazoa|Chordata|Craniata|Vertebrata	SPETR	9	30
2.83e-05	TRUE	O60673	NPGLQAIWEDEK	258	269	FALSE		FALSE	FALSE	FALSE	FALSE	27.391	0.509	0.317	0	-2.824	-3.004	DNA polymerase zeta catalytic subunit	REV3L	Eukaryota|Metazoa	RHOPR|STRMM|PEDHC|HARSA|ZOONE|CRAGI|SOLIN	12	47
2.88e-05	FALSE	Q96LA6	PGQLQPIYENVN	362	373	FALSE		FALSE	FALSE	FALSE	FALSE	27.339	0.418	0.676	0	0	0	Fc receptor-like protein 1	FCRL1	Eukaryota|Metazoa|Chordata|Craniata|Vertebrata|Euteleostomi|Mammalia|Eutheria	LOXAF	6	7
2.96e-05	TRUE	P49454	TRALQKIQELEG	14	25	FALSE		FALSE	FALSE	FALSE	FALSE	27.29	0.339	0.314	0	-5.047	-4.547	Centromere protein F	CENPF	Eukaryota|Metazoa|Chordata|Craniata|Vertebrata|Euteleostomi	CHICK|FICAL|TAEGU|ANAPL|MELGA|ANOCA|XENTR|LEPOC|ORENI|DANRE|GASAC|TAKRU|ORYLA|ASTMX	8	41			0.34		CENP-F_N
2.97e-05	TRUE	Q15111	KRSLEAIEEKES	1077	1088	FALSE		FALSE	FALSE	FALSE	FALSE	27.256	0.562	0.655	-3.529	0	-2.553	Inactive phospholipase C-like protein 1	PLCL1	Eukaryota|Metazoa|Chordata|Craniata|Vertebrata|Euteleostomi	CHICK|FICAL|TAEGU|ANAPL|MELGA|ANOCA|XENTR|LATCH	8	36
2.98e-05	TRUE	Q8N9B5	HEALRRIKEASP	961	972	FALSE		FALSE	FALSE	FALSE	FALSE	27.247	0.538	0.167	0	-2.824	-5.256	Junction-mediating and -regulatory protein	JMY	Eukaryota|Metazoa|Chordata|Craniata|Vertebrata	SPETR	9	45
3.03e-05	TRUE	Q6P3W7	SSSLTNIPEEVR	290	301	FALSE		FALSE	FALSE	FALSE	FALSE	27.212	0.343	0.258	0	0	-4.697	SCY1-like protein 2	SCYL2	Eukaryota|Metazoa	CAMFO|TRICA|HARSA|ANOGA|BOMMO|SOLIN|DANPL	12	51			0.34		Pkinase
3.03e-05	TRUE	Q16799	PSALDAIREETG	492	503	FALSE		FALSE	FALSE	FALSE	FALSE	27.224	0.727	0.478	0	0	-3.928	Reticulon-1	RTN1	Eukaryota|Metazoa|Chordata|Craniata|Vertebrata	SPETR	9	32
3.05e-05	TRUE	Q9H2Z4	SDILSPIEETYK	14	25	FALSE		FALSE	FALSE	FALSE	FALSE	27.191	0.376	0.37	0	0	0	Homeobox protein Nkx-2.4	NKX2-4	Eukaryota|Metazoa	AEDAE|TRICA|STRMM|PEDHC|NASVI|DROYA|CRAGI|DROME|DROMO|DROER|DROAN|DROWI|DROVI|DROGR|ACYPI|DROPE|STRPU	12	34			0.38
3.06e-05	FALSE	Q9Y2I6	AERLQAIQEERA	972	983	FALSE		FALSE	FALSE	FALSE	FALSE	27.179	0.573	0.118	-2.959	0	-3.4	Ninein-like protein	NINL	Eukaryota|Metazoa|Chordata|Craniata|Vertebrata|Euteleostomi|Mammalia|Eutheria|Euarchontoglires|Primates|Haplorrhini|Catarrhini|Hominidae|Homo	HUMAN|HUMAN	0	1
3.07e-05	TRUE	Q8NCM2	KHPFYPIPEQAL	895	906	FALSE		FALSE	FALSE	FALSE	FALSE	27.165	0.51	0.86	0	0	-3.917	Potassium voltage-gated channel subfamily H member 5	KCNH5	Eukaryota|Metazoa|Chordata|Craniata|Vertebrata|Euteleostomi	CHICK|FICAL|TAEGU|ANAPL|MELGA|ANOCA|XENTR|LATCH|LEPOC	8	33
3.07e-05	TRUE	P52701	DQALADIRENEQ	938	949	FALSE		FALSE	FALSE	FALSE	FALSE	27.15	0.318	0.563	0	-3.037	-4.821	DNA mismatch repair protein Msh6	MSH6	Eukaryota|Metazoa	APIME|DROYA|DROME|DROER|DAPPU|BOMMO|DROAN|DROSE|DROPS|ACYPI|DROPE|DROSI|ASCSU|TRIAD|CAEEL|CAEBE	12	48	0.3892		0.32		MutS_IV,MutS_III
3.07e-05	TRUE	Q9NZI5	STKLARIEEPKR	519	530	FALSE		FALSE	FALSE	FALSE	FALSE	27.138	0.316	0.934	0	-2.569	-2.77	Grainyhead-like protein 1 homolog	GRHL1	Eukaryota|Metazoa|Chordata|Craniata|Vertebrata|Euteleostomi	CHICK|FICAL|TAEGU|ANAPL|MELGA|ANOCA|XENTR|ORENI	8	31			0.32
3.07e-05	TRUE	Q01105	EEGLEDIDEEGD	255	266	FALSE	17245428,9353299	TRUE	TRUE	TRUE	TRUE	27.145	1	0.816	-6.03	-2.569	-3.4	Protein SET	SET	Eukaryota|Metazoa|Chordata|Craniata|Vertebrata	SPETR	9	36
3.07e-05	FALSE	P49796	TKDLPAIQESPT	797	808	FALSE		FALSE	FALSE	FALSE	FALSE	27.157	0.715	0.62	-2.921	0	-5.87	Regulator of G-protein signaling 3	RGS3	Eukaryota|Metazoa|Chordata|Craniata|Vertebrata|Euteleostomi|Mammalia|Eutheria	BOVIN|LOXAF	6	13
3.09e-05	FALSE	Q16566	NEDMKAIPEGEK	366	377	FALSE		FALSE	FALSE	FALSE	FALSE	27.12	0.724	0.914	0	-2.569	-4.199	Calcium/calmodulin-dependent protein kinase type IV	CAMK4	Eukaryota|Metazoa|Chordata|Craniata|Vertebrata|Euteleostomi|Mammalia|Eutheria	LOXAF	6	8
3.11e-05	TRUE	Q0JRZ9	FWKLSSISEKSE	735	746	FALSE		FALSE	FALSE	FALSE	FALSE	27.099	0.36	0.801	0	0	-3.213	FCH domain only protein 2	FCHO2	Eukaryota|Metazoa	CRAGI|HELRO	12	41			0.36		muHD
3.12e-05	TRUE	P42702	VSYCPPIIEEEI	947	958	FALSE		FALSE	FALSE	FALSE	FALSE	27.089	0.466	0.485	0	0	-2.886	Leukemia inhibitory factor receptor	LIFR	Eukaryota|Metazoa|Chordata|Craniata|Vertebrata	SPETR	9	27
3.14e-05	TRUE	A4UGR9	TQPLDQISEESH	1218	1229	FALSE		FALSE	FALSE	FALSE	FALSE	27.081	0.509	0.199	0	-4.757	-2.284	Xin actin-binding repeat-containing protein 2	XIRP2	Eukaryota|Metazoa|Chordata|Craniata|Vertebrata	SPETR	9	30
3.16e-05	TRUE	Q96KP6	KEELQQINETSQ	225	236	FALSE		FALSE	FALSE	FALSE	FALSE	27.072	0.558	0.601	0	0	-4.821	TNFAIP3-interacting protein 3	TNIP3	Eukaryota|Metazoa|Chordata|Craniata|Vertebrata|Euteleostomi	FICAL|LATCH	8	11
3.21e-05	TRUE	Q9NTM9	DRNLQRILEGSG	206	217	FALSE		FALSE	FALSE	FALSE	FALSE	27.047	0.383	0.317	0	0	-3.475	Copper homeostasis protein cutC homolog	CUTC	Eukaryota|Metazoa	TRICA	12	46	0.2883		0.38		CutC
3.21e-05	TRUE	Q9C0D2	QHELSAIQEVES	1845	1856	FALSE		FALSE	FALSE	FALSE	FALSE	27.049	0.383	0.189	0	-2.824	0	Centrosomal protein KIAA1731	KIAA1731	Eukaryota|Metazoa|Chordata|Craniata|Vertebrata	SPETR	9	32			0.38
3.21e-05	TRUE	Q9Y6N9	RKEMEQIVEEEE	357	368	FALSE		FALSE	FALSE	FALSE	FALSE	27.051	0.382	0.918	0	-2.824	-3.928	Harmonin	USH1C	Eukaryota|Metazoa|Chordata|Craniata|Vertebrata	SPETR	9	28			0.38
3.22e-05	TRUE	Q99996	EKLLEAISETSS	1867	1878	FALSE	10358086	TRUE	TRUE	FALSE	FALSE	27.036	0.33	0.132	0	-2.824	-3.4	A-kinase anchor protein 9	AKAP9	Eukaryota|Metazoa	IXOSC	12	40			0.33
3.22e-05	TRUE	Q8NCX0	KDRLNAIQEEHS	136	147	FALSE		FALSE	FALSE	FALSE	FALSE	27.033	0.302	0.176	0	0	0	Coiled-coil domain-containing protein 150	CCDC150	Eukaryota|Metazoa|Chordata|Craniata|Vertebrata	SPETR	9	24			0.3
3.27e-05	TRUE	Q9HCU4	KKCLPTISEKSS	2841	2852	FALSE		FALSE	FALSE	FALSE	FALSE	27.016	0.421	0.25	-2.959	0	-3.876	Cadherin EGF LAG seven-pass G-type receptor 2	CELSR2	Eukaryota|Metazoa|Chordata|Craniata|Vertebrata	SPETR	9	25
3.27e-05	TRUE	P35712	DTVMKAIQEARK	494	505	FALSE		FALSE	FALSE	FALSE	FALSE	27.012	0.501	0.445	0	0	-4.688	Transcription factor SOX-6	SOX6	Eukaryota|Metazoa|Chordata|Craniata|Vertebrata	SPETR	9	48
3.28e-05	TRUE	P08235	YPVLEYIPENVS	574	585	FALSE		FALSE	FALSE	FALSE	FALSE	27.005	0.371	0.503	0	-2.569	-2.959	Mineralocorticoid receptor	NR3C2	Eukaryota|Metazoa|Chordata|Craniata|Vertebrata	SPETR	9	35			0.37
3.31e-05	FALSE	Q8WZ42	AQELQSILEQDK	3794	3805	FALSE		FALSE	FALSE	FALSE	FALSE	26.974	0.413	0.967	-3.545	-6.417	-2.959	Titin	TTN	Eukaryota|Metazoa|Chordata|Craniata|Vertebrata|Euteleostomi|Mammalia|Eutheria|Euarchontoglires|Primates|Haplorrhini|Catarrhini|Hominidae	GORGO	1	2
3.36e-05	TRUE	Q9H582	QKLMEEIRELKE	475	486	FALSE		FALSE	FALSE	FALSE	FALSE	26.945	0.367	0.469	0	0	0	Zinc finger protein 644	ZNF644	Eukaryota|Metazoa|Chordata|Craniata|Vertebrata	SPETR	9	41			0.37
3.37e-05	TRUE	Q12955	QSKLEVIEEEGK	3461	3472	FALSE		FALSE	FALSE	FALSE	FALSE	26.929	0.598	0.008	0	-4.757	-3.588	Ankyrin-3	ANK3	Eukaryota|Metazoa|Chordata|Craniata|Vertebrata|Euteleostomi	FICAL|TAEGU|ANAPL|LATCH|LEPOC	8	22
3.38e-05	TRUE	Q9UL54	GPALTPVPEEEE	892	903	FALSE		FALSE	FALSE	FALSE	FALSE	26.926	0.826	0.842	-3.545	-2.824	-4.747	Serine/threonine-protein kinase TAO2	TAOK2	Eukaryota|Metazoa|Chordata|Craniata|Vertebrata	SPETR	9	20
3.44e-05	TRUE	Q96SB4	EKRMQEIEEMEK	283	294	FALSE		FALSE	FALSE	FALSE	FALSE	26.903	0.664	0.718	0	0	-3.625	SRSF protein kinase 1	SRPK1	Eukaryota|Metazoa	CAMFO|APIME|RHOPR|ACREC|TRICA|HARSA|NASVI|CRAGI|ATTCE|DAPPU|BOMMO|SOLIN|DANPL|SCHMA|HYMMI|CLOSI	12	49					Protein kinase
3.45e-05	TRUE	Q04721	LPTMYQIPEMAR	2336	2347	FALSE		FALSE	FALSE	FALSE	FALSE	26.896	0.378	0.64	-2.959	-2.569	-3.74	Neurogenic locus notch homolog protein 2	NOTCH2	Eukaryota|Metazoa|Chordata|Craniata|Vertebrata	SPETR	9	23			0.38
3.47e-05	TRUE	Q8NE31	PSLIPTIQEEED	438	449	FALSE		FALSE	FALSE	FALSE	FALSE	26.882	0.634	0.18	0	0	0	Protein FAM13C	FAM13C	Eukaryota|Metazoa|Chordata|Craniata|Vertebrata	SPETR	9	35
3.47e-05	TRUE	Q9H0J4	VERLQRILEGEG	1101	1112	FALSE		FALSE	FALSE	FALSE	FALSE	26.887	0.309	0.525	0	0	0	Glutamine-rich protein 2	QRICH2	Eukaryota|Metazoa|Chordata|Craniata|Vertebrata	SPETR	9	15			0.31
3.48e-05	TRUE	O75157	QPPLSLIAENKP	603	614	FALSE		FALSE	FALSE	FALSE	FALSE	26.87	0.574	0.629	0	0	0	TSC22 domain family protein 2	TSC22D2	Eukaryota|Metazoa|Chordata|Craniata|Vertebrata	SPETR	9	29
3.52e-05	TRUE	Q5T5P2	YKRLSTIFEECD	1457	1468	FALSE		FALSE	FALSE	FALSE	FALSE	26.845	0.333	0.571	0	0	-2.959	Sickle tail protein homolog	KIAA1217	Eukaryota|Metazoa|Chordata|Craniata|Vertebrata	SPETR	9	39			0.33
3.52e-05	TRUE	Q14683	KQKLREIEENQK	422	433	FALSE		FALSE	FALSE	TRUE	TRUE	26.857	0.326	0.771	0	-5.047	-4.668	Structural maintenance of chromosomes protein 1A	SMC1A	Eukaryota|Metazoa|Chordata|Craniata|Vertebrata|Euteleostomi	ANOCA|XENTR|LATCH|OPHHA|ORENI|DANRE|XIPMA|GASAC|TAKRU|ORYLA|TETNG|ASTMX	8	39			0.33		SMC_N
3.52e-05	TRUE	Q8N5R6	DKKLRTIQESWS	591	602	FALSE		FALSE	FALSE	FALSE	FALSE	26.842	0.425	0.14	0	0	0	Coiled-coil domain-containing protein 33	CCDC33	Eukaryota|Metazoa|Chordata|Craniata|Vertebrata	SPETR	9	28
3.52e-05	TRUE	Q8WZ42	RKGLQRIEELER	1810	1821	FALSE		FALSE	FALSE	FALSE	FALSE	26.857	0.514	0.762	-3.545	-6.417	-2.959	Titin	TTN	Eukaryota|Metazoa|Chordata|Craniata|Vertebrata|Euteleostomi	ANAPL|ANOCA|LEPOC	8	22
3.53e-05	TRUE	Q9NQX0	PNECKPITESPE	579	590	FALSE		FALSE	FALSE	FALSE	FALSE	26.824	0.628	0.529	0	0	-3.078	Putative histone-lysine N-methyltransferase PRDM6	PRDM6	Eukaryota|Metazoa|Chordata|Craniata|Vertebrata|Euteleostomi	CHICK|FICAL|ANAPL|ANOCA|XENTR|LEPOC|ASTMX	8	34					zinc finger region:C2H2-type 4: degenerate
3.56e-05	TRUE	P02585	KEELDAIIEEVD	53	64	FALSE		FALSE	FALSE	FALSE	FALSE	26.796	0.5	0.637	-2.959	-4.183	0	Troponin C, skeletal muscle	TNNC2	Eukaryota|Metazoa|Chordata	CIOSA|CIOIN|OIKDI	11	45					EF-hand_8,EF-hand 2
3.7e-05	TRUE	Q9NT62	SDELEAIIEEDD	91	102	FALSE		FALSE	FALSE	FALSE	FALSE	26.736	0.371	0.703	-2.569	-2.824	-3.533	Ubiquitin-like-conjugating enzyme ATG3	ATG3	Eukaryota|Metazoa	TRICA|TETUR	12	45			0.37		Autophagy_N
3.74e-05	TRUE	Q5T0N5	GEVLYIIEEDKG	562	573	FALSE		FALSE	FALSE	FALSE	FALSE	26.71	0.334	0.827	0	-2.824	-3.213	Formin-binding protein 1-like	FNBP1L	Eukaryota|Metazoa|Chordata|Craniata|Vertebrata	SPETR	9	45			0.33		SH3_1,SH3
3.81e-05	TRUE	Q9UHJ6	VHLLPDIAEPGS	224	235	FALSE		FALSE	FALSE	FALSE	FALSE	26.629	0.336	0.217	0	0	-3.845	Sedoheptulokinase	SHPK	Eukaryota|Metazoa	NEMVE	12	24			0.34		FGGY_N
3.81e-05	TRUE	A6NGS2	REELVTILEEEE	83	94	FALSE		FALSE	FALSE	FALSE	FALSE	26.631	0.499	0.346	0	0	0	Glutamate-rich protein 4	ERICH4	Eukaryota|Metazoa|Chordata|Craniata|Vertebrata	SPETR	9	14					DUF4530
3.81e-05	FALSE	Q2TAK8	SNSMRSILEEDE	381	392	FALSE		FALSE	FALSE	FALSE	FALSE	26.632	0.715	0.909	0	0	-3.004	PWWP domain-containing protein MUM1	MUM1	Eukaryota|Metazoa|Chordata|Craniata|Vertebrata|Euteleostomi|Mammalia|Eutheria	CANFA	6	4
3.83e-05	TRUE	Q14676	AESLTAIPEPAS	1764	1775	FALSE	22990118	TRUE	TRUE	TRUE	TRUE	26.587	0.521	0.369	0	-2.569	-3.963	Mediator of DNA damage checkpoint protein 1	MDC1	Eukaryota|Metazoa|Chordata|Craniata|Vertebrata	SPETR	9	13
3.84e-05	TRUE	P48200	PFHLQPVPEPET	202	213	FALSE		FALSE	FALSE	FALSE	FALSE	26.568	0.411	0.568	0	-2.469	-3.701	Iron-responsive element-binding protein 2	IREB2	Eukaryota|Metazoa|Chordata|Craniata|Vertebrata|Euteleostomi	CHICK|TAEGU|ANAPL|MELGA|XENTR|LATCH|LEPOC|ORENI|DANRE|XIPMA|TAKRU|ORYLA|ASTMX	8	39					Aconitase
3.87e-05	TRUE	Q8TDN4	LETLEDIEENAP	292	303	FALSE		FALSE	FALSE	FALSE	FALSE	26.546	0.406	0.315	-2.921	0	-3.74	CDK5 and ABL1 enzyme substrate 1	CABLES1	Eukaryota|Metazoa|Chordata|Craniata|Vertebrata	SPETR	9	37
3.94e-05	TRUE	O43166	DSSLTDIQETRR	1648	1659	FALSE		FALSE	FALSE	FALSE	FALSE	26.497	0.671	0.768	-2.921	0	-3.824	Signal-induced proliferation-associated 1-like protein 1	SIPA1L1	Eukaryota|Metazoa|Chordata|Craniata|Vertebrata	SPETR	9	42					DUF3401
3.99e-05	TRUE	Q2M3C7	ASSCESIPEEDS	1080	1091	FALSE		FALSE	FALSE	FALSE	FALSE	26.466	0.411	0.165	0	-4.757	0	A-kinase anchor protein SPHKAP	SPHKAP	Eukaryota|Metazoa|Chordata|Craniata|Vertebrata	SPETR	9	49
4e-05	TRUE	O15164	KKRLKSIEERQL	1037	1048	FALSE		FALSE	FALSE	FALSE	FALSE	26.461	0.572	0.899	0	-3.037	-3.764	Transcription intermediary factor 1-alpha	TRIM24	Eukaryota|Metazoa|Chordata|Craniata|Vertebrata	SPETR	9	22
4.09e-05	TRUE	Q13136	CEVMPTISEAEG	3	14	FALSE	26496610,16713569,16189514,19156129,26496610,18782753	TRUE	TRUE	FALSE	FALSE	26.401	0.821	0.023	0	0	-6.35	Liprin-alpha-1	PPFIA1	Eukaryota|Metazoa	AEDAE|NASVI|ANODA|DROYA|CRAGI|DROME|ANOGA|DROMO|DROER|DAPPU|DROAN|DROWI|DROVI|DROSE|DROPS|DROGR|HELRO|TETUR|DROPE|DROSI|IXOSC|AMPQE|ASCSU|ECHMU|SCHMA|BRUMA|LOALO|HYMMI|CLOSI|CAEBR|CAEEL|CAERE|CAEJA|CAEBE|WUCBA	12	74
4.1e-05	TRUE	Q96J92	EARLAPISEEGK	999	1010	FALSE		FALSE	FALSE	FALSE	FALSE	26.399	0.677	0.06	-2.638	0	-3.04	Serine/threonine-protein kinase WNK4	WNK4	Eukaryota|Metazoa|Chordata|Craniata|Vertebrata	SPETR	9	23
4.16e-05	TRUE	Q96RL7	QQELKRIEEAKQ	112	123	FALSE		FALSE	FALSE	FALSE	FALSE	26.366	0.397	0.416	0	0	-3.74	Vacuolar protein sorting-associated protein 13A	VPS13A	Eukaryota|Metazoa|Chordata|Craniata|Vertebrata	SPETR	9	19			0.4		Chorein_N
4.17e-05	TRUE	O94967	NTECHSIYEESP	364	375	FALSE		FALSE	FALSE	FALSE	FALSE	26.345	0.538	0.155	0	0	0	WD repeat-containing protein 47	WDR47	Eukaryota|Metazoa|Chordata|Craniata|Vertebrata	SPETR	9	49
4.18e-05	TRUE	Q8IYT3	DTILEKIREMDS	346	357	FALSE		FALSE	FALSE	FALSE	FALSE	26.343	0.51	0.236	0	0	0	Coiled-coil domain-containing protein 170	CCDC170	Eukaryota|Metazoa|Chordata|Craniata|Vertebrata	SPETR	9	33
4.23e-05	TRUE	Q9NZ09	NLELKTIDEKEE	168	179	FALSE		FALSE	FALSE	FALSE	FALSE	26.32	0.337	0.45	0	0	-3.523	Ubiquitin-associated protein 1	UBAP1	Eukaryota|Metazoa	APIME|ZOONE|NASVI	12	37			0.34
4.23e-05	FALSE	Q8N554	SRSLRSISERAP	88	99	FALSE		FALSE	FALSE	FALSE	FALSE	26.317	0.451	0.522	0	0	0	Zinc finger protein 276	ZNF276	Eukaryota|Metazoa|Chordata|Craniata|Vertebrata|Euteleostomi|Mammalia|Eutheria|Euarchontoglires	RAT	5	8					zf-AD
4.24e-05	TRUE	Q5TD94	LPLLTPISEDLE	589	600	FALSE		FALSE	FALSE	FALSE	FALSE	26.307	0.417	0.28	0	-2.824	-2.284	Radial spoke head protein 4 homolog A	RSPH4A	Eukaryota|Metazoa	CAMFO|APIME|TRICA|PEDHC|NASVI|CRAGI|NEMVE|SOLIN|HELRO|AMPQE|STRPU|TRIAD|SCHMA	12	56					Radial_spoke
4.24e-05	TRUE	Q9H756	PSSLSQIPETNS	324	335	FALSE		FALSE	FALSE	FALSE	FALSE	26.295	0.634	0.931	0	0	0	Leucine-rich repeat-containing protein 19	LRRC19	Eukaryota|Metazoa|Chordata|Craniata|Vertebrata|Euteleostomi	LATCH	8	6					LRR19-TM
4.24e-05	TRUE	Q9NRM2	KQRLREILEQQQ	152	163	FALSE		FALSE	FALSE	FALSE	FALSE	26.307	0.335	0.409	0	0	-2.658	Zinc finger protein 277	ZNF277	Eukaryota|Metazoa	RHOPR|NEMVE|BOMMO|DANPL|AMPQE	12	48			0.33
4.24e-05	TRUE	Q9BR39	RRLLQEILENSE	436	447	FALSE		FALSE	FALSE	FALSE	FALSE	26.3	0.501	0.87	0	-4.757	-2.444	Junctophilin-2	JPH2	Eukaryota|Metazoa|Chordata|Craniata|Vertebrata|Euteleostomi	MELGA|XENTR|LEPOC|OPHHA|DANRE|TAKRU|TETNG	8	25
4.24e-05	TRUE	Q96SB8	IRELENIEEHQS	724	735	FALSE		FALSE	FALSE	FALSE	FALSE	26.302	0.346	0.037	0	-4.532	-3.004	Structural maintenance of chromosomes protein 6	SMC6	Eukaryota|Metazoa|Chordata|Craniata|Vertebrata|Euteleostomi	CHICK|TAEGU|MELGA|ANOCA|LATCH|OPHHA	8	33			0.35		SMC_N
4.24e-05	FALSE	P53804	NNKCEVIPESTS	1442	1453	FALSE		FALSE	FALSE	FALSE	FALSE	26.306	0.399	0.589	0	-2.469	-4.726	E3 ubiquitin-protein ligase TTC3	TTC3	Eukaryota|Metazoa|Chordata|Craniata|Vertebrata|Euteleostomi|Mammalia|Eutheria|Euarchontoglires|Primates|Haplorrhini	CALJA	3	7			0.4
4.26e-05	TRUE	Q9UPS8	DSSLSEIDEDEG	649	660	FALSE		FALSE	FALSE	FALSE	FALSE	26.282	0.611	0.333	0	0	-4.456	Ankyrin repeat domain-containing protein 26	ANKRD26	Eukaryota|Metazoa|Chordata|Craniata|Vertebrata|Euteleostomi	DANRE|ASTMX	8	8
4.27e-05	TRUE	Q8TCU6	KTVCSNINETKR	231	242	FALSE		FALSE	FALSE	FALSE	FALSE	26.275	0.409	0.22	-2.638	0	-3.824	Phosphatidylinositol 3,4,5-trisphosphate-dependent Rac exchanger 1 protein	PREX1	Eukaryota|Metazoa	AMPQE	12	44					DH,RhoGEF
4.27e-05	TRUE	P15822	DPKLSTIMEQQI	1105	1116	FALSE		FALSE	FALSE	FALSE	FALSE	26.273	0.583	0.208	0	-2.469	-2.119	Zinc finger protein 40	HIVEP1	Eukaryota|Metazoa|Chordata|Craniata|Vertebrata|Euteleostomi	LEPOC|ORENI|DANRE|XIPMA|GASAC|ORYLA|TETNG|ASTMX	8	27
4.28e-05	TRUE	Q9P0U4	SQKLGRIREDEG	248	259	FALSE		FALSE	FALSE	FALSE	FALSE	26.25	0.799	0.957	0	-2.824	-5.005	CXXC-type zinc finger protein 1	CXXC1	Eukaryota|Metazoa|Chordata|Craniata|Vertebrata	SPETR	9	24
4.32e-05	TRUE	Q9P2M7	NKELEKIGEDSK	849	860	FALSE		FALSE	FALSE	FALSE	FALSE	26.231	0.412	0.951	0	0	-2.886	Cingulin	CGN	Eukaryota|Metazoa|Chordata|Craniata|Vertebrata|Euteleostomi	XIPMA	8	13					Myosin_tail_1
4.33e-05	TRUE	Q9ULH0	ASPLDPITEEDE	1470	1481	FALSE		FALSE	FALSE	FALSE	FALSE	26.218	0.703	0.024	0	0	-3.735	Kinase D-interacting substrate of 220 kDa	KIDINS220	Eukaryota|Metazoa|Chordata|Craniata|Vertebrata|Euteleostomi	CHICK|FICAL|TAEGU|ANAPL|MELGA|ANOCA|XENTR|LATCH|LEPOC|OPHHA|ORENI|DANRE|XIPMA|GASAC|TAKRU|ORYLA|TETNG|ASTMX	8	44
4.33e-05	FALSE	O95817	DQPLQAIMEMGA	518	529	FALSE	23824909	TRUE	TRUE	FALSE	FALSE	26.213	0.485	0.749	0	-4.757	-3.585	BAG family molecular chaperone regulator 3	BAG3	Eukaryota|Metazoa|Chordata|Craniata|Vertebrata|Euteleostomi|Mammalia|Eutheria	CANFA|HORSE|AILME|MUSPF|BOVIN|FELCA|SHEEP|LOXAF|PTEAL|PIG	6	20
4.34e-05	TRUE	P78357	DQNLPQILEESR	1371	1382	FALSE		FALSE	FALSE	FALSE	FALSE	26.206	0.924	0.008	0	0	-2.523	Contactin-associated protein 1	CNTNAP1	Eukaryota|Metazoa|Chordata|Craniata|Vertebrata	SPETR	9	30
4.37e-05	TRUE	Q0VF96	QKEMADIVEASR	954	965	FALSE		FALSE	FALSE	FALSE	FALSE	26.186	0.413	0.411	0	0	0	Cingulin-like protein 1	CGNL1	Eukaryota|Metazoa|Chordata|Craniata|Vertebrata	SPETR	9	35
4.38e-05	TRUE	P47736	NHEITSIPETEP	60	71	FALSE		FALSE	FALSE	FALSE	FALSE	26.182	0.498	0.982	-2.921	0	0	Rap1 GTPase-activating protein 1	RAP1GAP	Eukaryota|Metazoa|Chordata|Craniata|Vertebrata	SPETR	9	23
4.43e-05	TRUE	Q6P995	SSELQGISEQTL	647	658	FALSE		FALSE	FALSE	FALSE	FALSE	26.137	0.375	0.229	0	0	0	Protein FAM171B	FAM171B	Eukaryota|Metazoa|Chordata|Craniata|Vertebrata|Euteleostomi	CHICK|FICAL|TAEGU|ANAPL|MELGA|ANOCA|LATCH|LEPOC|OPHHA|ORENI|DANRE|XIPMA|TAKRU|ORYLA|TETNG|ASTMX	8	44			0.37		UPF0560
4.43e-05	TRUE	Q2PPJ7	NSSLCSIEEEHR	374	385	FALSE		FALSE	FALSE	FALSE	FALSE	26.123	0.317	0.774	0	0	-2.959	Ral GTPase-activating protein subunit alpha-2	RALGAPA2	Eukaryota|Metazoa|Chordata|Craniata|Vertebrata|Euteleostomi	CHICK|FICAL|TAEGU|ANAPL|MELGA|ANOCA|XENTR|LEPOC|OPHHA|ORENI|DANRE|XIPMA|GASAC|TAKRU|ORYLA|ASTMX	8	46			0.32
4.43e-05	TRUE	Q6ZUG5	DLKLPPIKELNE	498	509	FALSE		FALSE	FALSE	FALSE	FALSE	26.126	0.336	0.446	0	0	0	Uncharacterized protein FLJ43738		Eukaryota|Metazoa|Chordata|Craniata|Vertebrata	SPETR	9	11			0.34
4.49e-05	TRUE	O15169	SGYLPTLNEDEE	235	246	TRUE	19131971,11297546,22682247,19131971	TRUE	TRUE	FALSE	FALSE	26.097	0.58	0.001	-3.545	0	-6.987	Axin-1	AXIN1	Eukaryota|Metazoa	CAMFO|APIME|RHOPR|AEDAE|TRICA|STRMM|PEDHC|HARSA|ZOONE|NASVI|ANODA|DROYA|CRAGI|ATTCE|DROME|ANOGA|DROMO|NEMVE|DROER|DAPPU|BOMMO|SOLIN|DROAN|DROWI|DROVI|DROSE|DANPL|DROPS|CULQU|DROGR|ACYPI|DROPE|IXOSC|STRPU|SCHMA|CLOSI	12	85
4.5e-05	TRUE	Q6ZMV9	QQGIYSIDEDEK	20	31	FALSE		FALSE	FALSE	FALSE	FALSE	26.087	0.315	0.951	0	0	0	Kinesin-like protein KIF6	KIF6	Eukaryota|Metazoa	STRPU	12	19			0.32		Kinesin,Kinesin motor
4.54e-05	FALSE	Q96JM2	SVKMPSIEEKED	2460	2471	FALSE		FALSE	FALSE	FALSE	FALSE	26.07	0.536	0.588	0	0	-2.77	Zinc finger protein 462	ZNF462	Eukaryota|Metazoa|Chordata|Craniata|Vertebrata|Euteleostomi|Mammalia|Eutheria	CANFA|MUSPF|BOVIN|FELCA|SHEEP|LOXAF|MYOLU|PTEAL|MYODS	6	20
4.56e-05	TRUE	Q8TCG1	NRKLESVAEEHE	714	725	TRUE		FALSE	FALSE	FALSE	FALSE	26.06	0.364	0.217	0	0	-2.357	Protein CIP2A	KIAA1524	Eukaryota|Metazoa	NEMVE	12	38			0.36
4.59e-05	TRUE	Q13409	KQRLAQIREEKK	15	26	FALSE		FALSE	FALSE	FALSE	FALSE	26.032	0.51	0.12	0	-2.824	-3.4	Cytoplasmic dynein 1 intermediate chain 2	DYNC1I2	Eukaryota|Metazoa	APIME|AEDAE|TRICA|PEDHC|HARSA|ZOONE|NASVI|DROYA|DROME|ANOGA|DROMO|DROER|BOMMO|SOLIN|DROWI|DROVI|DROPS|CULQU|DROGR|ACYPI|STRPU|ECHMU|SCHMA|TRISP|BRUMA|LOALO|HYMMI|CLOSI	12	77
4.59e-05	TRUE	O14576	KQRLAQIREEKK	15	26	FALSE		FALSE	FALSE	FALSE	FALSE	26.032	0.531	0.118	0	-3.037	-2.06	Cytoplasmic dynein 1 intermediate chain 1	DYNC1I1	Eukaryota|Metazoa	APIME|AEDAE|TRICA|PEDHC|HARSA|ZOONE|NASVI|DROYA|DROME|ANOGA|DROMO|DROER|BOMMO|SOLIN|DROWI|DROVI|DROPS|CULQU|DROGR|ACYPI|STRPU|ECHMU|SCHMA|TRISP|BRUMA|LOALO|HYMMI|CLOSI	12	59
4.66e-05	FALSE	Q9NYF5	DEKLEHIEELPE	241	252	FALSE		FALSE	FALSE	FALSE	FALSE	25.962	0.786	0.912	-2.921	0	-2.444	Protein FAM13B	FAM13B	Eukaryota|Metazoa|Chordata|Craniata|Vertebrata|Euteleostomi|Mammalia|Eutheria	CANFA|HORSE|AILME|MUSPF|FELCA|SHEEP|LOXAF|MYOLU|PTEAL|PIG	6	24
4.68e-05	FALSE	Q9Y6F6	EAAMPHIPEDEE	41	52	FALSE		FALSE	FALSE	FALSE	FALSE	25.951	0.906	0.655	0	0	-4.379	Protein MRVI1	MRVI1	Eukaryota|Metazoa|Chordata|Craniata|Vertebrata|Euteleostomi|Mammalia|Eutheria	CANFA|HORSE|AILME|MUSPF|BOVIN|FELCA|MYOLU|PTEAL|PIG|MYODS	6	24
4.68e-05	FALSE	Q9BQA5	MEKLQGIAEEPE	502	513	FALSE		FALSE	FALSE	FALSE	FALSE	25.951	0.724	0.095	-2.569	-2.569	-3.004	Histone H4 transcription factor	HINFP	Eukaryota|Metazoa|Chordata|Craniata|Vertebrata|Euteleostomi|Mammalia|Eutheria	CANFA|AILME|MUSPF|FELCA|PTEAL|PIG	6	18
4.7e-05	TRUE	Q8N8E3	DHFLSRIREKEL	246	257	FALSE		FALSE	FALSE	FALSE	FALSE	25.945	0.372	0.738	0	0	0	Centrosomal protein of 112 kDa	CEP112	Eukaryota|Metazoa|Chordata	CIOIN	11	13			0.37
4.74e-05	FALSE	Q8TDN2	GPDLRPILEHVE	295	306	FALSE		FALSE	FALSE	FALSE	FALSE	25.897	0.31	0.828	0	0	-3.475	Potassium voltage-gated channel subfamily V member 2	KCNV2	Eukaryota|Metazoa|Chordata|Craniata|Vertebrata|Euteleostomi|Mammalia|Eutheria|Euarchontoglires|Primates	OTOGA	4	9			0.31		Ion_trans
4.75e-05	TRUE	Q5TCY1	PEELRPLPEEGE	571	582	FALSE		FALSE	FALSE	FALSE	FALSE	25.893	0.83	0.451	0	0	0	Tau-tubulin kinase 1	TTBK1	Eukaryota|Metazoa|Chordata|Craniata|Vertebrata	SPETR	9	33
4.76e-05	TRUE	Q9H8V3	KEVMTHINEDKR	632	643	FALSE	22990118	TRUE	TRUE	FALSE	FALSE	25.893	0.435	0.1	-2.921	0	-3.932	Protein ECT2	ECT2	Eukaryota|Metazoa	CAMFO|APIME|RHOPR|AEDAE|ACREC|TRICA|STRMM|PEDHC|HARSA|ZOONE|NASVI|ANODA|CRAGI|ATTCE|ANOGA|DAPPU|BOMMO|SOLIN|DROWI|DANPL|CULQU|HELRO|ACYPI|TETUR|AMPQE|TRIAD|TRISP|CLOSI	12	80					DH,RhoGEF
4.77e-05	TRUE	Q9UQE7	QKLLEKIEEKQK	331	342	FALSE		FALSE	FALSE	TRUE	TRUE	25.887	0.417	0.085	0	-5.047	-4.668	Structural maintenance of chromosomes protein 3	SMC3	Eukaryota|Metazoa|Chordata|Craniata|Vertebrata|Euteleostomi	CHICK|FICAL|TAEGU|ANAPL|MELGA|ANOCA|XENTR|LATCH|LEPOC|OPHHA|ORENI|DANRE|XIPMA|GASAC|TAKRU|ORYLA|TETNG|ASTMX	8	48					SMC_N
4.79e-05	TRUE	Q9UM54	AERLRRIQEEME	923	934	FALSE		FALSE	FALSE	FALSE	FALSE	25.863	0.456	0.18	0	-2.824	-4.717	Unconventional myosin-VI	MYO6	Eukaryota|Metazoa	TRICA|PEDHC|DROYA|CRAGI|DROME|DROMO|NEMVE|DROER|DAPPU|DROAN|DROWI|DROVI|DROSE|DROPS|HELRO|TETUR|DROPE|DROSI|STRPU	12	65
4.79e-05	FALSE	P0DME0	EEELEDIDEGDE	268	279	FALSE		FALSE	FALSE	FALSE	FALSE	25.872	1	0.942	0	0	-2.745	Protein SETSIP	SETSIP	Eukaryota|Metazoa|Chordata|Craniata|Vertebrata|Euteleostomi|Mammalia|Eutheria|Euarchontoglires|Primates|Haplorrhini|Catarrhini|Hominidae|Homo	HUMAN|HUMAN	0	1
4.86e-05	TRUE	Q9ULL1	HKDLAAILEEKK	1014	1025	FALSE		FALSE	FALSE	FALSE	FALSE	25.839	0.532	0.174	-2.638	0	0	Pleckstrin homology domain-containing family G member 1	PLEKHG1	Eukaryota|Metazoa|Chordata|Craniata|Vertebrata	SPETR	9	47
4.87e-05	TRUE	Q9H0H0	ITRLQQIKEKPS	1147	1158	FALSE	26496610	TRUE	TRUE	FALSE	FALSE	25.835	0.401	0.965	0	0	-3.02	Integrator complex subunit 2	INTS2	Eukaryota|Metazoa|Chordata|Craniata|Vertebrata	SPETR	9	46
4.88e-05	TRUE	Q9H501	TKAMEKILEEKA	783	794	FALSE		FALSE	FALSE	TRUE	TRUE	25.818	0.527	0.397	0	0	0	ESF1 homolog	ESF1	Eukaryota|Metazoa	ANODA|CRAGI	12	30					NUC153
4.91e-05	FALSE	Q6ZU69	QTKLTVILEPAT	1142	1153	FALSE		FALSE	FALSE	FALSE	FALSE	25.81	0.536	0.894	0	0	0	Protein FAM205A	FAM205A	Eukaryota|Metazoa|Chordata|Craniata|Vertebrata|Euteleostomi|Mammalia|Eutheria|Euarchontoglires|Primates|Haplorrhini|Catarrhini	MACFA|MACMU	2	5
4.91e-05	FALSE	Q52LR7	PQVLSPVSEPEE	379	390	FALSE		FALSE	FALSE	FALSE	FALSE	25.81	0.767	0.923	0	-2.824	-3.004	Enhancer of polycomb homolog 2	EPC2	Eukaryota|Metazoa|Chordata|Craniata|Vertebrata|Euteleostomi|Mammalia|Eutheria|Euarchontoglires|Primates|Haplorrhini	CALJA	3	8
4.92e-05	TRUE	O75152	KTVLPTVPESPE	99	110	FALSE		FALSE	FALSE	TRUE	TRUE	25.801	0.517	0.53	0	0	0	Zinc finger CCCH domain-containing protein 11A	ZC3H11A	Eukaryota|Metazoa|Chordata|Craniata|Vertebrata	SPETR	9	31
4.93e-05	TRUE	Q9BV73	QADLRDIQEEKE	679	690	FALSE		FALSE	FALSE	FALSE	FALSE	25.792	0.529	0.204	-3.545	0	-3.4	Centrosome-associated protein CEP250	CEP250	Eukaryota|Metazoa|Chordata|Craniata|Vertebrata	SPETR	9	31
4.93e-05	TRUE	Q9UKZ1	SSLLSIISEEAG	69	80	FALSE		FALSE	FALSE	FALSE	FALSE	25.793	0.421	0.517	0	0	-4.112	CCR4-NOT transcription complex subunit 11	CNOT11	Eukaryota|Metazoa	CAMFO|APIME|ACREC|TRICA|HARSA|ZOONE|NASVI|ATTCE|SOLIN|HELRO|TRIAD	12	46
4.99e-05	TRUE	Q08AD1	NEHLKDIMEQEQ	189	200	FALSE		FALSE	FALSE	FALSE	FALSE	25.756	0.332	0.24	0	0	-2.284	Calmodulin-regulated spectrin-associated protein 2	CAMSAP2	Eukaryota|Metazoa	AMPQE	12	36			0.33		CH
4.99e-05	FALSE	Q8WUY3	SPDMAPILEPVD	2211	2222	FALSE		FALSE	FALSE	FALSE	FALSE	25.754	0.585	0.725	0	0	-2.959	Protein prune homolog 2	PRUNE2	Eukaryota|Metazoa|Chordata|Craniata|Vertebrata|Euteleostomi|Mammalia|Eutheria	SHEEP|MYOLU|MYODS	6	9
5e-05	TRUE	Q5THK1	NRCLETIFEEPK	2059	2070	FALSE	19156129	TRUE	TRUE	FALSE	FALSE	25.751	0.444	0.485	0	0	0	Protein PRR14L	PRR14L	Eukaryota|Metazoa|Chordata|Craniata|Vertebrata|Euteleostomi	CHICK|FICAL|TAEGU|ANAPL|MELGA|XENTR	8	36					Tantalus
5.03e-05	TRUE	Q8IY63	EKELQRISEAYE	473	484	FALSE		FALSE	FALSE	FALSE	FALSE	25.732	0.302	0.31	0	0	-3.876	Angiomotin-like protein 1	AMOTL1	Eukaryota|Metazoa|Chordata|Craniata|Vertebrata|Euteleostomi	CHICK|FICAL|TAEGU|ANAPL|ANOCA|XENTR|LATCH|LEPOC|GASAC|TETNG	8	38			0.3
5.03e-05	TRUE	P08048	DVQCSDILEEAD	77	88	FALSE		FALSE	FALSE	FALSE	FALSE	25.746	0.398	0.535	0	0	0	Zinc finger Y-chromosomal protein	ZFY	Eukaryota|Metazoa|Chordata|Craniata|Vertebrata|Euteleostomi	CHICK|ANAPL|MELGA|ANOCA|OPHHA	8	8			0.4		Zfx_Zfy_act
5.03e-05	FALSE	O75923	SQPLGDIHETPS	721	732	FALSE		FALSE	FALSE	FALSE	FALSE	25.728	0.355	0.185	-2.959	0	-3.213	Dysferlin	DYSF	Eukaryota|Metazoa|Chordata|Craniata|Vertebrata|Euteleostomi|Mammalia	SARHA	7	24			0.36		FerA
5.05e-05	TRUE	O15550	TKLLPSIEEAWS	413	424	FALSE		FALSE	FALSE	FALSE	FALSE	25.717	0.336	0.106	0	-2.824	-3.876	Lysine-specific demethylase 6A	KDM6A	Eukaryota|Metazoa	APIME|RHOPR|AEDAE|ACREC|TRICA|STRMM|PEDHC|HARSA|ANODA|DROYA|CRAGI|ATTCE|DROME|ANOGA|DROMO|NEMVE|DROER|BOMMO|SOLIN|DROAN|DROWI|DROVI|DROSE|DANPL|CULQU|DROGR|HELRO|ACYPI|DROPE|DROSI|ASCSU|STRPU|SCHMA|LOALO|CLOSI|WUCBA	12	79			0.34
5.18e-05	TRUE	O15042	KEELKQIQEERD	208	219	FALSE		FALSE	FALSE	TRUE	TRUE	25.68	0.532	0.117	0	0	-3.02	U2 snRNP-associated SURP motif-containing protein	U2SURP	Eukaryota|Metazoa	CAMFO|APIME|AEDAE|ACREC|STRMM|PEDHC|HARSA|ZOONE|ANODA|DROYA|ATTCE|DROME|ANOGA|DROMO|DROER|DAPPU|BOMMO|SOLIN|DROAN|DROWI|DROVI|DROSE|DANPL|DROPS|CULQU|DROGR|ACYPI|DROPE|DROSI|CAEBR|CAEEL|CAEJA|CAEBE|MEGSC	12	84
5.22e-05	TRUE	O75335	CEVMPTINEGDR	2	13	FALSE		FALSE	FALSE	FALSE	FALSE	25.667	0.714	0.051	0	0	0	Liprin-alpha-4	PPFIA4	Eukaryota|Metazoa	AEDAE|NASVI|ANODA|DROYA|CRAGI|DROME|ANOGA|DROMO|DROER|DAPPU|DROAN|DROWI|DROVI|DROSE|DROPS|DROGR|HELRO|TETUR|DROPE|DROSI|IXOSC|AMPQE|ASCSU|ECHMU|SCHMA|BRUMA|LOALO|HYMMI|CLOSI|CAEBR|CAEEL|CAERE|CAEJA|CAEBE|WUCBA	12	62
5.24e-05	TRUE	Q9HAU5	VKKLKTITEQQR	175	186	FALSE		FALSE	FALSE	FALSE	FALSE	25.647	0.356	0.759	0	0	-4.485	Regulator of nonsense transcripts 2	UPF2	Eukaryota|Metazoa	CRAGI|NEMVE|HELRO|IXOSC|AMPQE	12	49	0.35		0.36		MIF4G
5.24e-05	TRUE	Q16769	SSALRQIAEGTS	50	61	FALSE		FALSE	FALSE	FALSE	FALSE	25.643	0.339	0.621	0	0	0	Glutaminyl-peptide cyclotransferase	QPCT	Eukaryota|Metazoa|Chordata|Craniata|Vertebrata	SPETR	9	30	0.3875		0.34
5.24e-05	TRUE	P48736	KKSLMDIPESQS	255	266	FALSE		FALSE	FALSE	FALSE	FALSE	25.649	0.382	0.346	0	-2.824	-4.991	Phosphatidylinositol 4,5-bisphosphate 3-kinase catalytic subunit gamma isoform	PIK3CG	Eukaryota|Metazoa|Chordata|Craniata|Vertebrata	SPETR	9	46	0.3908		0.38		PI3K_rbd
5.29e-05	FALSE	Q53H47	NDQLRAIIEADP	414	425	FALSE		FALSE	FALSE	FALSE	FALSE	25.624	0.498	0.564	-2.959	0	-4.588	Histone-lysine N-methyltransferase SETMAR	SETMAR	Eukaryota|Metazoa|Chordata|Craniata|Vertebrata|Euteleostomi|Mammalia|Eutheria|Euarchontoglires|Primates|Haplorrhini	CALJA	3	6					HTH_Tnp_Tc3_2
5.35e-05	TRUE	Q8ND82	THTCQVIIENVS	711	722	FALSE		FALSE	FALSE	FALSE	FALSE	25.595	0.349	0.12	0	0	0	Zinc finger protein 280C	ZNF280C	Eukaryota|Metazoa|Chordata|Craniata|Vertebrata|Euteleostomi	TAEGU|LEPOC|OPHHA|ORENI|DANRE|GASAC|ORYLA	8	22			0.35
5.35e-05	TRUE	P78362	EKRLQEIEELER	284	295	FALSE		FALSE	FALSE	FALSE	FALSE	25.601	0.327	0.521	0	0	-3.73	SRSF protein kinase 2	SRPK2	Eukaryota|Metazoa	CAMFO|APIME|RHOPR|ACREC|TRICA|HARSA|NASVI|CRAGI|ATTCE|DAPPU|BOMMO|SOLIN|DANPL|SCHMA|HYMMI|CLOSI	12	58			0.33		Protein kinase
5.35e-05	TRUE	P98082	NQLLNKINEPPK	705	716	FALSE		FALSE	FALSE	TRUE	TRUE	25.603	0.656	0.806	0	0	-6.124	Disabled homolog 2	DAB2	Eukaryota|Metazoa|Chordata|Craniata|Vertebrata	SPETR	9	24
5.39e-05	TRUE	Q9HCE5	DSRLQEIRERQK	2	13	FALSE		FALSE	FALSE	FALSE	FALSE	25.581	0.628	0.199	0	-2.824	-3.078	N6-adenosine-methyltransferase subunit METTL14	METTL14	Eukaryota|Metazoa	RHOPR|STRMM|PEDHC|CRAGI|BOMMO|DANPL|ACYPI	12	40
5.41e-05	TRUE	Q8IVD9	PPILPRIQEQFQ	165	176	FALSE		FALSE	FALSE	FALSE	FALSE	25.562	0.628	0.974	0	0	0	NudC domain-containing protein 3	NUDCD3	Eukaryota|Metazoa|Chordata|Craniata|Vertebrata	SPETR	9	16
5.43e-05	TRUE	Q86UK5	KSACTQILESHS	1007	1018	FALSE		FALSE	FALSE	FALSE	FALSE	25.559	0.331	0.269	0	-2.824	0	Limbin	EVC2	Eukaryota|Metazoa|Chordata|Craniata|Vertebrata|Euteleostomi	CHICK|FICAL|TAEGU|ANAPL	8	31			0.33
5.45e-05	TRUE	Q16589	VPELPTIPEGGC	287	298	FALSE	11956189,11956189,11956189,16189514	TRUE	TRUE	FALSE	FALSE	25.542	0.459	0	0	0	-3.599	Cyclin-G2	CCNG2	Eukaryota|Metazoa	CAMFO|APIME|AEDAE|ACREC|TRICA|PEDHC|HARSA|ZOONE|NASVI|ANODA|DROYA|ATTCE|DROME|ANOGA|DROMO|DROER|DAPPU|BOMMO|SOLIN|DROAN|DROWI|DROVI|DROSE|DANPL|DROPS|CULQU|DROGR|DROPE|STRPU|SCHMA|HYMMI|CLOSI|MEGSC	12	84
5.45e-05	TRUE	O00151	FLVLQEILESEE	216	227	FALSE		FALSE	FALSE	FALSE	FALSE	25.542	0.529	0.653	0	-2.824	0	PDZ and LIM domain protein 1	PDLIM1	Eukaryota|Metazoa|Chordata|Craniata|Vertebrata|Euteleostomi	CHICK|FICAL|TAEGU|ANAPL|MELGA|ANOCA|XENTR|LATCH|LEPOC|ORENI|DANRE|XIPMA|GASAC|TAKRU|ORYLA|ASTMX	8	45
5.47e-05	TRUE	Q9H4Z2	FFSLQQIEELKQ	723	734	FALSE		FALSE	FALSE	FALSE	FALSE	25.534	0.754	0.064	0	-2.824	-3.928	Zinc finger protein 335	ZNF335	Eukaryota|Metazoa|Chordata|Craniata|Vertebrata	SPETR	9	41
5.47e-05	FALSE	P0C7P3	KEEMKRIKENPP	743	754	FALSE		FALSE	FALSE	FALSE	FALSE	25.523	0.535	0.067	0	0	0	Schlafen family member 14	SLFN14	Eukaryota|Metazoa|Chordata|Craniata|Vertebrata|Euteleostomi|Mammalia	SARHA	7	18
5.55e-05	TRUE	Q15648	TPALSLIAETVE	522	533	FALSE		FALSE	FALSE	TRUE	TRUE	25.498	0.349	0.542	-2.638	-3.037	-4.821	Mediator of RNA polymerase II transcription subunit 1	MED1	Eukaryota|Metazoa|Chordata|Craniata|Vertebrata	SPETR	9	43			0.35
5.56e-05	FALSE	Q9C037	THAMAPIDEAFE	117	128	FALSE		FALSE	FALSE	FALSE	FALSE	25.495	0.337	0.716	0	0	-5.51	Tripartite motif-containing protein 4	TRIM4	Eukaryota|Metazoa|Chordata|Craniata|Vertebrata|Euteleostomi|Mammalia|Eutheria	CANFA|AILME|MUSPF|PTEAL	6	9			0.34		zf-B_box
5.59e-05	TRUE	Q9NX02	NKLLEEIEEKNP	1028	1039	FALSE		FALSE	FALSE	FALSE	FALSE	25.481	0.323	0.312	0	0	-3.299	NACHT, LRR and PYD domains-containing protein 2	NLRP2	Eukaryota|Metazoa|Chordata|Craniata|Vertebrata	SPETR	9	10			0.32
5.79e-05	TRUE	Q13459	IERIQSIKEEKE	1967	1978	FALSE		FALSE	FALSE	FALSE	FALSE	25.399	0.386	0.048	0	-2.824	-2.444	Unconventional myosin-IXb	MYO9B	Eukaryota|Metazoa	DAPPU	12	31			0.39
5.79e-05	TRUE	O60806	EKQLQIILEDAP	38	49	FALSE		FALSE	FALSE	FALSE	FALSE	25.4	0.354	0.749	0	0	-2.398	T-box transcription factor TBX19	TBX19	Eukaryota|Metazoa|Chordata|Craniata|Vertebrata	SPETR	9	30			0.35		T-box
5.85e-05	TRUE	Q8TEZ7	LRRLPKILEDGL	19	30	FALSE		FALSE	FALSE	FALSE	FALSE	25.383	0.371	0.559	0	0	-2.252	Membrane progestin receptor beta	PAQR8	Eukaryota|Metazoa|Chordata|Craniata|Vertebrata	SPETR	9	37			0.37
5.86e-05	TRUE	Q9ULV5	GPIISDIPEDSP	259	270	FALSE		FALSE	FALSE	FALSE	FALSE	25.38	0.716	0.404	-2.569	0	-5.51	Heat shock factor protein 4	HSF4	Eukaryota|Metazoa|Chordata|Craniata|Vertebrata	SPETR	9	25
5.95e-05	TRUE	P05455	KEALKKIIEDQQ	312	323	FALSE	22863883	TRUE	TRUE	FALSE	FALSE	25.355	0.328	0.184	0	0	-3.06	Lupus La protein	SSB	Eukaryota|Metazoa	ANOGA	12	42	0.4467		0.33		RRM_3
5.95e-05	TRUE	P60880	GEQLERIEEGMD	54	65	FALSE		FALSE	FALSE	FALSE	FALSE	25.359	0.479	0.444	0	0	-4.227	Synaptosomal-associated protein 25	SNAP25	Eukaryota|Metazoa	CAMFO|APIME|RHOPR|AEDAE|STRMM|PEDHC|HARSA|ZOONE|NASVI|ANODA|DROYA|CRAGI|DROME|ANOGA|DROMO|NEMVE|DROER|DAPPU|BOMMO|DROAN|DROWI|DROVI|DANPL|DROPS|CULQU|DROGR|HELRO|ACYPI|TETUR|DROPE|STRPU|TRIAD|ECHMU|SCHMA|HYMMI|CLOSI	12	84					t-SNARE coiled-coil homology 1
6.06e-05	TRUE	Q5SYE7	SSPMTVISEGEG	1523	1534	FALSE		FALSE	FALSE	FALSE	FALSE	25.305	0.579	0.048	0	0	0	NHS-like protein 1	NHSL1	Eukaryota|Metazoa|Chordata|Craniata|Vertebrata	SPETR	9	45
6.06e-05	TRUE	Q5THJ4	KEEMCRIEEEQS	370	381	FALSE		FALSE	FALSE	FALSE	FALSE	25.3	0.359	0.627	0	0	0	Vacuolar protein sorting-associated protein 13D	VPS13D	Eukaryota|Metazoa|Chordata|Craniata|Vertebrata	SPETR	9	33			0.36
6.06e-05	TRUE	O43681	EPTLSNIIEQRS	25	36	FALSE		FALSE	FALSE	FALSE	FALSE	25.297	0.316	0.935	0	0	0	ATPase ASNA1	ASNA1	Eukaryota|Metazoa	DROYA|DROME|DROMO|NEMVE|DROER|DAPPU|DROAN|DROVI|DROSE|DANPL|DROPS|TETUR|DROPE|DROSI|AMPQE|CAEBR|CAEEL|CAEJA	12	58			0.32
6.06e-05	FALSE	Q0VDD7	AFSLETIAESSA	128	139	FALSE		FALSE	FALSE	FALSE	FALSE	25.31	0.504	0.721	0	0	0	Uncharacterized protein C19orf57	C19orf57	Eukaryota|Metazoa|Chordata|Craniata|Vertebrata|Euteleostomi|Mammalia|Eutheria	LOXAF|PTEAL	6	10
6.07e-05	TRUE	Q6UWE0	SQYLLPILEQDG	216	227	FALSE		FALSE	FALSE	FALSE	FALSE	25.294	0.403	0.9	0	0	-3.764	E3 ubiquitin-protein ligase LRSAM1	LRSAM1	Eukaryota|Metazoa|Chordata|Craniata|Vertebrata	SPETR	9	39
6.07e-05	FALSE	Q2M1Z3	TSPIQPILESSL	679	690	FALSE		FALSE	FALSE	FALSE	FALSE	25.294	0.515	0.835	-2.921	0	-2.444	Rho GTPase-activating protein 31	ARHGAP31	Eukaryota|Metazoa|Chordata|Craniata|Vertebrata|Euteleostomi|Mammalia|Eutheria|Euarchontoglires	TUPCH	5	9
6.1e-05	FALSE	Q8NFQ8	TQKLEEIKENAQ	193	204	FALSE		FALSE	FALSE	FALSE	FALSE	25.281	0.618	0.276	-2.921	0	-3.299	Torsin-1A-interacting protein 2	TOR1AIP2	Eukaryota|Metazoa|Chordata|Craniata|Vertebrata|Euteleostomi|Mammalia|Eutheria|Euarchontoglires|Primates|Haplorrhini|Catarrhini	NOMLE|MACFA|MACMU	2	7					LAP1C
6.11e-05	TRUE	Q9UPQ7	RHELSDITELPE	737	748	FALSE		FALSE	FALSE	FALSE	FALSE	25.273	0.492	0.874	0	0	0	E3 ubiquitin-protein ligase PDZRN3	PDZRN3	Eukaryota|Metazoa|Chordata|Craniata|Vertebrata	SPETR	9	48
6.12e-05	TRUE	Q9UBP0	DAALGPIRELKP	555	566	FALSE		FALSE	FALSE	FALSE	FALSE	25.262	0.401	0.169	0	0	-3.475	Spastin	SPAST	Eukaryota|Metazoa	CAMFO|APIME|ACREC|TRICA|STRMM|PEDHC|HARSA|NASVI|ANODA|DROYA|ATTCE|DROME|ANOGA|DROMO|DAPPU|BOMMO|DROAN|DROWI|DROVI|DROSE|DANPL|DROPS|CULQU|DROGR|DROPE|DROSI|IXOSC|TRIAD|CAEEL|CAERE	12	77
6.12e-05	FALSE	Q6P2M8	IRKLGQIPEGEG	310	321	FALSE		FALSE	FALSE	FALSE	FALSE	25.264	0.518	0.797	0	0	0	Calcium/calmodulin-dependent protein kinase type 1B	PNCK	Eukaryota|Metazoa|Chordata|Craniata|Vertebrata|Euteleostomi|Mammalia|Eutheria|Euarchontoglires|Primates|Haplorrhini|Catarrhini|Hominidae	PANTR	1	2
6.12e-05	FALSE	Q32MZ4	NTDLSEIKEEEQ	599	610	FALSE		FALSE	FALSE	FALSE	FALSE	25.268	0.503	0.46	0	-2.824	-2.824	Leucine-rich repeat flightless-interacting protein 1	LRRFIP1	Eukaryota|Metazoa|Chordata|Craniata|Vertebrata|Euteleostomi|Mammalia|Eutheria	SHEEP	6	4
6.14e-05	TRUE	Q5VTT5	GTGLLCIEELSK	1170	1181	FALSE		FALSE	FALSE	FALSE	FALSE	25.22	0.351	0.583	0	-6.417	0	Myomesin-3	MYOM3	Eukaryota|Metazoa|Chordata|Craniata|Vertebrata	SPETR	9	18			0.35		Ig_2
6.14e-05	FALSE	Q15468	NQNLRSIPEQLG	1154	1165	FALSE		FALSE	FALSE	FALSE	FALSE	25.246	0.638	0.799	0	0	-3.921	SCL-interrupting locus protein	STIL	Eukaryota|Metazoa|Chordata|Craniata|Vertebrata|Euteleostomi|Mammalia|Eutheria	CANFA|HORSE|BOVIN|SHEEP|LOXAF|PTEAL|PIG	6	13
6.16e-05	TRUE	A1L4K1	EYECYVIPEEED	160	171	FALSE	25416956	TRUE	TRUE	FALSE	FALSE	25.204	0.343	0.638	0	0	0	Fibronectin type III and SPRY domain-containing protein 2	FSD2	Eukaryota|Metazoa|Chordata|Craniata|Vertebrata	SPETR	9	31			0.34
6.19e-05	TRUE	P23508	KATMNAIREERD	260	271	FALSE		FALSE	FALSE	FALSE	FALSE	25.192	0.523	0.924	0	0	-4.697	Colorectal mutant cancer protein	MCC	Eukaryota|Metazoa|Chordata	BRAFL	11	35					MCC-bdg_PDZ
6.21e-05	TRUE	P25705	TAEMSSILEERI	48	59	FALSE		FALSE	FALSE	TRUE	TRUE	25.186	0.39	0.271	0	-2.469	-4.434	ATP synthase subunit alpha, mitochondrial	ATP5A1	Eukaryota|Metazoa	CAMFO|APIME|RHOPR|AEDAE|ACREC|TRICA|PEDHC|HARSA|ZOONE|NASVI|ANODA|DROYA|ATTCE|DROME|ANOGA|DROMO|DROER|DAPPU|BOMMO|SOLIN|DROAN|DROWI|DROSE|DANPL|CULQU|DROGR|HELRO|ACYPI|DROSI|ECHMU|SCHMA|HYMMI|CLOSI	12	54			0.39
6.22e-05	TRUE	Q9Y2H2	KDTLQCIAEMLQ	720	731	FALSE		FALSE	FALSE	FALSE	FALSE	25.185	0.382	0.001	-3.529	0	-2.921	Phosphatidylinositide phosphatase SAC2	INPP5F	Eukaryota|Metazoa	CAMFO|APIME|ACREC|PEDHC|HARSA|ZOONE|NASVI|ANODA|ATTCE|DROME|DROMO|DROER|DAPPU|BOMMO|SOLIN|DROWI|DROVI|DROSE|DANPL|DROPS|DROGR|TETUR|DROPE|DROSI|ASCSU|STRPU|ECHMU|BRUMA|LOALO|HYMMI	12	81			0.38
6.22e-05	TRUE	Q86V42	PNPCSPISEGRW	254	265	FALSE		FALSE	FALSE	FALSE	FALSE	25.183	0.488	0.299	0	0	0	Protein FAM124A	FAM124A	Eukaryota|Metazoa	STRPU	12	41					FAM124
6.31e-05	FALSE	Q5JR59	SKPLDVIEEERR	447	458	FALSE		FALSE	FALSE	FALSE	FALSE	25.153	0.483	0.803	0	0	0	Microtubule-associated tumor suppressor candidate 2	MTUS2	Eukaryota|Metazoa|Chordata|Craniata|Vertebrata|Euteleostomi|Mammalia|Eutheria|Euarchontoglires|Primates|Haplorrhini|Catarrhini	MACFA	2	2
6.34e-05	TRUE	Q9NTN9	AEELSRILEKRK	814	825	FALSE		FALSE	FALSE	FALSE	FALSE	25.143	0.31	0.162	0	0	-3.74	Semaphorin-4G	SEMA4G	Eukaryota|Metazoa|Chordata|Craniata|Vertebrata	SPETR	9	43			0.31
6.35e-05	TRUE	Q68DQ2	PLALSPIYEDDS	2082	2093	FALSE		FALSE	FALSE	FALSE	FALSE	25.138	0.32	0.223	0	0	0	Very large A-kinase anchor protein	CRYBG3	Eukaryota|Metazoa|Chordata|Craniata|Vertebrata|Euteleostomi	FICAL|TAEGU|ANAPL|MELGA|ANOCA|LEPOC|OPHHA	8	23			0.32
6.44e-05	TRUE	Q92834	CDRLSEIPEEKE	785	796	FALSE		FALSE	FALSE	FALSE	FALSE	25.11	0.546	0.043	-2.638	0	-2.284	X-linked retinitis pigmentosa GTPase regulator	RPGR	Eukaryota|Metazoa|Chordata|Craniata|Vertebrata	SPETR	9	16
[truncated: 1,624 more rows]

## Sheet: LxxIxE phopshorylation
Table F: The phosphostate of the validated and predicted LxxIxE motifs. The phosphorylated (experimentally validated phosphorylation sites annotated in the UniProt, phospho.ELM or phosphosite databases) or phosphorylatable (by Serine/Threonine Kinases - any serine or threonine) residues within the predicted and validated motif sets were collected and the kinase specificity of each site was annota…
[truncated: 373 more rows]

[truncated: 1 more sheets: Kinase Specificity]
