# Supplementary material for: PP1 and PP2A Use Opposite Phospho-dependencies to Control Distinct Processes at the Kinetochore
Source: Cell Rep. 2019 Aug 20;28(8):2206–2219.e8. doi: 10.1016/j.celrep.2019.07.067 (PMC6715587; doi:10.1016/j.celrep.2019.07.067)
Supplement: Data S1 — The Mathematical Model Definition in Systems Biology Markup Language Format, Related to STAR Methods [file mmc3.zip]

Archive with 1 entries (1 files):
- Smith et al Data File S1.xml
