# Supplementary material for: PP1 and PP2A Use Opposite Phospho-dependencies to Control Distinct Processes at the Kinetochore
Source: Cell Rep. 2019 Aug 20;28(8):2206–2219.e8. doi: 10.1016/j.celrep.2019.07.067 (PMC6715587; doi:10.1016/j.celrep.2019.07.067)
Supplement: Data S1 — The Mathematical Model Definition in Systems Biology Markup Language Format, Related to STAR Methods [file mmc3.zip › Smith et al Data File S1.xml]

<?xml version="1.0" encoding="UTF-8"?>
<sbml xmlns="http://www.sbml.org/sbml/level2/version4" xmlns:celldesigner="http://www.sbml.org/2001/ns/celldesigner" level="2" version="4">
  <model id="Smith2019_PP1_PP2A">
    <listOfUnitDefinitions>
      <unitDefinition id="substance" name="substance">
        <listOfUnits>
          <unit kind="mole"/>
        </listOfUnits>
      </unitDefinition>
      <unitDefinition id="volume" name="volume">
        <listOfUnits>
          <unit kind="litre"/>
        </listOfUnits>
      </unitDefinition>
      <unitDefinition id="area" name="area">
        <listOfUnits>
          <unit kind="metre" exponent="2"/>
        </listOfUnits>
      </unitDefinition>
      <unitDefinition id="length" name="length">
        <listOfUnits>
          <unit kind="metre"/>
        </listOfUnits>
      </unitDefinition>
      <unitDefinition id="time" name="time">
        <listOfUnits>
          <unit kind="second"/>
        </listOfUnits>
      </unitDefinition>
    </listOfUnitDefinitions>
    <listOfCompartments>
      <compartment id="cOne" size="1" units="volume"/>
    </listOfCompartments>
    <listOfSpecies>
      <species id="pp1" name="PP1_free" compartment="cOne" initialAmount="1" charge="0"/>
      <species id="pp1_active" name="PP1_act" compartment="cOne" initialAmount="0" charge="0"/>
      <species id="pp2a" name="PP2A_free" compartment="cOne" initialAmount="10" charge="0"/>
      <species id="pp2a_active" name="PP2A_act" compartment="cOne" initialAmount="0" charge="0"/>
      <species id="bub" name="BubR1_free" compartment="cOne" initialAmount="10" charge="0"/>
      <species id="bub_p" name="pBubR1_free" compartment="cOne" initialAmount="0" charge="0"/>
      <species id="bub_p_pp2a" name="pBubR1:PP2A_free" compartment="cOne" initialAmount="0" charge="0"/>
      <species id="bub_pp2a" name="BubR1:PP2A_free" compartment="cOne" initialAmount="0" charge="0"/>
      <species id="melt" name="MELT" compartment="cOne" initialAmount="10" charge="0"/>
      <species id="rvsf" name="RVSF" compartment="cOne" initialAmount="1" charge="0"/>
      <species id="melt_p" name="pMELT" compartment="cOne" initialAmount="0" charge="0"/>
      <species id="melt_p_bub" name="pMELT:BubR1" compartment="cOne" initialAmount="0" charge="0"/>
      <species id="melt_p_bub_p" name="pMELT:pBubR1" compartment="cOne" initialAmount="0" charge="0"/>
      <species id="rvsf_p" name="pRVSF" compartment="cOne" initialAmount="0" charge="0"/>
      <species id="aurb" name="AurB" compartment="cOne" initialAmount="1" charge="0"/>
      <species id="mps1" name="Mps1" compartment="cOne" initialAmount="1" charge="0"/>
      <species id="ndc80" name="Ndc80" compartment="cOne" initialAmount="1" charge="0"/>
      <species id="ndc80_p" name="pNdc80" compartment="cOne" initialAmount="0" charge="0"/>
      <species id="pp1_tot" name="PP1_tot" compartment="cOne" initialAmount="10" charge="0"/>
      <species id="pp2a_tot" name="PP2A_tot" compartment="cOne" initialAmount="10" charge="0"/>
      <species id="bub_tot" name="BubR1_tot" compartment="cOne" initialAmount="10" charge="0"/>
      <species id="melt_tot" name="MELT_tot" compartment="cOne" initialAmount="10" charge="0"/>
      <species id="melt_p_tot" name="pMELT_tot" compartment="cOne" initialAmount="0" charge="0"/>
      <species id="rvsf_tot" name="RVSF_tot" compartment="cOne" initialAmount="1" charge="0"/>
      <species id="bub_p_tot" name="bub_p_tot" compartment="cOne" initialAmount="0" charge="0"/>
      <species id="pp_tot" name="pp_tot" compartment="cOne" initialAmount="0" charge="0"/>
      <species id="pp_ratio" name="pp_ratio" compartment="cOne" initialAmount="1" charge="0"/>
      <species id="ndc80_tot" name="pNdc80_tot" compartment="cOne" initialAmount="1" charge="0"/>
    </listOfSpecies>
    <listOfParameters>
      <parameter id="ka_pp1" name="ka_PP1" value="1" units="substance"/>
      <parameter id="ki_pp1" name="ki_PP1" value="1" units="substance"/>
      <parameter id="ka_pp2a" name="ka_PP2A" value="1" units="substance"/>
      <parameter id="ki_pp2a" name="ki_PP2A" value="1" units="substance"/>
      <parameter id="kb_bub" name="kb_BubR1" value="1" units="substance"/>
      <parameter id="ku_bub" name="ku_BubR1" value="1" units="substance"/>
      <parameter id="kdp_bub" name="kdp_BubR1" value="1" units="substance"/>
      <parameter id="kdp_bub_pp" name="kdp_BubR1_pp" value="0" units="substance"/>
      <parameter id="kp_bub" name="kp_bub" value="1" units="substance"/>
      <parameter id="kp_bub_cyt" name="kp_bub_cyt" value="1" units="substance"/>
      <parameter id="kp_rvsf" name="kp_rvsf" value="1" units="substance"/>
      <parameter id="kp_melt" name="kp_melt" value="1" units="substance"/>
      <parameter id="kdp_melt" name="kdp_MELT" value="1" units="substance"/>
      <parameter id="kdp_rvsf" name="kdp_RVSF" value="1" units="substance"/>
      <parameter id="kdp_rvsf_pp" name="kdp_RVSF_pp" value="1e-6" units="substance"/>
      <parameter id="kp_ndc80" name="kp_Ndc80" value="1" units="substance"/>
      <parameter id="kdp_ndc80" name="kdp_Ndc80" value="1" units="substance"/>
      <parameter id="pp2a_on_bub" name="pp2a_on_bub" value="1" units="substance"/>
      <parameter id="pp2a_on_melt" name="pp2a_on_melt" value="1" units="substance"/>
      <parameter id="pp2a_on_rvsf" name="pp2a_on_rvsf" value="1" units="substance"/>
      <parameter id="pp1_on_bub" name="pp1_on_bub" value="1" units="substance"/>
      <parameter id="pp1_on_melt" name="pp1_on_melt" value="1" units="substance"/>
      <parameter id="pp1_on_rvsf" name="pp1_on_rvsf" value="1" units="substance"/>
      <parameter id="lpti" name="LPTI" value="0" units="substance"/>
      <parameter id="kln1_direct" name="kln1_direct" value="1" units="substance"/>
    </listOfParameters>
    <listOfRules>
      <assignmentRule variable="pp1">
        <math xmlns="http://www.w3.org/1998/Math/MathML">
          <apply>
            <minus/>
            <ci> pp1_tot </ci>
            <ci> pp1_active </ci>
          </apply>
        </math>
      </assignmentRule>
      <assignmentRule variable="pp2a">
        <math xmlns="http://www.w3.org/1998/Math/MathML">
          <apply>
            <minus/>
            <ci> pp2a_tot </ci>
            <ci> pp2a_active </ci>
            <ci> bub_p_pp2a </ci>
            <ci> bub_pp2a </ci>
          </apply>
        </math>
      </assignmentRule>
      <assignmentRule variable="bub">
        <math xmlns="http://www.w3.org/1998/Math/MathML">
          <apply>
            <minus/>
            <ci> bub_tot</ci>
            <ci> bub_p</ci>
            <ci> melt_p_bub</ci>
            <ci> melt_p_bub_p</ci>
            <ci> bub_p_pp2a </ci>
            <ci> bub_pp2a </ci>
            <ci> pp2a_active </ci>
          </apply>
        </math>
      </assignmentRule>
      <assignmentRule variable="melt">
        <math xmlns="http://www.w3.org/1998/Math/MathML">
          <apply>
            <minus/>
            <ci> melt_tot </ci>
            <ci> melt_p </ci>
            <ci> melt_p_bub </ci>
            <ci> melt_p_bub_p </ci>
	    <apply>
              <times/>
	      <ci> pp2a_active </ci>
	      <ci> kln1_direct </ci>
            </apply>
          </apply>
        </math>
      </assignmentRule>
      <assignmentRule variable="melt_p_tot">
        <math xmlns="http://www.w3.org/1998/Math/MathML">
          <apply>
            <plus/>
            <ci> melt_p </ci>
            <ci> melt_p_bub </ci>
            <ci> melt_p_bub_p </ci>
	    <apply>
              <times/>
	      <ci> pp2a_active </ci>
	      <ci> kln1_direct </ci>
            </apply>
          </apply>
        </math>
      </assignmentRule>
      <assignmentRule variable="bub_p_tot">
        <math xmlns="http://www.w3.org/1998/Math/MathML">
          <apply>
            <plus/>
            <ci> melt_p_bub_p </ci>
	    <apply>
              <times/>
	      <ci> pp2a_active </ci>
	      <ci> kln1_direct </ci>
            </apply>
          </apply>
        </math>
      </assignmentRule>
      <assignmentRule variable="pp_tot">
        <math xmlns="http://www.w3.org/1998/Math/MathML">
          <apply>
            <plus/>
            <ci> pp1_active </ci>
	    <ci> pp2a_active </ci>
          </apply>
        </math>
      </assignmentRule>
      <assignmentRule variable="pp_ratio">
        <math xmlns="http://www.w3.org/1998/Math/MathML">
          <apply>
            <divide/>
            <ci> pp1_active </ci>
	    <apply>
	      <plus/>
	      <ci> pp2a_active </ci>
	      <ci> 1e-10 </ci>
            </apply>
          </apply>
        </math>
      </assignmentRule>
      <assignmentRule variable="rvsf">
        <math xmlns="http://www.w3.org/1998/Math/MathML">
          <apply>
            <minus/>
            <ci> rvsf_tot </ci>
            <ci> rvsf_p </ci>
            <ci> pp1_active </ci>
          </apply>
        </math>
      </assignmentRule>
      <assignmentRule variable="ndc80">
        <math xmlns="http://www.w3.org/1998/Math/MathML">
          <apply>
            <minus/>
            <ci> ndc80_tot </ci>
            <ci> ndc80_p</ci>
          </apply>
        </math>
      </assignmentRule>
    </listOfRules>
    <listOfReactions>
      <reaction id="pp1_activation" name="pp1_activation" reversible="false" fast="false">
        <listOfReactants>
          <speciesReference species="pp1">
	  </speciesReference>
          <speciesReference species="rvsf">
	  </speciesReference>
        </listOfReactants>
        <listOfProducts>
          <speciesReference species="pp1_active">
	  </speciesReference>
        </listOfProducts>
        <kineticLaw>
          <math xmlns="http://www.w3.org/1998/Math/MathML">
            <apply>
              <times/>
              <ci> ka_pp1 </ci>
              <ci> rvsf</ci>
              <ci> pp1 </ci>
            </apply>
          </math>
        </kineticLaw>
      </reaction>
      <reaction id="pp1_inactivation" name="pp1_inactivation" reversible="false" fast="false">
        <listOfReactants>
          <speciesReference species="pp1_active">
	  </speciesReference>
        </listOfReactants>
        <listOfProducts>
          <speciesReference species="pp1">
	  </speciesReference>
          <speciesReference species="rvsf">
	  </speciesReference>
        </listOfProducts>
        <kineticLaw>
          <math xmlns="http://www.w3.org/1998/Math/MathML">
            <apply>
              <times/>
              <ci> ki_pp1 </ci>
              <ci> pp1_active </ci>
            </apply>
          </math>
        </kineticLaw>
      </reaction>
      <reaction id="melt_bub_binding" name="BubR1 binding" reversible="false" fast="false">
        <listOfReactants>
          <speciesReference species="bub">
	  </speciesReference>
          <speciesReference species="melt_p">
	  </speciesReference>
        </listOfReactants>
        <listOfProducts>
          <speciesReference species="melt_p_bub">
	  </speciesReference>
        </listOfProducts>
        <kineticLaw>
          <math xmlns="http://www.w3.org/1998/Math/MathML">
            <apply>
              <times/>
              <ci> kb_bub</ci>
              <ci> bub</ci>
              <ci> melt_p </ci>
              <apply>
                <minus/>
                <ci> 1 </ci>
                <ci> lpti </ci>
              </apply>
            </apply>
          </math>
        </kineticLaw>
      </reaction>
      <reaction id="melt_bub_p_binding" name="BubR1 binding" reversible="false" fast="false">
        <listOfReactants>
          <speciesReference species="bub_p">
	  </speciesReference>
          <speciesReference species="melt_p">
	  </speciesReference>
        </listOfReactants>
        <listOfProducts>
          <speciesReference species="melt_p_bub_p">
	  </speciesReference>
        </listOfProducts>
        <kineticLaw>
          <math xmlns="http://www.w3.org/1998/Math/MathML">
            <apply>
              <times/>
              <ci> kb_bub</ci>
              <ci> bub_p</ci>
              <ci> melt_p </ci>
            </apply>
          </math>
        </kineticLaw>
      </reaction>
      <reaction id="melt_bub_dissociation" name="BubR1 dissociation" reversible="false" fast="false">
        <listOfReactants>
          <speciesReference species="melt_p_bub">
	  </speciesReference>
        </listOfReactants>
        <listOfProducts>
          <speciesReference species="melt_p">
	  </speciesReference>
          <speciesReference species="bub">
	  </speciesReference>
        </listOfProducts>
        <kineticLaw>
          <math xmlns="http://www.w3.org/1998/Math/MathML">
            <apply>
              <times/>
              <ci> ku_bub</ci>
              <ci> melt_p_bub</ci>
            </apply>
          </math>
        </kineticLaw>
      </reaction>
      <reaction id="melt_bub_p_dissociation" name="pBubR1 dissociation" reversible="false" fast="false">
        <listOfReactants>
          <speciesReference species="melt_p_bub_p">
	  </speciesReference>
        </listOfReactants>
        <listOfProducts>
          <speciesReference species="melt_p">
	  </speciesReference>
          <speciesReference species="bub_p">
	  </speciesReference>
        </listOfProducts>
        <kineticLaw>
          <math xmlns="http://www.w3.org/1998/Math/MathML">
            <apply>
              <times/>
              <ci> ku_bub</ci>
              <ci> melt_p_bub_p</ci>
            </apply>
          </math>
        </kineticLaw>
      </reaction>
      <reaction id="bub_p_pp2a_binding" name="BubR1:PP2A binding" reversible="false" fast="false">
        <listOfReactants>
          <speciesReference species="bub_p">
	  </speciesReference>
          <speciesReference species="pp2a">
	  </speciesReference>
        </listOfReactants>
        <listOfProducts>
          <speciesReference species="bub_p_pp2a">
	  </speciesReference>
        </listOfProducts>
        <kineticLaw>
          <math xmlns="http://www.w3.org/1998/Math/MathML">
            <apply>
              <times/>
              <ci> ka_pp2a </ci>
              <ci> bub_p </ci>
              <ci> pp2a </ci>
              <apply>
                <minus/>
                <ci> 1 </ci>
                <ci> lpti </ci>
              </apply>
            </apply>
          </math>
        </kineticLaw>
      </reaction>
      <reaction id="bub_p_pp2a_dissociation" name="BubR1:PP2A dissociation" reversible="false" fast="false">
        <listOfReactants>
          <speciesReference species="bub_p_pp2a">
	  </speciesReference>
        </listOfReactants>
        <listOfProducts>
          <speciesReference species="pp2a">
	  </speciesReference>
          <speciesReference species="bub_p">
	  </speciesReference>
        </listOfProducts>
        <kineticLaw>
          <math xmlns="http://www.w3.org/1998/Math/MathML">
            <apply>
              <times/>
              <ci> ki_pp2a </ci>
              <ci> bub_p_pp2a </ci>
              <ci> kln1_direct </ci>
            </apply>
          </math>
        </kineticLaw>
      </reaction>
      <reaction id="bub_pp2a_binding_lpti" name="BubR1:PP2A binding LPTI" reversible="false" fast="false">
        <listOfReactants>
          <speciesReference species="bub">
	  </speciesReference>
          <speciesReference species="pp2a">
	  </speciesReference>
        </listOfReactants>
        <listOfProducts>
          <speciesReference species="bub_pp2a">
	  </speciesReference>
        </listOfProducts>
        <kineticLaw>
          <math xmlns="http://www.w3.org/1998/Math/MathML">
            <apply>
              <times/>
              <ci> ka_pp2a </ci>
              <ci> bub </ci>
              <ci> pp2a </ci>
              <ci> lpti </ci>
            </apply>
          </math>
        </kineticLaw>
      </reaction>
      <reaction id="bub_pp2a_dissociation_lpti" name="BubR1:PP2A dissociation LPTI" reversible="false" fast="false">
        <listOfReactants>
          <speciesReference species="bub_pp2a">
	  </speciesReference>
        </listOfReactants>
        <listOfProducts>
          <speciesReference species="pp2a">
	  </speciesReference>
          <speciesReference species="bub">
	  </speciesReference>
        </listOfProducts>
        <kineticLaw>
          <math xmlns="http://www.w3.org/1998/Math/MathML">
            <apply>
              <times/>
              <ci> ki_pp2a </ci>
              <ci> bub_pp2a </ci>
              <ci> lpti </ci>
            </apply>
          </math>
        </kineticLaw>
      </reaction>
      <reaction id="bub_phosphorylation" name="BubR1 phosphorylation" reversible="false" fast="false">
        <listOfReactants>
          <speciesReference species="bub">
	  </speciesReference>
        </listOfReactants>
        <listOfProducts>
          <speciesReference species="bub_p">
	  </speciesReference>
        </listOfProducts>
        <kineticLaw>
          <math xmlns="http://www.w3.org/1998/Math/MathML">
            <apply>
              <times/>
              <ci> kp_bub_cyt </ci>
              <ci> bub</ci>
              <apply>
                <minus/>
                <ci> 1 </ci>
                <ci> lpti </ci>
              </apply>
            </apply>
          </math>
        </kineticLaw>
      </reaction>
      <reaction id="melt_p_bub_phosphorylation" name="pMELT:BubR1 phosphorylation" reversible="false" fast="false">
        <listOfReactants>
          <speciesReference species="melt_p_bub">
	  </speciesReference>
        </listOfReactants>
        <listOfProducts>
          <speciesReference species="melt_p_bub_p">
	  </speciesReference>
        </listOfProducts>
        <kineticLaw>
          <math xmlns="http://www.w3.org/1998/Math/MathML">
            <apply>
              <times/>
              <ci> kp_bub </ci>
              <ci> melt_p_bub</ci>
              <apply>
                <minus/>
                <ci> 1 </ci>
                <ci> lpti </ci>
              </apply>
            </apply>
          </math>
        </kineticLaw>
      </reaction>
      <reaction id="melt_p_bub_dephosphorylation" name="pMELT:BubR1 dephosphorylation" reversible="false" fast="false">
        <listOfReactants>
          <speciesReference species="melt_p_bub_p">
	  </speciesReference>
        </listOfReactants>
        <listOfProducts>
          <speciesReference species="melt_p_bub">
	  </speciesReference>
        </listOfProducts>
        <kineticLaw>
          <math xmlns="http://www.w3.org/1998/Math/MathML">
              <apply>
                <plus/>
                <apply>
                  <times/>
                  <ci> kdp_bub </ci>
                  <ci> melt_p_bub_p</ci>
                  <ci> pp1_active</ci>
                  <ci> pp1_on_bub </ci>
                </apply>
                <apply>
                  <times/>
                  <ci> kdp_bub </ci>
                  <ci> melt_p_bub_p</ci>
                  <ci> pp2a_active </ci>
                  <ci> pp2a_on_bub </ci>
                </apply>
                <apply>
                  <times/>
                  <ci> kdp_bub_pp</ci>
                  <ci> melt_p_bub_p</ci>
                </apply>
              </apply>
          </math>
        </kineticLaw>
      </reaction>
      <reaction id="pp2a_activation_1" name="pp2a_activation_1" reversible="false" fast="false">
        <listOfReactants>
          <speciesReference species="pp2a">
	  </speciesReference>
          <speciesReference species="melt_p_bub_p">
	  </speciesReference>
        </listOfReactants>
        <listOfProducts>
          <speciesReference species="pp2a_active">
	  </speciesReference>
        </listOfProducts>
        <kineticLaw>
          <math xmlns="http://www.w3.org/1998/Math/MathML">
            <apply>
              <times/>
              <ci> ka_pp2a </ci>
              <ci> pp2a </ci>
              <ci> melt_p_bub_p </ci>
              <apply>
                <minus/>
                <ci> 1 </ci>
                <ci> lpti </ci>
              </apply>
            </apply>
          </math>
        </kineticLaw>
      </reaction>
      <reaction id="pp2a_inactivation_1" name="pp2a_inactivation_1" reversible="false" fast="false">
        <listOfReactants>
          <speciesReference species="pp2a_active">
	  </speciesReference>
        </listOfReactants>
        <listOfProducts>
          <speciesReference species="pp2a">
	  </speciesReference>
          <speciesReference species="melt_p_bub_p">
	  </speciesReference>
        </listOfProducts>
        <kineticLaw>
          <math xmlns="http://www.w3.org/1998/Math/MathML">
            <apply>
              <times/>
              <ci> ki_pp2a </ci>
              <ci> pp2a_active </ci>
              <apply>
                <minus/>
                <ci> 1 </ci>
                <ci> lpti </ci>
              </apply>
            </apply>
          </math>
        </kineticLaw>
      </reaction>
      <reaction id="pp2a_activation_2" name="pp2a_activation_2" reversible="false" fast="false">
        <listOfReactants>
          <speciesReference species="bub_p_pp2a">
	  </speciesReference>
          <speciesReference species="melt_p">
	  </speciesReference>
        </listOfReactants>
        <listOfProducts>
          <speciesReference species="pp2a_active">
	  </speciesReference>
        </listOfProducts>
        <kineticLaw>
          <math xmlns="http://www.w3.org/1998/Math/MathML">
            <apply>
              <times/>
              <ci> kb_bub </ci>
              <ci> bub_p_pp2a </ci>
              <ci> melt_p </ci>
              <apply>
                <minus/>
                <ci> 1 </ci>
                <ci> lpti </ci>
              </apply>
            </apply>
          </math>
        </kineticLaw>
      </reaction>
      <reaction id="pp2a_inactivation_2" name="pp2a_inactivation_2" reversible="false" fast="false">
        <listOfReactants>
          <speciesReference species="pp2a_active">
	  </speciesReference>
        </listOfReactants>
        <listOfProducts>
          <speciesReference species="bub_p_pp2a">
	  </speciesReference>
          <speciesReference species="melt_p">
	  </speciesReference>
        </listOfProducts>
        <kineticLaw>
          <math xmlns="http://www.w3.org/1998/Math/MathML">
            <apply>
              <times/>
              <ci> ku_bub </ci>
              <ci> pp2a_active </ci>
              <ci> kln1_direct </ci>
              <apply>
                <minus/>
                <ci> 1 </ci>
                <ci> lpti </ci>
              </apply>
            </apply>
          </math>
        </kineticLaw>
      </reaction>
      <reaction id="pp2a_activation_1_lpti" name="pp2a_activation_1_lpti" reversible="false" fast="false">
        <listOfReactants>
          <speciesReference species="pp2a">
	  </speciesReference>
          <speciesReference species="melt_p_bub">
	  </speciesReference>
        </listOfReactants>
        <listOfProducts>
          <speciesReference species="pp2a_active">
	  </speciesReference>
        </listOfProducts>
        <kineticLaw>
          <math xmlns="http://www.w3.org/1998/Math/MathML">
            <apply>
              <times/>
              <ci> lpti </ci>
              <ci> ka_pp2a </ci>
              <ci> pp2a </ci>
              <ci> melt_p_bub </ci>
            </apply>
          </math>
        </kineticLaw>
      </reaction>
      <reaction id="pp2a_activation_2_lpti" name="pp2a_activation_2_lpti" reversible="false" fast="false">
        <listOfReactants>
          <speciesReference species="bub_pp2a">
	  </speciesReference>
          <speciesReference species="melt_p">
	  </speciesReference>
        </listOfReactants>
        <listOfProducts>
          <speciesReference species="pp2a_active">
	  </speciesReference>
        </listOfProducts>
        <kineticLaw>
          <math xmlns="http://www.w3.org/1998/Math/MathML">
            <apply>
              <times/>
              <ci> kb_bub </ci>
              <ci> bub_pp2a </ci>
              <ci> melt_p </ci>
              <ci> lpti </ci>
            </apply>
          </math>
        </kineticLaw>
      </reaction>
      <reaction id="pp2a_inactivation_1_lpti" name="pp2a_inactivation_1_lpti" reversible="false" fast="false">
        <listOfReactants>
          <speciesReference species="pp2a_active">
	  </speciesReference>
        </listOfReactants>
        <listOfProducts>
          <speciesReference species="pp2a">
	  </speciesReference>
          <speciesReference species="melt_p_bub">
	  </speciesReference>
        </listOfProducts>
        <kineticLaw>
          <math xmlns="http://www.w3.org/1998/Math/MathML">
            <apply>
              <times/>
              <ci> lpti </ci>
              <ci> ki_pp2a </ci>
              <ci> pp2a_active </ci>
            </apply>
          </math>
        </kineticLaw>
      </reaction>
      <reaction id="pp2a_inactivation_2_lpti" name="pp2a_inactivation_2_lpti" reversible="false" fast="false">
        <listOfReactants>
          <speciesReference species="pp2a_active">
	  </speciesReference>
        </listOfReactants>
        <listOfProducts>
          <speciesReference species="bub_pp2a">
	  </speciesReference>
          <speciesReference species="melt_p">
	  </speciesReference>
        </listOfProducts>
        <kineticLaw>
          <math xmlns="http://www.w3.org/1998/Math/MathML">
            <apply>
              <times/>
              <ci> ku_bub </ci>
              <ci> pp2a_active </ci>
              <ci> lpti </ci>
            </apply>
          </math>
        </kineticLaw>
      </reaction>
      <reaction id="melt_phosphorylation" name="melt_phosphorylation" reversible="false" fast="false">
        <listOfReactants>
          <speciesReference species="melt">
	  </speciesReference>
        </listOfReactants>
        <listOfProducts>
          <speciesReference species="melt_p">
	  </speciesReference>
        </listOfProducts>
        <listOfModifiers>
          <modifierSpeciesReference species="mps1"/>
        </listOfModifiers>
        <kineticLaw>
          <math xmlns="http://www.w3.org/1998/Math/MathML">
            <apply>
              <plus/>
              <apply>
                <times/>
                <ci> kp_melt </ci>
                <ci> melt </ci>
                <ci> mps1 </ci>
              </apply>
            </apply>
          </math>
        </kineticLaw>
      </reaction>
      <reaction id="melt_dephosphorylation" name="melt_dephosphorylation" reversible="false" fast="false">
        <listOfReactants>
          <speciesReference species="melt_p">
	  </speciesReference>
        </listOfReactants>
        <listOfProducts>
          <speciesReference species="melt">
	  </speciesReference>
        </listOfProducts>
        <listOfModifiers>
          <modifierSpeciesReference species="pp1_active"/>
          <modifierSpeciesReference species="pp2a_active"/>
        </listOfModifiers>
        <kineticLaw>
          <math xmlns="http://www.w3.org/1998/Math/MathML">
            <apply>
              <plus/>
              <apply>
                <times/>
                <ci> kdp_melt</ci>
                <ci> melt_p </ci>
                <ci> pp1_active </ci>
                <ci> pp1_on_melt </ci>
              </apply>
              <apply>
                <times/>
                <ci> kdp_melt</ci>
                <ci> melt_p </ci>
                <ci> pp2a_active </ci>
                <ci> pp2a_on_melt </ci>
              </apply>
            </apply>
          </math>
        </kineticLaw>
      </reaction>
      <reaction id="rvsf_phosphorylation" name="rvsf_phosphorylation" reversible="false" fast="false">
        <listOfReactants>
          <speciesReference species="rvsf">
	  </speciesReference>
        </listOfReactants>
        <listOfProducts>
          <speciesReference species="rvsf_p">
	  </speciesReference>
        </listOfProducts>
        <listOfModifiers>
          <modifierSpeciesReference species="aurb"/>
        </listOfModifiers>
        <kineticLaw>
          <math xmlns="http://www.w3.org/1998/Math/MathML">
            <apply>
              <plus/>
              <apply>
                <times/>
                <ci> kp_rvsf </ci>
                <ci> rvsf </ci>
                <ci> aurb </ci>
              </apply>
            </apply>
          </math>
        </kineticLaw>
      </reaction>
      <reaction id="rvsf_dephosphorylation" name="rvsf_dephosphorylation" reversible="false" fast="false">
        <listOfReactants>
          <speciesReference species="rvsf_p">
	  </speciesReference>
        </listOfReactants>
        <listOfProducts>
          <speciesReference species="rvsf">
	  </speciesReference>
        </listOfProducts>
        <listOfModifiers>
          <modifierSpeciesReference species="pp1_active"/>
          <modifierSpeciesReference species="pp2a_active"/>
        </listOfModifiers>
        <kineticLaw>
          <math xmlns="http://www.w3.org/1998/Math/MathML">
            <apply>
              <plus/>
              <apply>
                <times/>
                <ci> kdp_rvsf </ci>
                <ci> rvsf_p </ci>
                <ci> pp1_active </ci>
                <ci> pp1_on_rvsf </ci>
              </apply>
              <apply>
                <times/>
                <ci> kdp_rvsf </ci>
                <ci> rvsf_p </ci>
                <ci> pp2a_active </ci>
                <ci> pp2a_on_rvsf </ci>
              </apply>
              <apply>
                <times/>
                <ci> kdp_rvsf_pp</ci>
                <ci> rvsf_p </ci>
              </apply>
            </apply>
          </math>
        </kineticLaw>
      </reaction>
      <reaction id="ndc80_phosphorylation" name="Ndc80 phosphorylation" reversible="false" fast="false">
        <listOfReactants>
          <speciesReference species="ndc80">
	  </speciesReference>
        </listOfReactants>
        <listOfProducts>
          <speciesReference species="ndc80_p">
	  </speciesReference>
        </listOfProducts>
        <listOfModifiers>
          <modifierSpeciesReference species="aurb"/>
        </listOfModifiers>
        <kineticLaw>
          <math xmlns="http://www.w3.org/1998/Math/MathML">
            <apply>
              <times/>
              <ci> kp_ndc80 </ci>
              <ci> ndc80 </ci>
              <ci> aurb </ci>
            </apply>
          </math>
        </kineticLaw>
      </reaction>
      <reaction id="ndc80_dephosphorylation" name="Ndc80 dephosphorylation" reversible="false" fast="false">
        <listOfReactants>
          <speciesReference species="ndc80_p">
	  </speciesReference>
        </listOfReactants>
        <listOfProducts>
          <speciesReference species="ndc80">
	  </speciesReference>
        </listOfProducts>
        <listOfModifiers>
          <modifierSpeciesReference species="pp1_active"/>
          <modifierSpeciesReference species="pp2a_active"/>
        </listOfModifiers>
        <kineticLaw>
          <math xmlns="http://www.w3.org/1998/Math/MathML">
            <apply>
              <times/>
              <ci> kdp_ndc80 </ci>
              <ci> ndc80_p </ci>
             	<apply>
             	 <plus/>
              	 <ci> pp1_active</ci>
              	 <ci> pp2a_active</ci>
            	</apply>
            </apply>
          </math>
        </kineticLaw>
      </reaction>
    </listOfReactions>
  </model>
</sbml>
