# Supplementary material for: PP1 and PP2A Use Opposite Phospho-dependencies to Control Distinct Processes at the Kinetochore
Source: Cell Rep. 2019 Aug 20;28(8):2206–2219.e8. doi: 10.1016/j.celrep.2019.07.067 (PMC6715587; doi:10.1016/j.celrep.2019.07.067)
Supplement: Data S2 — Raw Data File Containing All of the Generated Datasets, Related to Figures 1, 2, 3, 4, 5, and S2–S4 [file mmc4.xlsx]

## Sheet: Figure 1
Figure 1A	(for each experiment the average values are calculated from at least 100 cells)
Absolute Values	Exp 1		None	Mild	Moderate	Severe	Total		Percentages	Exp 1		None	Mild	Moderate	Severe	Total			Data represented in the graph
		BUBR1-WT	85	10	8	8	111				BUBR1-WT	76.5766	9.00901	7.20721	7.20721	100
		BUBR1-DPP2A	45	23	10	22	100				BUBR1-DPP2A	45	23	10	22	100				Mean		None	Mild	Moderate	Severe
		KNL1-WT	89	6	1	4	100				KNL1-WT	89	6	1	4	100					BUBR1-WT	88.8589	6.33634	2.4024	2.4024
		KNL1-DPP1	89	11	4	5	109				KNL1-DPP1	81.6514	10.0917	3.66972	4.58716	100					BUBR1-DPP2A	55.6667	20	7.33333	17
																					KNL1-WT	92	6	0.333333	1.66667
	Exp 2		None	Mild	Moderate	Severe	Total			Exp 2		None	Mild	Moderate	Severe	Total					KNL1-DPP1	88.8838	7.36391	1.22324	2.52905
		BUBR1-WT	95	5	0	0	100				BUBR1-WT	95	5	0	0	100
		BUBR1-DPP2A	61	17	8	14	100				BUBR1-DPP2A	61	17	8	14	100				St Dev		None	Mild	Moderate	Severe
		KNL1-WT	96	3	0	1	100				KNL1-WT	96	3	0	1	100					BUBR1-WT	10.6368	2.3146	4.16108	4.16108
		KNL1-DPP1	93	4	0	3	100				KNL1-DPP1	93	4	0	3	100					BUBR1-DPP2A	9.2376	3	3.05505	4.3589
																					KNL1-WT	3.60555	3	0.57735	2.08167
	Exp 3		None	Mild	Moderate	Severe	Total			Exp 3		None	Mild	Moderate	Severe	Total					KNL1-DPP1	6.28338	3.09528	2.11872	2.32956
		BUBR1-WT	95	5	0	0	100				BUBR1-WT	95	5	0	0	100
		BUBR1-DPP2A	61	20	4	15	100				BUBR1-DPP2A	61	20	4	15	100
		KNL1-WT	91	9	0	0	100				KNL1-WT	91	9	0	0	100
		KNL1-DPP1	92	8	0	0	100				KNL1-DPP1	92	8	0	0	100
Figure 1B	(for each experiment the average values are displayed from 15 cells below and raw data points from each experiment are displayed to the right)
pNDC80 (pSer55)/CenpC or pNDC80 (pSer55)/YFP-KNL1
									BUBR1-WT	BUBR1-DPP2A	KNL1-WT	KNL1-DPP1
		BUBR1-WT	BUBR1-DPP2A	KNL1-WT	KNL1-DPP1			Exp 1	1.48947	2.14312	4.37674	2.99312
	Exp 1	1	2.29649	1	1.41894				1.10555	1.51784	0.021245	0.452888
	Exp 2	1	4.15607	1	0.76284				0.489214	0.577877	0.278636	1.4368
	Exp 3	1	2.40656	1	0.917102				0.904186	2.77818	1.87465	0.630265
	Exp 4	1	2.18535	1	0.97978				1.53206	3.72257	0.722825	2.1708
									0.563665	3.60465	0.939799	1.11053
									1.03169	1.72778	0.369099	3.71032
									0.698042	1.48813	0.692162	1.35164
									0.878153	3.00718	0.881416	0.553728
t test with Welch's correction		p Value							1.14599	1.59379	0.463535	0.591239
	BUBR1-WT vs BUBR1-DPP2A	0.0281	*						1.21882	3.96726	0.564577	2.41589
	KNL1-WT vs KNL1-DPP1	0.8633	ns						0.968598	1.27524	0.382904	0.111718
									1.47308	3.1242	0.982463	1.1593
									0.450366	1.83797	0.64002	1.41305
									1.05112	2.08159	1.80993	1.18276
								Exp 2	0.753369	6.88532	2.38035	0.504923
									1.41734	3.88271	0.502531	1.02281
									1.10371	4.24498	0.845987	0.16214
									0.781799	5.33791	1.23023	0.296628
									0.610764	5.07444	0.533222	0.75969
									0.678678	2.9419	0.604475	0.91276
									1.2691	3.71801	0.769938	0.699829
									0.469945	4.32421	0.9289	0.426314
									0.377253	2.72951	1.76135	0.635755
									1.17934	3.86969	1.11126	1.31704
									1.00792	3.8193	0.557733	0.352885
									1.47681	3.47558	1.57102	0.450081
									1.78139	3.72689	0.564587	1.42697
									0.530836	4.65938	1.00534	0.711939
									1.56175	3.65127	0.633087	1.76283
								Exp 3	1.19133	2.263	0.929191	0.978858
									0.975927	2.07001	1.05111	0.789294
									0.920278	3.33663	1.26249	1.0152
									1.18811	2.57354	1.18869	1.3053
									0.79429	2.27193	1.15836	1.10411
									1.10415	2.42717	0.975913	0.494778
									0.809215	3.12295	1.09617	0.49194
									0.732437	2.40185	0.73347	0.498441
									1.30324	1.66287	0.575214	1.64705
									1.83172	1.92414	0.977664	0.633369
									0.66843	1.72503	0.809878	0.448908
									0.722833	2.49876	1.03146	0.835153
									1.6143	3.01958	1.23314	1.80093
									0.685053	2.04685	0.692118	0.656166
									0.458678	2.75406	1.28513	1.05703
								Exp 4	0.793992	1.9488	1.18901	0.50713
									1.3184	2.02405	0.988367	0.844781
									0.874376	2.52224	0.754655	1.19968
									0.861877	1.25521	1.16421	1.12274
									0.8517	1.43416	1.0297	1.02547
									1.17969	1.42498	1.02197	1.25325
									0.528777	2.26763	0.522919	1.06599
									0.505666	2.43561	0.733454	1.16297
									1.81976	1.98324	1.02325	1.07628
									0.899604	3.13149	0.975053	0.581739
									1.58367	2.68386	1.38474	0.593907
									0.794311	3.25803	1.36462	0.962375
									1.17942	2.25007	0.892662	0.621433
									0.932277	1.89378	1.10786	1.74401
									0.876486	2.26713	0.847542	0.934949
Figure 1C	(for each experiment the average values are displayed from 10 cells below and raw data points from each experiment are displayed to the right)
MPS1 inhibition
KNL1-pMELT/CenpC
		WT 0min	WT 2.5min	WT 5min	WT 10min	WT 20min	WT 30min	DPP2A 0min	DPP2A 2.5min	DPP2A 5min	DPP2A 10min	DPP2A 20min	DPP2A 30min				WT 0min	WT 2.5min	WT 5min	WT 10min	WT 20min	WT 30min	DPP2A 0min	DPP2A 2.5min	DPP2A 5min	DPP2A 10min	DPP2A 20min	DPP2A 30min
	Exp 1	1	0.157777	0.0781514	0.0582511	0.0831073	0.093019	1.89892	1.12545	1.07809	0.878969	0.598594	0.628348			Exp 1	0.777013	0.103633	0.05813	0.052169	0.125814	0.034334	2.23862	0.506922	0.335165	0.182305	0.047504	1.27367
	Exp 2	1	0.42434	0.20756	0.116134	0.101003	0.0542555	1.47487	1.69952	1.69707	1.29914	1.04382	0.483473				0.651988	0.130481	0.224703	0.076474	0.014083	0.040538	2.09271	1.59366	0.087876	1.50528	0.782135	1.41183
	Exp 3	1	0.393517	0.239971	0.105695	0.0433649	0.0479713	1.23555	1.77335	1.52071	1.55787	0.68118	1.17301				1.64246	0.127254	0.057063	0.106554	0.038667	0.046842	1.93477	1.63765	1.606	1.48676	0.01771	0.359515
																	1.01141	0.156225	0.051524	0.080898	0.034036	0.034096	2.98707	0.14422	1.44008	0.147467	0.121379	0.045046
																	1.5178	0.3083	0.056976	0.049814	0.358928	0.032219	1.6989	1.5149	1.30794	1.21105	0.182007	0.721183
																	0.913359	0.144174	0.028058	0.03448	0.038833	0.063485	1.87524	0.484035	1.59585	0.441971	1.39796	1.69446
																	1.00543	0.157346	0.077301	0.039016	0.039091	0.338182	0.982172	1.12815	0.54951	1.22315	0.846875	0.155163
																	0.822301	0.18296	0.072995	0.043061	0.064324	0.106471	1.7856	1.55139	0.869701	0.692631	0.249517	0.064791
																	0.882239	0.19703	0.079027	0.02977	0.045421	0.036817	2.03596	1.36483	1.25392	1.24928	1.19035	0.13552
																	0.775999	0.070368	0.075737	0.070275	0.071876	0.197206	1.35811	1.32871	1.73483	0.649795	1.15051	0.422318
																Exp2	1.17864	0.281364	0.109811	0.078928	0.000146	0.035133	2.34742	2.16709	2.21805	1.59777	0.638706	0.202274
																	1.02042	0.80412	0.581182	0.137921	0.081286	0.056208	1.54296	1.2564	1.21225	0.373698	1.58138	0.212821
																	0.875773	0.265398	0.158369	0.039847	0.02999	0.069091	1.59425	2.09565	1.54408	1.29988	1.38573	0.773571
																	0.67218	0.18899	0.485671	0.088849	0.22193	0.041505	0.071359	1.36654	1.85815	1.3734	1.55442	1.09055
																	1.03875	0.45287	0.157982	0.084187	0.080019	0.082739	1.45801	0.81547	1.3956	1.74111	0.69265	0.95453
																	1.04017	0.601383	0.172151	0.09826	0.080957	0.032896	1.9375	1.71452	2.0313	1.79886	0.237382	0.188461
																	0.787549	0.888589	-0.0207	0.049866	0.042285	0.123789	1.09359	2.05912	1.68697	0.372867	1.8035	0.046088
																	1.21531	0.284269	0.173492	0.031373	0.340621	0.010444	1.52125	1.68897	1.76882	1.37118	0.914556	0.151235
																	1.14443	0.26158	0.146926	0.147403	0.086036	0.038034	1.85249	1.75551	1.45685	1.00926	1.30355	0.186099
																	1.02679	0.21484	0.110717	0.404707	0.046761	0.052716	1.32989	2.07592	1.79865	2.05336	0.326365	1.02911
																Exp3	0.7536	0.431631	0.235172	0.056831	0.036038	0.033493	1.40198	1.72289	2.33358	1.9952	1.03252	2.32189
																	1.0199	0.355625	0.144901	0.162792	0.042145	0.080666	1.55447	1.04451	2.01912	1.13725	1.11475	1.34669
																	0.903687	0.381259	0.217554	0.134449	0.023649	0.109386	2.18907	2.62495	2.08358	2.0593	0.314551	1.76808
																	2.16183	0.239439	0.298686	0.124782	0.080396	0.084233	1.00556	2.68322	0.689315	0.505725	0.049205	1.52699
																	0.734887	0.299756	0.601086	0.134925	0.04164	0.031896	1.06473	1.25367	1.82205	1.57229	1.07741	0.071287
																	0.449314	0.854813	0.172621	0.075333	0.033257	0.018626	0.480029	2.19291	1.26317	2.13526	0.128739	1.74597
																	1.04025	0.398714	0.145574	0.06408	0.03389	0.04114	1.61603	1.08579	1.29826	1.75912	0.363283	0.121194
																	1.4906	0.419804	0.192187	0.066647	0.037009	0.022586	1.04623	1.83493	1.70829	0.779543	0.91389	1.20972
																	0.513004	0.338039	0.208982	0.147822	0.075201	0.016595	1.02608	1.38857	1.11127	1.61346	0.882515	0.225475
																	0.932923	0.216094	0.182949	0.089293	0.030424	0.041092	0.971346	1.9021	0.878504	2.02154	0.934935	1.39282
Figure 1D	(for each experiment the average values are displayed from 10 cells below and raw data points from each experiment are displayed to the right)
MPS1 inhibition
KNL1-pMELT/YFP-KNL1
		WT 0min	WT 2.5min	WT 5min	WT 10min	WT 15min	WT 30min	DPP1 0min	DPP1 2.5min	DPP1 5min	DPP1 10min	DPP1 15min	DPP1 30min				WT 0min	WT 2.5min	WT 5min	WT 10min	WT 15min	WT 30min	DPP1 0min	DPP1 2.5min	DPP1 5min	DPP1 10min	DPP1 15min	DPP1 30min
	Exp 1	1	0.264763	0.2913	0.10658	0.0950748	0.0881287	2.4242	2.15351	2.46967	2.23973	1.61421	1.27072			Exp 1	0.725847	0.298826	0.22373	0.121984	0.046128	0.06169	2.06669	2.21934	2.8782	0.889951	2.20391	3.25223
	Exp 2	1	0.46385	0.281438	0.222547	0.156135	0.136516	1.87954	1.6696	2.01232	1.87549	1.4028	0.917155				1.7864	0.456422	0.3639	0.091787	0.078021	0.044416	2.89845	1.40419	2.30933	2.49593	1.93442	3.59105
	Exp 3	1	0.338615	0.45653	0.149563	0.0808378	0.0584489	1.63255	2.3664	1.90377	1.39385	1.12713	1.60385				0.732111	0.219275	0.53461	0.081784	0.061877	0.104271	2.27914	1.91874	2.21692	2.92353	2.82193	0.285965
																	1.3144	0.20769	0.284074	0.065608	0.130997	0.094983	1.74836	2.36668	2.4045	2.56983	1.82759	0.563891
																	0.736085	0.185408	0.260038	0.07001	0.077837	0.079407	3.10601	2.02258	3.68143	1.70535	1.1648	1.95468
																	1.50878	0.148976	0.261505	0.247439	0.093592	0.072036	2.25032	2.49839	2.21979	3.65559	1.91016	1.12233
																	0.47437	0.340357	0.489506	0.040219	0.060347	0.120121	2.47976	2.53372	1.938	2.98035	1.11264	0.319022
																	0.945567	0.398921	0.230693	0.114798	0.14163	0.133648	3.38371	1.69113	0.948103	0.680637	1.3127	0.698145
																	1.00489	0.151878	0.186926	0.122044	0.068392	0.074084	1.75854	2.33067	3.55773	3.15405	0.664144	0.297929
																	0.771548	0.239876	0.07802	0.110125	0.191927	0.096631	2.27106	2.54963	2.54269	1.3421	1.18978	0.621923
																Exp2	0.566776	0.54337	0.151829	0.275496	0.117077	0.139122	2.07867	1.96388	1.01329	2.2329	0.813267	1.02103
																	0.808468	0.40197	0.250818	0.194326	0.153399	0.105652	1.68442	1.46491	1.22624	1.93769	1.92424	1.39076
																	1.2013	0.412862	0.496975	0.259371	0.200131	0.089828	1.64449	1.65453	1.53322	2.04178	1.0179	1.48176
																	1.02991	0.400123	0.198062	0.162763	0.153537	0.11565	0.729733	1.93238	1.47844	2.46531	0.958059	0.352351
																	1.27129	0.710911	0.216923	0.258197	0.104885	0.122952	2.19412	1.43687	0.78386	1.03772	0.475655	0.16306
																	1.05206	0.329544	0.663895	0.194612	0.174178	0.119093	2.52002	1.56526	2.86066	1.70145	1.59254	1.4105
																	0.986315	0.381556	0.255608	0.170007	0.14295	0.217132	2.102	1.95302	3.99803	1.51491	1.45276	0.391495
																	1.02609	0.308433	0.14537	0.179494	0.119258	0.132303	1.51165	1.11721	3.15976	2.34954	2.35215	0.428468
																	1.18721	0.559313	0.130447	0.290615	0.128474	0.189899	1.97445	1.67689	2.32496	0.895726	1.10545	2.13304
																	0.870576	0.590422	0.304452	0.240591	0.267456	0.133528	2.35586	1.93105	1.74473	2.57783	2.33595	0.399082
																Exp3	1.0277	0.132227	0.285755	0.134623	0.065134	0.048446	1.59839	2.36522	2.30184	1.94278	1.57267	2.3001
																	0.667033	0.375949	0.443212	0.090495	0.064705	0.04798	1.21964	1.84135	2.2338	0.990135	1.40791	1.04952
																	0.6263	0.28184	0.369184	0.168082	0.072258	0.076164	1.58399	2.19918	2.2106	1.57435	1.53962	1.51103
																	0.577903	0.374393	0.42924	0.128749	0.062837	0.033596	1.87044	3.0423	1.78368	2.08688	1.70839	1.63394
																	0.795833	0.199344	0.724245	0.099289	0.031294	0.052584	1.86221	1.92579	2.4032	1.72687	0.246054	0.448204
																	1.9657	0.621554	0.374485	0.235884	0.116802	0.050289	1.40037	2.18219	1.6733	1.04363	0.373576	1.92357
																	1.94065	0.475655	0.623124	0.11213	0.052347	0.073546	1.78712	2.69283	1.61992	0.941398	1.97887	2.36661
																	0.812192	0.263673	0.499196	0.248265	0.086976	0.075387	2.42483	3.21355	1.82726	1.54591	0.97562	2.29013
																	0.786496	0.499005	0.308045	0.177739	0.114209	0.043757	1.33891	2.2662	1.88034	1.79003	0.367519	1.05399
																	0.800197	0.162507	0.508817	0.100372	0.141816	0.08274	1.23954	1.9354	1.10372	0.296487	1.10111	1.46138
Figure 1E	(for each experiment the average values are displayed from 9-10 cells below and raw data points from each experiment are displayed to the right)
MPS1 + AurB inhibition
KNL1-pMELT/CenpC
		WT 0min	WT 2.5min	WT 5min	WT 10min	WT 20min	WT 30min	DPP2A 0min	DPP2A 2.5min	DPP2A 5min	DPP2A 10min	DPP2A 20min	DPP2A 30min				WT 0min	WT 2.5min	WT 5min	WT 10min	WT 20min	WT 30min	DPP2A 0min	DPP2A 2.5min	DPP2A 5min	DPP2A 10min	DPP2A 20min	DPP2A 30min
	Exp 1	1	0.0817336	0.026846	0.0271514	0.0087097	0.0041675	1.70534	0.324789	0.138741	0.0249456	0.0262829	0.0126139			Exp 1	1.06343	0.071214	0.046329	0.020889	0.009971	-0.00597	1.43655	1.16939	0.078335	0.029362	0.01914	0.023311
	Exp 2	1	0.156399	0.0365979	0.0267595	0.0136411	0.0065577	1.60888	0.534242	0.147499	0.0214354	0.0172974	0.0051564				1.17973	0.077695	0.036028	0.019908	-0.01111	0.019332	0.828204	0.252687	0.112513	0.017325	0.029769	-0.02336
	Exp 3	1	0.203414	0.0471981	0.0304796	0.0268534	0.0162219	1.77152	0.664648	0.185054	0.0290207	0.0176758	0.0212732				1.37428	0.090498	0.034766	0.021777	0.006875	-0.01125	1.9089	0.074648	0.500696	0.022637	0.025923	0.037722
																	0.675148	0.024373	-0.00734	0.038848	0.026457	0.019207	1.68062	0.374567	0.034121	0.034505	0.002921	0.005295
																	0.763914	0.092123	0.021103	0.012739	0.029193	0.008307	1.46071	0.334244	0.115275	0.01382	0.008551	0.016091
																	0.901784	0.065592	0.001469	0.041858	-0.01372	-0.00746	2.19494	0.108239	0.118475	0.027359	0.020743	0.007823
																	0.796101	0.069004	0.028921	0.017251	0.010103	0.023519		0.3144	0.020347	0.029521	0.03631	0.015428
																	0.769472	0.115114	0.02241	0.031153	-0.00894	-0.01552	2.55127	0.203965	0.071202	0.022314	0.027853	0.027059
																	0.904118	0.07508	0.044509	0.034569	0.004217	0.003207	1.24085	0.211454	0.037903	0.033421	0.057819	0.016271
																	1.57202	0.136643	0.040265	0.032522	0.034051	0.008303	2.04605	0.204294	0.29854	0.019192	0.0338	0.000499
																Exp2	0.806244	0.149945	0.024607	0.014009	0.017832	0.002483	2.10744	0.50084	0.102071	0.032079	0.001334	0.018764
																	0.76984	0.193084	0.023354	0.008422	0.024457	0.00553	1.70049	0.591899	0.124678	-0.00212	0.020583	-0.00264
																	0.777761	0.265004	0.061867	0.043901	0.005918	0.000976	1.88291	0.423233	0.139489	0.048755	0.01722	-0.00328
																	1.53191	0.022791	0.030041	0.015417	-0.0047	0.014184	1.29783	0.241634	0.081381	0.008497	0.035487	0.020559
																	0.997686	0.131026	0.031783	0.037268	0.033052	0.026775	1.79872	0.451263	0.094561	0.023702	0.01275	0.002299
																	1.39028	0.185085	0.032933	0.040866	0.017166	-0.01196	1.49017	0.141024	0.047325	0.045108	0.009209	0.015097
																	0.525332	0.137407	0.025243	0.013181	-0.02017	-0.02321	1.84934	0.679439	0.297846	0.022653	0.019161	0.016454
																	0.783731	0.199121	0.026887	0.037792	0.039535	0.01445	1.43209	0.523523	0.097583	0.018562	0.035927	0.009771
																	1.41571	0.123984	0.063644	0.032913	0.019289	0.006747	1.2029	0.887109	0.285619	0.024768	-0.00966	-0.01746
																	1.00151	0.156538	0.04562	0.023826	0.004032	0.029602	1.32694	0.902461	0.204435	-0.00765	0.030963	-0.008
																Exp3	1.02178	0.231017	0.067066	0.024169	0.023648	0.026999	1.79613	1.1895	0.133561	0.029001	0.034717	0.035575
																	0.582446	0.151575	0.059371	0.044415	0.002876	-0.00207	1.58793	1.10805	0.3159	0.035861	0.001206	0.015333
																	0.73637	0.25049	0.025818	0.021356	0.030677	0.024758	2.12207	0.233376	0.075293	0.007315	0.029318	0.01434
																	0.585248	0.162273	0.042082	0.019261	0.046773	0.034068	1.30493	0.345379	0.075971	0.01466	0.014907	0.016969
																	1.35005	0.25719	0.035066	0.04309	0.028598	0.01355	1.89178	0.728222	0.166804	0.056343	0.009241	0.008066
																	0.839094	0.120976	0.023663	0.02178	0.005415	0.026599	1.78796	0.857358	0.093442	0.036383	0.030106	0.023457
																	0.590483	0.115965	0.040512	0.009822	0.037657	0.006222	1.39178	0.793129	0.419662	0.020221	0.00419	0.049678
																	1.03358	0.174634	0.043063	0.03507	0.021335	-0.00195	2.07095	0.669609	0.194591	0.037592	0.002714	0.03038
																	1.35968	0.226866	0.082634	0.036263	0.03092	0.017039	1.97225	0.41727	0.236198	0.038101	-0.00555	0.007442
																	1.90126	0.343155	0.052706	0.04957	0.040635	0.017004	1.78941	0.304585	0.139122	0.01473	0.055909	0.011492
Figure 1F	(for each experiment the average values are displayed from 9-10 cells below and raw data points from each experiment are displayed to the right)
MPS1 + AurB inhibition
KNL1-pMELT/YFP-KNL1
		WT 0min	WT 2.5min	WT 5min	WT 10min	WT 15min	WT 30min	DPP1 0min	DPP1 2.5min	DPP1 5min	DPP1 10min	DPP1 15min	DPP1 30min				WT 0min	WT 2.5min	WT 5min	WT 10min	WT 15min	WT 30min	DPP1 0min	DPP1 2.5min	DPP1 5min	DPP1 10min	DPP1 15min	DPP1 30min
	Exp 1	1	0.367806	0.120645	0.0847157	0.0836793	0.0571958	2.31711	1.91054	1.66865	1.32997	1.00501	0.78784			Exp1	0.666594	0.565957	0.072193	0.100094	0.029167	0.03808	2.85574	1.90017	1.1141	1.39733	0.273992	0.45976
	Exp 2	1	0.285391	0.140399	0.0726923	0.0803694	0.0712431	1.13618	1.59525	1.34533	0.947503	1.42491	0.704075				2.39295	0.344312	0.056837	0.037857	0.114288	0.022132	2.18458	2.14371	1.39478	1.88173	0.906242	0.486331
	Exp 3	1	0.547718	0.282402	0.0699422	0.0921369	0.11324	2.45175	2.32005	1.96312	1.36309	0.809553	1.11308				0.727031	0.253526	0.117256	0.120998	0.111332	0.07226	2.34296	2.29882	2.13027	1.34774	1.41727	0.535729
																	0.812173	0.461007	0.112836	0.121081	0.180104	0.012023	1.88811	1.98827	0.896038	1.83694	1.49118	1.28731
																	0.721906	0.583959	0.248557	0.131252	0.037837	0.079189	1.62566	1.33962	1.86353	1.40404	0.332977	1.3512
																	0.925746	0.255335	0.14795	0.057338	0.033914	0.073726	2.53408	1.13495	2.51617	1.60905	1.04856	0.815916
																	1.15601	0.261701	0.063049	0.047162	0.060445	0.063225	3.32389	2.34165	1.97156	0.744141	0.45411	0.712789
																	1.08349	0.350827	0.045331	0.076541	0.104547	0.102618	2.06021	2.14974	1.55962	0.334135	2.78132	1.24142
																	0.458356	0.296109	0.187747	0.014404	0.070695	0.037398	2.03873	2.86134	1.38046	1.20695	0.913682	0.812121
																	1.05575	0.305324	0.154695	0.14043	0.094464	0.071307		0.94717	1.85995	1.53764	0.430796	0.175808
																Exp2	0.980195	0.192205	0.111068	0.093367	0.085311	0.109211	0.792405	1.86572	1.19677	0.976412	2.66176	0.597413
																	0.799437	0.282928	0.082527	0.123195	0.069307	0.095957	0.955802	1.88268	1.41237	0.79999	0.395733	0.870628
																	0.861866	0.354219	0.091423	0.069246	0.078013	0.051937	1.03337	1.51606	1.16601	1.64305	1.62762	0.178338
																	1.22155	0.295864	0.261019	0.06645	0.01724	0.092165	1.68327	0.672844	1.37534	1.51654	1.04468	1.44893
																	1.07538	0.337493	0.16532	0.051439	0.091933	0.091093	0.902029	1.98554	0.861392	0.277648	0.694317	0.87944
																	0.969613	0.243814	0.076052	0.043606	0.086303	0.018958	1.60072	1.63851	0.824126	0.823419	0.92434	0.639787
																	0.949385	0.338602	0.233886	0.084442	0.062804	0.053862	1.03528	1.19161	1.15818	0.681781	1.53761	0.158144
																	1.00211	0.16437	0.08146	0.058675	0.117937	0.071921	1.36061	1.71041	1.7571	1.1835	2.14133	1.20035
																	1.17904	0.313814	0.102531	0.075073	0.105142	0.087815	1.05557	1.52907	1.53212	0.285551	0.775268	0.538981
																	0.961423	0.330598	0.198708	0.06143	0.089704	0.039512	0.942785	1.96008	2.16989	1.28714	2.44649	0.528742
																Exp3	0.999947	0.602182	0.193979	0.119598	0.153628	0.065081	2.26373	2.19078	1.88324	0.613008	0.257539	2.93192
																	1.27077	0.462233	0.252688	0.115078	0.117791	0.122898	2.13308	2.44694	1.95558	1.09221	0.080693	0.286557
																	1.01937	0.47846	0.159315	0.062038	0.158422	0.104435	3.24303	1.62654	2.16097	1.1668	0.275722	1.0686
																	1.21222	1.20171	0.411515	0.069189	0.083782	0.042233	2.87879	2.31718	1.06506	0.511318	0.312034	1.93556
																	0.88023	0.384068	0.150057	0.110865	0.045867	0.034592	3.05512	3.36407	2.60913	2.15796	0.937602	0.466687
																	0.961843	0.439959	0.431526	0.061865	0.145021	0.108113	2.31297	2.41854	1.69964	2.24268	1.40484	1.19733
																	0.729175	0.419654	0.094331	0.028968	0.039269	0.105694	2.04695	1.9717	2.29213	1.95062	1.39985	0.222446
																	1.01342	0.56284	0.405705	0.02764	0.036443	0.24733	1.35073	1.95846	2.12373	2.26789	1.3431	1.7971
																	1.06706	0.552766	0.415174	0.04506	0.081373	0.097121	2.62874	2.86856	2.82296	0.659344	1.29976	0.876995
																	0.845961	0.373307	0.309729	0.059121	0.059773	0.204906	2.60438	2.03775	1.01873	0.969074	0.78439	0.347589
Figure 1G	(the cumulative mitotic exit is calculated from 50 cells)
		Knl1-WT + BubR1-WT				Knl1-WT + BubR1-DPP2A				Knl1-PP1 (2A) + BubR1-WT				Knl1-PP1 (2A) + BubR1-DPP2A
	Time (min)	Exp 1	Exp 2	Exp 3	Exp 4	Exp 1	Exp 2	Exp 3	Exp 4	Exp 1	Exp 2	Exp 3	Exp 4	Exp 1	Exp 2	Exp 3	Exp 4
	0	0	0	0	0	0	0	2	0	0	0	0	0	0	0	0	0
	4	0	0	0	0	0	0	2	0	0	0	0	0	0	0	0	0
	8	0	0	0	0	0	0	2	0	0	0	0	0	0	0	0	0
	12	0	0	0	0	0	0	2	0	0	0	2	0	0	2	0	0
	16	0	0	0	0	0	0	2	0	0	4	2	2	0	2	2	0
	20	2	2	6	0	0	4	2	0	10	12	6	2	2	14	4	0
	24	2	14	6	2	2	8	2	0	16	32	24	10	6	26	14	0
	28	4	28	8	8	8	18	4	2	28	50	40	12	16	50	20	2
	32	4	52	10	12	16	30	4	2	44	66	50	24	32	72	38	10
	36	14	58	22	18	32	36	4	2	58	76	60	34	54	84	52	22
	40	18	66	32	26	38	42	12	2	82	82	66	54	70	92	54	28
	44	18	66	40	28	46	44	12	4	88	86	78	58	76	96	58	48
	48	32	66	44	30	48	46	14	6	88	88	78	60	80	96	62	60
	52	34	70	48	34	50	48	14	6	90	92	78	66	82	98	62	62
	56	36	74	54	38	52	48	16	8	90	94	82	68	86	98	66	66
	60	36	74	60	42	52	48	16	8	90	96	82	72	86	98	66	68
	64	38	74	62	42	54	48	16	8	90	96	82	80	86	98	68	68
	68	38	74	66	48	54	48	18	8	90	98	84	80	86	98	72	70
	72	38	74	68	48	54	48	20	14	90	98	84	82	86	98	72	70
	76	40	76	68	48	54	48	20	14	90	98	86	82	86	98	72	72
	80	42	76	68	48	54	48	20	14	90	98	86	82	88	98	78	74
	84	44	76	68	48	54	48	22	14	90	100	86	82	88	98	80	74
	88	46	76	68	50	54	48	22	14	90	100	86	82	88	98	80	74
	92	48	76	70	52	54	50	24	14	90	100	88	82	88	98	80	74
	96	48	76	70	52	54	50	24	14	90	100	88	82	88	98	80	74
	100	48	78	70	54	54	52	24	14	90	100	88	82	88	98	80	76
	104	48	78	70	54	54	52	26	14	90	100	90	84	88	98	80	76
	108	48	78	70	54	54	52	26	16	90	100	90	84	90	98	84	76
	112	50	78	70	56	56	52	26	16	90	100	92	84	90	98	84	76
	116	54	80	70	58	56	52	28	16	90	100	92	86	90	98	84	78
	120	54	80	72	58	56	52	28	16	90	100	92	86	90	98	84	78
	124	56	80	72	58	56	52	28	16	90	100	96	86	90	98	84	78
	128	56	80	72	60	56	52	28	16	90	100	96	88	90	98	84	78
	132	56	80	74	60	58	52	28	16	90	100	96	88	90	98	86	78
	136	58	80	74	60	58	54	28	16	90	100	96	88	90	98	86	78
	140	58	80	78	60	58	54	28	16	90	100	96	88	92	98	86	78
	144	60	80	78	60	58	56	28	16	90	100	96	90	92	98	86	78
	148	60	80	78	60	58	58	30	16	90	100	96	90	92	100	86	78
	152	60	80	78	60	58	58	32	16	90	100	96	90	92	100	88	78
	156	62	80	78	60	58	58	34	16	90	100	96	90	92	100	88	78
	160	64	80	78	60	58	58	34	16	90	100	96	90	92	100	88	80
	164	66	80	78	60	58	58	34	16	90	100	96	90	92	100	88	80
	168	66	80	78	62	58	58	34	16	90	100	96	90	92	100	88	82
	172	68	80	78	62	60	58	34	16	90	100	96	90	92	100	88	82
	176	68	80	80	62	60	58	34	16	90	100	96	90	92	100	88	82
	180	68	80	80	62	60	58	34	16	90	100	96	90	94	100	88	82
	184	68	80	82	62	60	58	34	16	90	100	96	90	94	100	88	82
	188	68	80	82	62	60	58	34	16	90	100	96	90	94	100	88	82
	192	68	82	82	62	60	58	34	16	90	100	96	90	94	100	88	82
	196	70	82	82	62	60	60	34	16	90	100	96	90	94	100	88	82
	200	70	82	84	62	60	60	34	18	90	100	96	90	94	100	88	82
	204	72	82	84	62	60	60	34	18	90	100	96	90	94	100	88	82
	208	74	82	84	62	60	60	34	18	90	100	96	90	94	100	88	82
	212	74	82	84	62	60	60	34	18	92	100	96	90	94	100	88	82
	216	74	82	84	62	60	60	34	18	92	100	98	90	94	100	90	82
	220	74	86	84	62	60	60	34	18	92	100	98	90	94	100	90	82
	224	74	86	84	62	62	60	34	18	92	100	98	90	94	100	90	82
	228	74	86	84	62	62	60	34	18	92	100	98	90	94	100	90	82
	232	76	86	84	62	62	60	34	18	92	100	98	90	94	100	90	82
	236	78	86	84	62	64	60	34	18	94	100	98	90	94	100	90	82
	240	78	86	84	62	64	60	36	18	94	100	98	90	94	100	90	82
	244	78	86	84	64	64	60	36	18	94	100	98	90	94	100	90	84
	248	78	88	86	64	64	60	36	18	94	100	98	90	94	100	90	84
	252	78	88	86	64	64	60	38	18	94	100	98	90	94	100	92	84
	256	80	88	86	64	64	60	38	18	94	100	98	90	94	100	92	84
	260	80	88	86	64	64	60	38	18	94	100	98	90	94	100	92	84
	264	80	88	86	64	64	60	40	18	94	100	98	90	94	100	92	84
	268	80	88	86	64	64	64	40	18	94	100	98	90	94	100	92	84
	272	82	88	86	64	64	66	40	18	94	100	98	90	94	100	92	84
	276	82	88	86	64	64	66	40	18	94	100	98	90	94	100	92	84
	280	82	88	86	64	64	66	40	18	94	100	98	90	94	100	92	86
	284	82	88	86	64	64	66	40	18	94	100	98	90	94	100	92	86
	288	82	88	86	64	64	66	40	18	94	100	98	90	94	100	92	86
	292	82	88	86	64	66	66	40	18	94	100	98	90	94	100	92	88
	296	82	88	86	64	66	66	40	18	94	100	98	90	94	100	94	88
	300	82	88	86	64	66	66	40	18	96	100	98	90	94	100	94	88
	304	82	88	86	66	66	66	40	18	96	100	98	90	94	100	94	88
	308	82	88	86	66	68	66	40	18	96	100	98	90	94	100	94	88
	312	84	90	86	66	68	66	42	18	96	100	98	90	94	100	94	88
	316	84	90	86	66	68	66	42	18	96	100	98	90	94	100	94	88
	320	84	90	86	66	68	70	42	18	98	100	98	90	94	100	94	88
	324	84	90	86	66	68	70	42	18	98	100	98	90	94	100	94	88
	328	84	90	86	66	68	70	42	18	98	100	98	90	94	100	94	88
	332	84	92	86	66	68	70	42	18	98	100	98	90	94	100	94	88
	336	84	92	86	66	68	70	42	18	98	100	98	90	94	100	94	88
	340	84	92	86	68	68	70	42	18	98	100	98	90	94	100	94	88
	344	84	92	86	68	68	70	42	18	98	100	98	90	94	100	94	88
	348	84	92	86	68	68	70	42	18	98	100	98	90	94	100	94	88
	352	84	92	86	68	68	70	44	18	98	100	98	90	94	100	94	88
	356	84	92	86	68	68	70	44	18	98	100	98	90	94	100	94	88
	360	86	92	86	68	68	70	44	18	98	100	98	90	94	100	94	88
	364	86	94	86	68	68	70	44	18	98	100	98	90	94	100	94	88
	368	88	94	88	68	68	70	44	18	98	100	98	90	94	100	94	88
	372	88	94	88	70	68	70	44	18	98	100	98	90	94	100	94	88
	376	88	94	88	70	68	70	46	18	98	100	98	90	94	100	94	88
	380	88	94	88	70	68	70	46	18	98	100	98	90	94	100	94	88
	384	88	94	88	70	68	72	46	18	98	100	98	90	94	100	94	88
	388	90	94	88	70	70	74	46	18	98	100	98	90	94	100	94	88
	392	90	94	90	70	70	74	46	18	98	100	98	90	94	100	94	88
	396	90	94	90	70	70	74	50	18	98	100	98	90	94	100	94	88
	400	90	94	90	70	72	74	50	18	98	100	98	90	94	100	94	88
Figure 1H	(for each experiment the average values are displayed from 15-20 cells below and raw data points from each experiment are displayed to the right)
mCherry-B56g/YFP-KNL1
		KNL1-WT	KNL1-DPP1					WT-Knl1	KNL1-DPP1
	Exp 1	1	1.62508				Exp 1	0.548754	1.75277
	Exp 2	1	1.3344					0.95962	1.0078
	Exp 3	1	1.35741					0.532791	2.4467
	Exp 4	1	0.778974					0.589969	1.4908
								0.346316	2.81684
								0.663995	2.89852
t test with Welch's correction		p Value						0.964021	0.968837
	KNL1-WT vs KNL1-DPP1	0.1174	ns					0.399704	1.24619
								2.11325	2.41565
								1.88644	1.58222
								1.59668	0.645533
								0.564102	1.53334
								0.343525	2.19464
								1.59156	1.33847
								1.30904	1.2875
								1.45884	1.43933
								0.621991	2.72891
								1.46358	0.203161
								0.504215	1.08479
								1.54161	1.41969
							Exp 2	1.14529	1.06186
								1.25648	2.13206
								1.02966	1.91776
								0.94389	1.05623
								0.842896	1.09832
								0.417702	0.431704
								0.730131	1.29175
								1.80056	0.768246
								0.66191	2.18297
								1.50138	1.78049
								1.06582	2.11867
								0.676481	0.496845
								0.346852	0.904577
								1.34253	0.827643
								1.68826	2.83094
								0.675068	1.78528
								2.24621	1.31954
								0.453271	0.635347
								0.500712	0.765922
								0.674898	1.28188
							Exp 3	1.47944	1.03604
								1.67891	0.851959
								0.591324	0.623771
								1.96009	0.599662
								1.60268	1.43521
								0.651988	1.91194
								0.881847	1.76165
								0.143576	2.23067
								1.42002	1.86868
								0.742187	0.661571
								0.505545	0.877386
								0.395693	1.20046
								3.09592	1.79874
								1.00813	1.45745
								0.669414	3.13809
								0.832632	1.61792
								0.805332	1.11686
								0.637633	1.41134
								0.284488	1.28849
								0.613148	0.260279
							Exp 4	1.42605	1.05995
								0.647242	1.20489
								0.395319	0.573105
								1.3	0.40502
								0.596479	0.896809
								0.905221	1.23111
								0.662192	0.27266
								0.892835	1.21694
								1.19249	0.986002
								0.622279	0.34883
								1.22616	0.792214
								0.956615	0.38915
								2.15753	0.440006
								0.846879	0.713383
								1.17272	1.15454

## Sheet: Figure 2
Figure 2A	(for each experiment the average values are calculated from at least 100 cells)
	Exp 1		None	Mild	Moderate	Severe	Total		Percentages	Exp 1		None	Mild	Moderate	Severe	Total			Data represented in the graph
		BUBR1-WT	98	2	0	0	100				BUBR1-WT	98	2	0	0	100
		BUBR1-DCT	65	21	1	13	100				BUBR1-DPP2A	65	21	1	13	100				Mean		None	Mild	Moderate	Severe
		BUBR1-DCT-PP1:KNL1	95	5	0	0	100				KNL1-WT	95	5	0	0	100					BUBR1-WT	84	14.3333	1.66667	0
		BUBR1-DCT-KNL1	55	22	1	22	100				KNL1-DPP1	55	22	1	22	100					BUBR1-DPP2A	45.6667	24	5.66667	24.6667
																					KNL1-WT	87.3333	12.3333	0.333333	0
	Exp 2		None	Mild	Moderate	Severe	Total			Exp 2		None	Mild	Moderate	Severe	Total					KNL1-DPP1	48.3333	27	5	19.6667
		BUBR1-WT	67	28	5	0	100				BUBR1-WT	67	28	5	0	100
		BUBR1-DCT	32	20	12	36	100				BUBR1-DPP2A	32	20	12	36	100				St Dev		None	Mild	Moderate	Severe
		BUBR1-DCT-PP1:KNL1	82	18	0	0	100				KNL1-WT	82	18	0	0	100					BUBR1-WT	15.7162	13.0512	2.88675	0
		BUBR1-DCT-KNL1	39	29	12	20	100				KNL1-DPP1	39	29	12	20	100					BUBR1-DPP2A	17.2143	6.08276	5.68624	11.5036
																					KNL1-WT	6.80686	6.65833	0.57735	0
	Exp 3		None	Mild	Moderate	Severe	Total			Exp 3		None	Mild	Moderate	Severe	Total					KNL1-DPP1	8.32666	4.3589	6.08276	2.51661
		BUBR1-WT	87	13	0	0	100				BUBR1-WT	87	13	0	0	100
		BUBR1-DCT	40	31	4	25	100				BUBR1-DPP2A	40	31	4	25	100
		BUBR1-DCT-PP1:KNL1	85	14	1	0	100				KNL1-WT	85	14	1	0	100
		BUBR1-DCT-KNL1	51	30	2	17	100				KNL1-DPP1	51	30	2	17	100
Figure 2B	(for each experiment the average values are displayed from 8-10 cells below and raw data points from each experiment are displayed to the right)
MPS1 inhibition
KNL1-pMELT/YFP-KNL1
		KNL1-WT 0min	KNL1-WT 2.5min	KNL1-WT 5min	KNL1-WT 30min	KNL1-DNT 0min	KNL1-DNT 2.5min	KNL1-DNT 5min	KNL1-DNT 30min	B56gWT-KNL1DNT 0min	B56gWT-KNL1DNT 2.5min	B56gWT-KNL1DNT 5min	B56gWT-KNL1DNT 30min	B56gCD-KNL1DNT 0min	B56gCD-KNL1DNT 2.5min	B56gCD-KNL1DNT 5min	B56gCD-KNL1DNT 30min				KNL1-WT 0min	KNL1-WT 2.5min	KNL1-WT 5min	KNL1-WT 30min	KNL1-DNT 0min	KNL1-DNT 2.5min	KNL1-DNT 5min	KNL1-DNT 30min	B56gWT-KNL1DNT 0min	B56gWT-KNL1DNT 2.5min	B56gWT-KNL1DNT 5min	B56gWT-KNL1DNT 30min	B56gCD-KNL1DNT 0min	B56gCD-KNL1DNT 2.5min	B56gCD-KNL1DNT 5min	B56gCD-KNL1DNT 30min
	Exp 1	1	0.841224	0.292448	0.16161	1.57113	1.34051	1.30105	1.32492	0.753284	0.541118	0.381101	0.0527981	1.8565	1.83857	1.50104	1.52606			Exp 1	1.0202	0.686755	0.281023	0.055844	1.51279	1.19602	1.40861	1.84562	0.603878	0.272942	0.563224	0.0620867	1.96605	2.6295	1.766	1.78121
	Exp 2	1	0.266571	0.146959	0.121772	1.4937	1.1794	0.846862	0.751784	0.695268	0.372554	0.145759	0.0226342	2.09903	1.48098	1.37462	1.09412				0.948765	1.14605	0.442653	0.175864	1.49133	1.83779	0.889113	1.38834	0.800176	0.65436	0.208613	0.0506108	1.87179	2.52642	0.946887	2.16146
	Exp 3	1	0.299379	0.117356	0.139196	1.57431	1.11493	0.777169	0.513628	0.857882	0.399762	0.140909	0.0118765	2.22419	1.86569	1.39697	0.732428				0.820698	0.379286	0.468023	0.143108	1.91787	1.53154	1.24053	0.815652	0.591254	0.650025	0.203003	0.000531647	1.20733	1.26916	1.07367	0.435598
																					1.01678	0.51934	0.321892	0.110349	1.34393	1.43422	1.426	1.6094	0.851306	0.730649	0.275153	0.12621	1.39345	1.5497	1.08546	0.726245
																					0.982975	0.859736	0.210445	0.151965	1.56571	1.34515	1.26716	2.12852	0.765347	0.451659	0.457825	0.0343752	2.92469	1.59764	1.41541	0.712676
																					0.677932	2.02424	0.289675	0.084909	1.83168	1.47182	1.33116	0.743443	0.808611	0.595986	0.404217	0.0774646	2.05147	1.49037	2.02637	1.69128
																					1.08588	0.598846	0.257197	0.422187	1.41389	1.10365	1.6855	1.12057	0.847461	0.544232	0.474192	0.0173377	1.67903	2.3854	1.91964	0.68025
																					1.23987	1.17618	0.22507	0.243559	1.52797	1.12701	1.35703	0.890231	0.76968	0.482302	0.460313	0.0502213	1.38907	1.24413	1.46295	3.53162
																					0.945529	0.291054	0.21867	0.16975	1.31226	1.14533	1.21562	1.44874	0.885319	0.645301	0.3709	0.081692	1.53402	1.09411	1.41228	1.75906
																					1.26137	0.730755	0.20983	0.058568	1.79383	1.21255	1.18981	1.25866	0.609807	0.383725	0.393573	0.0274514	2.54805	2.59927	1.90175	1.7812
																				Exp 2	0.871679	0.294826	0.188954	0.07957	1.2729	1.05732	0.790822	1.34908	0.962549	0.463741	0.044842	0.035016	1.80423	1.6525	1.11092	0.433126
																					1.57795	0.188639	0.101015	0.065275	1.38993	0.894876	1.01474	0.526777	0.706087	0.360732	0.148801	0.056134	3.47867	1.84151	1.31665	1.46181
																					0.795456	0.264827	0.400374	0.01888	1.64312	0.965983	0.857149	0.266644	1.11921	0.315604	0.158727	-0.00452	2.50189	1.62593	1.46765	0.444857
																					0.640655	0.167662	0.0820302	0.265099	1.46668	0.712625	0.880616	0.213385	0.522888	0.505558	0.13937	-0.00332	1.33379	1.58143	1.03246	1.05163
																					0.932615	0.448871	0.0944999	0.378922	1.4229	1.75222	0.373977	0.850091	0.517283	0.190924	0.126955	0.042441	2.4056	1.54484	1.20747	1.71344
																					1.06872	0.195517	0.156884	0.036052	1.40884	1.49156	0.57552	1.68648	0.701432	0.206177	0.109239	0.038358	2.48812	1.16101	1.67745	0.426346
																					1.24274	0.269215	0.0539756	0.059267	1.55176	0.886077	0.913643	0.350886	0.690961	0.387387	0.265235	-0.00894	1.56817	1.04215	1.31819	1.45755
																					0.764627	0.41959	0.103354	0.044167	2.18167	1.11493	0.838269	0.967761	0.541057	0.49876	0.174839	0.028051	2.29057	2.02568	0.911948	1.35158
																					0.919432	0.171685	0.151429	0.230837	1.22991	1.07837	0.826996	0.284943	0.67419	0.502517	0.134749	0.012255	0.938143	1.37408	2.13288	1.30055
																					1.18614	0.244875	0.137075	0.039654	1.3693	1.84004	1.39689	1.02179	0.517029	0.294142	0.15483	0.030867	2.18105	0.960701	1.57057	1.30029
																				Exp 3	0.743073	0.145285	0.0556291	0.029285	1.57014	0.72198	0.616799	0.356775	0.899624	0.343646	0.161546	-0.00771655	1.78975	1.36903	0.478108	1.47829
																					0.967757	0.73179	0.33099	0.024477	1.26675	0.963127	0.121661	0.237958	0.773233	0.403345	0.126707	0.0057673	1.5852	1.39555	1.44735	0.700513
																					1.18897	0.274984	0.140947	0.238866	1.83399	2.695	0.956172	0.237428	1.0757	0.449488	0.13498	0.00841707	1.90979	2.05397	1.12383	0.499479
																					1.20382	0.287863	0.0981824	0.153947	1.8474	1.04919	0.678782	1.32858	0.606324	0.431882	0.120143	0.000919648	3.01377	1.46746	1.88537	0.278266
																					0.985435	0.24555	0.0506336	0.173538	1.41604	0.374097	1.14293	0.972389	1.0541	0.455587	0.108838	0.0130755	2.56507	2.52946	1.2976	0.629946
																					1.19284	0.381423	0.174817	0.080091	2.03065	1.22401	1.27483	0.587469	0.925568	0.175376		0.000609416	2.26203	1.51529	1.62546	0.617619
																					0.720981	0.281278	0.0566079	0.302499	1.21541	1.05948	0.614423	0.247216	0.652932	0.462871		0.00551048	2.16117	2.10706	1.43892	0.848185
																					0.994984	0.157904	0.121544	0.065107	1.54261	0.525939	0.760796	0.111644	0.623254	0.275355	0.0901257		1.55325	1.38562	2.1492	0.854631
																					0.953027	0.301732	0.0370445	0.104516	1.78215	0.97864	0.905586	0.897688	1.21982	0.46369	0.260047	0.0545947	2.82102	1.21093	0.645139	0.402051
																					1.04911	0.185984	0.107161	0.219638	1.23798	1.5578	0.699713	0.15914	0.748269	0.536378	0.124887	0.025711	2.58088	3.62252	1.87873	1.0153
Figure 2C	(the cumulative mitotic exit is calculated from 50 cells)
		KNL1-WT			KNL1-DNT			B56gWT-KNL1DNT			B56gCD-KNL1DNT
	Time (min)	Exp 1	Exp 2	Exp 3	Exp 1	Exp 2	Exp 3	Exp 1	Exp 2	Exp 3	Exp 1	Exp 2	Exp 3
	0	0	0	0	0	0	0	0	0	0	0	0	0
	4	0	0	0	0	0	0	0	0	0	0	0	0
	8	0	0	0	0	0	0	0	0	0	0	0	0
	12	0	4	0	0	0	0	0	6	2	0	0	0
	16	8	6	14	0	0	2	8	12	28	0	0	0
	20	22	10	38	0	0	4	20	26	40	2	0	4
	24	34	22	54	0	2	8	26	34	58	4	4	8
	28	52	42	62	2	2	12	42	58	68	10	4	10
	32	66	48	70	2	4	12	54	72	84	16	8	12
	36	84	58	84	2	4	16	64	80	96	16	18	22
	40	88	70	88	2	4	16	78	82	96	22	18	26
	44	92	74	90	2	4	18	84	88	98	24	26	28
	48	94	86	90	2	4	22	92	90	98	24	38	34
	52	94	86	92	4	6	22	96	96	100	24	42	36
	56	96	92	94	4	6	24	96	96	100	28	48	38
	60	96	92	94	6	6	24	96	98	100	28	50	40
	64	98	92	94	6	6	24	96	98	100	28	52	40
	68	98	92	94	6	6	26	96	98	100	28	52	42
	72	98	92	96	8	6	28	96	100	100	30	52	42
	76	98	92	96	8	6	28	98	100	100	30	52	42
	80	98	94	98	10	6	28	98	100	100	30	54	44
	84	98	96	98	10	6	28	98	100	100	32	54	44
	88	98	96	98	10	6	28	98	100	100	32	54	46
	92	98	96	98	10	6	28	98	100	100	32	54	46
	96	98	96	100	10	8	30	98	100	100	32	54	46
	100	98	96	100	10	8	30	98	100	100	32	54	46
	104	98	96	100	10	8	30	98	100	100	32	54	48
	108	98	96	100	12	8	30	98	100	100	32	54	48
	112	98	96	100	12	8	30	98	100	100	32	54	48
	116	98	96	100	12	8	30	98	100	100	32	54	48
	120	98	96	100	14	8	30	98	100	100	32	54	48
	124	98	96	100	14	8	32	98	100	100	32	54	48
	128	98	96	100	14	8	32	98	100	100	32	54	48
	132	100	96	100	14	8	32	98	100	100	34	54	48
	136	100	96	100	14	8	34	98	100	100	34	54	50
	140	100	96	100	16	8	34	98	100	100	34	54	50
	144	100	96	100	16	8	34	98	100	100	34	54	50
	148	100	96	100	16	8	34	98	100	100	34	54	50
	152	100	96	100	16	8	34	100	100	100	34	56	50
	156	100	96	100	16	8	36	100	100	100	34	56	50
	160	100	96	100	16	8	36	100	100	100	36	56	50
	164	100	96	100	16	8	36	100	100	100	36	56	50
	168	100	96	100	18	8	36	100	100	100	36	56	50
	172	100	96	100	18	10	36	100	100	100	36	56	50
	176	100	96	100	20	10	36	100	100	100	36	56	50
	180	100	96	100	20	10	38	100	100	100	38	56	50
	184	100	96	100	20	10	38	100	100	100	38	58	52
	188	100	96	100	20	10	38	100	100	100	38	60	52
	192	100	96	100	20	10	42	100	100	100	38	60	52
	196	100	96	100	22	12	42	100	100	100	38	60	52
	200	100	96	100	22	14	44	100	100	100	38	60	52
	204	100	96	100	22	16	44	100	100	100	38	60	52
	208	100	96	100	24	16	44	100	100	100	38	60	52
	212	100	96	100	24	16	46	100	100	100	38	60	52
	216	100	96	100	24	16	48	100	100	100	38	60	52
	220	100	96	100	24	16	50	100	100	100	38	60	52
	224	100	96	100	24	16	50	100	100	100	38	60	52
	228	100	96	100	24	18	50	100	100	100	40	60	52
	232	100	98	100	24	18	50	100	100	100	40	60	52
	236	100	98	100	24	18	50	100	100	100	40	60	52
	240	100	98	100	24	18	50	100	100	100	40	60	52
	244	100	98	100	26	20	52	100	100	100	40	60	52
	248	100	98	100	28	20	52	100	100	100	40	60	52
	252	100	98	100	28	22	52	100	100	100	42	60	52
	256	100	98	100	30	22	52	100	100	100	42	60	52
	260	100	98	100	30	22	52	100	100	100	42	60	52
	264	100	98	100	30	22	52	100	100	100	42	60	52
	268	100	98	100	32	22	52	100	100	100	42	60	52
	272	100	98	100	32	24	52	100	100	100	42	60	52
	276	100	98	100	32	24	52	100	100	100	42	60	52
	280	100	100	100	34	26	52	100	100	100	44	60	52
	284	100	100	100	34	28	54	100	100	100	46	60	52
	288	100	100	100	36	28	56	100	100	100	46	60	54
	292	100	100	100	36	30	58	100	100	100	46	60	56
	296	100	100	100	36	30	58	100	100	100	46	60	56
	300	100	100	100	36	30	60	100	100	100	46	60	58
	304	100	100	100	38	30	60	100	100	100	46	60	58
	308	100	100	100	40	32	60	100	100	100	46	60	58
	312	100	100	100	42	32	60	100	100	100	46	60	60
	316	100	100	100	42	32	62	100	100	100	46	60	62
	320	100	100	100	42	32	64	100	100	100	50	60	62
	324	100	100	100	42	34	64	100	100	100	50	60	62
	328	100	100	100	42	38	64	100	100	100	50	60	62
	332	100	100	100	44	42	64	100	100	100	50	60	62
	336	100	100	100	44	42	64	100	100	100	52	64	62
	340	100	100	100	44	44	66	100	100	100	54	64	62
	344	100	100	100	48	44	66	100	100	100	54	64	62
	348	100	100	100	48	44	66	100	100	100	54	64	64
	352	100	100	100	48	44	66	100	100	100	54	64	64
	356	100	100	100	50	46	66	100	100	100	54	64	64
	360	100	100	100	54	46	66	100	100	100	54	64	64
	364	100	100	100	56	48	68	100	100	100	54	64	64
	368	100	100	100	56	48	68	100	100	100	56	66	64
	372	100	100	100	56	48	68	100	100	100	56	66	64
	376	100	100	100	56	50	68	100	100	100	56	66	64
	380	100	100	100	56	52	68	100	100	100	56	66	64
	384	100	100	100	58	52	68	100	100	100	56	66	66
	388	100	100	100	58	52	68	100	100	100	56	66	66
	392	100	100	100	60	52	68	100	100	100	56	66	66
	396	100	100	100	60	52	68	100	100	100	56	66	66
	400	100	100	100	62	52	68	100	100	100	56	66	66
Figure 2D	(for each experiment the average values are displayed from 10 cells below and raw data points from each experiment are displayed to the right)
MPS1 inhibition
KNL1-pMELT/YFP-KNL1
		BUBR1-WT 0min	BUBR1-WT 2.5min	BUBR1-WT 5min	BUBR1-WT 30min	BUBR1-DCT 0min	BUBR1-DCT 2.5min	BUBR1-DCT 5min	BUBR1-DCT 30min	BUBR1-DCT-PP1:KNL1 0min	BUBR1-DCT-PP1:KNL1 2.5min	BUBR1-DCT-PP1:KNL1 5min	BUBR1-DCT-PP1:KNL1 30min	BUBR1-DCT-KNL1 0min	BUBR1-DCT-KNL1 2.5min	BUBR1-DCT-KNL1 5min	BUBR1-DCT-KNL1 30min				BUBR1-WT 0min	BUBR1-WT 2.5min	BUBR1-WT 5min	BUBR1-WT 30min	BUBR1-DCT 0min	BUBR1-DCT 2.5min	BUBR1-DCT 5min	BUBR1-DCT 30min	BUBR1-DCT-PP1:KNL1 0min	BUBR1-DCT-PP1:KNL1 2.5min	BUBR1-DCT-PP1:KNL1 5min	BUBR1-DCT-PP1:KNL1 30min	BUBR1-DCT-KNL1 0min	BUBR1-DCT-KNL1 2.5min	BUBR1-DCT-KNL1 5min	BUBR1-DCT-KNL1 30min
	Exp 1	1	0.083471		0.0536634	1.72537	1.39804	1.2936	1.0051	0.965393	0.171734	0.130306	0.090446	2.17221	1.33227	1.07359	0.68559			Exp 1	1.56609	0.081491		0.048361	1.54668	1.40316	1.80805	1.64957	0.832023	0.13086	0.07492	0.05767	2.4674	0.98729	0.752347	0.534978
	Exp 2	1	0.526818	0.213128	0.0537107	2.84128	1.84939	2.18408	0.406601	1.41115	0.433779	0.286716	0.057146	4.17728	2.9453	2.67007	0.0538999				0.801218	0.089844		0.045122	1.58378	1.50249	1.2909	1.02061	0.960448	0.175135	0.132835	0.097588	2.32481	1.86961	1.27021	0.910184
	Exp 3	1	0.474723	0.214925	0.085941	2.68135	2.96343	3.06724	0.339024	2.04646	0.800832	0.313124	0.0283584	2.66507	2.81637	2.3129	0.13003				0.743733	0.066155		0.056336	1.99076	1.81687	1.19578	0.465629	0.76971	0.188749	0.108694	0.103982	2.2527	1.92855	1.73088	0.91937
	Exp 4	1	0.31132	0.200957	0.0990325	1.71421	1.42208	1.63176	1.02708	1.08396	0.321779	0.164629	0.102398	1.9506	1.53259	1.41578	1.39689				0.824277	0.053172		0.008162	1.2801	1.7411	1.28415	0.778982	1.50354	0.113798	0.176299	0.128547	2.30799	1.44468	0.912671	0.516202
	Exp 5	1	0.343165	0.217149	0.0775205	1.70618	1.80714	1.457	1.33747	1.05041	0.385728	0.190792	0.0933985	1.23439	1.68503	1.21776	0.809109				0.752489	0.093251		0.05705	1.85527	1.55986	1.6405	1.33471	0.75512	0.265713	0.111851	0.028545	2.4633	1.74533	0.650864	0.506425
	Exp 6	1	0.207738	0.124197	0.0554295	1.61891	1.7751	1.22162	1.32685	0.669984	0.23295	0.140362	0.0376638	1.53296	1.25453	1.16571	0.722757				1.46274	0.1556		0.060625	1.71533	1.70485	1.09216	0.774811	0.930961	0.177029	0.229992	0.087575	2.63297	1.10775	1.38977	1.11915
																					1.13014	0.088641		0.071199	1.79769	1.26439	1.37604	0.908083	0.941709	0.144169	0.09782	0.085604	1.78495	1.60447	1.06318	0.55052
																					0.890143	0.066256		0.105486	1.78582	0.637517	1.70993	1.37372	0.537565	0.18714	0.068464	0.084189	0.97409	0.43508	0.989267	0.486676
																					0.806083	0.064623		0.029611	1.3338	0.936299	1.01097	0.833186	1.07704	0.193057	0.120566	0.141594	1.75971	1.11989	0.751957	0.576595
																					1.02309	0.075677		0.054682	2.36441	1.41391	0.527473	0.911687	1.34581	0.141691	0.181617	0.089166	2.75421	1.08002	1.22477	0.735795
																				Exp 2	1.19758	0.998418	0.197036	0.00565843	4.0114	2.60446	1.30591	0.404053	1.03067	0.437051	0.142744	0.067228	2.61616	2.98962	2.32578	0.100959
																					0.998967	0.23191	0.174334	0.0626137	3.1379	2.47218	1.84651	0.335981	1.31965	0.655739	0.0556333	0.0589414	6.4986	2.13952	3.32713	0.0265782
																					0.304624	0.511521	0.0828067	0.118251	2.68825	1.31065	2.4454	0.372502	2.06703	0.451948	0.217924	-0.00104273	5.88383	3.79398	1.99362	0.0140806
																					0.910723	0.468732	0.0929413	0.0178598	2.36644	2.74067	1.36619	1.63403	1.77705	0.713145	0.180639	0.0732825	7.55146	2.07595	1.97363	0.00534368
																					0.952071	0.971291	0.308931	0.0169841	2.3252	2.47731	2.83293	0.0598925	1.67236	0.179807	0.0271821	0.0444829	3.24666	2.35889	0.798998	0.0338871
																					1.93531	0.533492	0.271963	0.0345598	3.17892	1.68907	2.21363	0.29313	0.685729	0.544309	0.783952	0.0624695	3.60682	2.3113	4.74861	0.0227252
																					0.786667	0.251279	0.316207	0.0351976	2.56928	1.59383	2.61168	0.0908875	1.12447	0.34812	0.454224	0.0461373	1.85839	3.61595	3.83643	0.173627
																					1.49224	0.345189	0.195579	0.167781	2.50223	1.46836	1.8462	0.353319	1.29899	0.197181	0.524538	0.000852645	3.45345	3.84166	3.00125	0.0913968
																					0.892654	0.377422	0.290389	0.0427816	2.9204	1.53029	2.98403	0.390649	1.70448	0.302175	0.249639	0.100319	4.10598	3.4426	1.90082	0.0337954
																					0.529162	0.578929	0.201095	0.0354203	2.71282	0.607066	2.38831	0.131569	1.43107	0.508319	0.230684	0.118789	2.9514	2.88355	2.79439	0.0366051
																				Exp 3	1.51222	0.836037	0.120993	0.105329	2.87289	1.92647	2.47349	0.0339931	3.09594	0.791691	0.467657	0.0457022	2.14292	3.71907	2.93197	0.0890873
																					0.728444	0.642062	0.119457	-0.0259065	2.58873	3.08716	2.73191	0.113782	1.49933	0.52428	0.0607752	-0.089518	1.69305	3.38456	-2.35522	0.110796
																					0.638954	0.413105	0.223606	0.0409672	2.38474	3.85482	2.63581	0.239356	1.5296	0.827026	0.250719	0.0187462	2.43261	3.96634	1.66842	0.24541
																					0.927298	0.116557	0.274271	0.0552439	2.29865	3.18007	2.49142	0.222002	1.8059	2.00839	0.360829	0.120644	1.74091	3.22792	3.50672	0.220975
																					0.337345	0.515561	0.153874	0.113781	2.03934	2.95148	4.32084	0.493462	2.56711	1.03727	0.319871	-0.00801513	3.19237	0.98283	3.22555	0.130766
																					1.17143	0.450499	0.279204	0.0908494	2.84883	2.75032	3.0558	0.673489	1.75349	0.929668	0.352506	0.0247488	3.80763	3.12533	3.69153	0.157998
																					1.17267	0.233365	0.0646055	0.04628	3.10158	3.33772	2.84151	0.133491	1.87897	0.581518	0.706777	0.0333347	2.55415	3.98478	2.91471	0.262005
																					1.0113	0.502736	0.400473	0.270025	2.76678	3.20767	4.10964	0.209631	2.31517	0.712422	0.223139	0.101705	3.3256	1.41082	2.29037	0.0142737
																					1.09125	0.769671	0.295984	0.0840837	2.7589	2.83608	3.65967	1.12572	2.01292	0.451549	0.260776	-0.0327887	2.92394	2.83301	1.93415	0.106207
																					1.4091	0.267632	0.216787	0.0787579	3.15308	2.50255	2.35233	0.145309	2.00619	0.144509	0.128187	0.0690247	2.83757	1.52904	3.32082	-0.0372173
																				Exp 4	1.03924	0.119644	0.197193	0.029642	1.48779	1.15654	1.51859	0.947685	1.00697	0.383663	0.149341	0.193987	1.32171	1.86203	1.72606	2.0178
																					1.1159	0.56786	0.201013	0.012352	2.27822	1.41309	1.23871	0.343732	0.759898	0.305771	0.392964	0.080352	2.1989	1.40999	1.40414	2.20742
																					0.820019	0.20234	0.0997673	0.089009	1.88498	1.92162	1.32503	1.90149	1.077	0.317573	0.122378	0.166396	2.27851	1.28085	1.62727	1.32403
																					0.795672	0.273675	0.113093	0.089676	1.20907	1.03602	1.34869	0.514623	1.17809	0.181398	0.358742	0.089538	1.64698	1.87943	1.40013	0.340773
																					0.895525	0.306987	0.143723	0.056853	1.6023	1.67191	2.40588	1.543	0.979368	0.439772	0.147394	0.150952	2.67561	1.40353	1.97476	2.26333
																					1.17613	0.503036	0.109582	0.205452	1.7173	1.30635	1.99526	1.19334	1.44115	0.198543	0.120272	0.034207	0.994224	1.32438	1.71986	1.61411
																					1.14063	0.37645	0.2244	0.072607	1.92462	1.52716	1.85183	0.680418	1.05679	0.161417	0.107261	0.049213	2.34148	1.55946	0.269959	1.59867
																					0.855839	0.268385	0.293437	0.343124	1.24748	1.23073	1.41306	1.335	1.05505	0.332963	0.127063	0.121412	2.05342	1.53716	1.44799	0.551888
																					1.02018	0.246097	0.224937	0.060636	1.41208	1.5418	1.35042	0.217681	1.06168	0.497347	0.078787	0.084062	2.10459	1.66119	1.259	0.67756
																					1.14087	0.248729	0.402424	0.030974	2.3783	1.41561	1.87009	1.59383	1.22358	0.399347	0.042088	0.053858	1.89055	1.40794	1.32865	1.37332
																				Exp 5	0.958402	0.396522	0.170063	0.193748	1.44817	1.51447	1.50662	1.21361	0.930114	0.340867	0.126531	0.059743	1.32666	1.44876	1.26188	1.11685
																					1.27919	0.210422	0.0939313	0.077753	2.99296	1.12379	1.38775	1.66299	0.718973	0.331534	0.192896	0.095935	1.49075	1.88798	0.932841	0.581194
																					1.21524	0.229685	0.181053	0.081058	1.98771	2.06289	0.989503	0.960389	0.969209	0.365489	0.169333	0.075633	1.4968	1.88721	1.40585	0.820222
																					1.17166	0.235182	0.202174	0.049453	1.27985	2.0782	1.1756	1.65094	1.23434	0.333537	0.236722	0.123823	0.658827	1.66235	1.01756	1.04239
																					0.868569	0.341754	0.139856	0.048239	1.53991	1.87288	1.38723	0.384739	0.719931	0.376023	0.154321	0.104538	1.07354	1.73262	1.28236	0.736696
																					0.579761	0.400998	0.187452	0.072461	1.86284	1.92881	1.85634	2.85985	1.95591	0.453282	0.182319	0.104347	0.97199	1.42417	1.31927	0.677285
																					1.00778	0.303615	0.176779	0.061082	1.58489	1.62528	1.41266	1.19462	1.00412	0.515282	0.325907	0.07735	1.05767	1.25148	1.50585	0.863298
																					1.0267	0.158443	0.168627	0.035609	1.69549	1.65278	1.40289	1.18886	1.17696	0.397676	0.137589	0.113005	1.3257	1.83203	1.31052	0.945262
																					0.776662	0.383207	0.237102	0.036205	1.56081	2.82888	1.59144	1.53164	0.615165	0.400446	0.12687	0.148088	1.35123	2.20062	1.00346	0.699681
																					1.11603	0.771822	0.614447	0.119597	1.10919	1.38345	1.85995	0.72703	1.17942	0.343149	0.255432	0.031523	1.59073	1.52306	1.13796	0.608209
																				Exp 6	1.2358	0.181356	0.437132	0.092183	1.81784	2.2392	1.17259	1.50979	0.645647	0.275526	0.104835	0.016347	1.48803	1.44266	1.40327	0.785694
																					1.45792	0.186938	0.0670063	0.029034	1.80994	1.49519	1.47151	0.977921	0.485298	0.189084	0.156724	0.06719	1.6447	1.90015	1.04265	0.833624
																					0.850099	0.373561	0.0780454	0.022762	2.16522	1.99848	1.16576	1.25846	0.467506	0.236896	0.104109	0.038233	1.35122	1.25069	1.29053	0.659979
																					1.23037	0.118672	0.0567796	0.065444	1.93943	1.34593	0.872213	2.14157	0.553222	0.263992	0.111436	0.032861	0.690335	1.23365	1.31128	0.635481
																					0.80483	0.305972	0.0685953	0.032583	1.16579	2.17911	1.5635	1.0563	0.723624	0.212888	0.153718	0.023847	1.81566	1.20359	1.10647	1.14964
																					0.771198	0.184473	0.131542	0.107689	1.89607	1.79528	1.03706	2.01714	0.825491	0.269678	0.166516	0.066639	2.45035	1.21179	1.2218	1.06186
																					0.890862	0.144434	0.0830925	0.023363	0.996267	1.57682	0.91509	0.726642	0.527109	0.252558	0.252067	0.045382	1.4684	1.05413	1.02001	0.945598
																					0.876652	0.0856345	0.178387	0.035099	1.51606	1.7052	1.46095	1.80434	0.508628	0.174679	0.25041	0.017414	1.22864	1.4737	1.00356	0.983929
																					1.06564	0.118209	0.0959148	0.046371	1.65499	1.75229	1.64539	1.32966	0.853234	0.227205	0.067234	0.02112	1.37216	0.911959	1.06622	0.166644
																					0.816618	0.378127	0.0454722	0.099767	1.22748	1.6635	0.912103	0.446684	1.11008	0.226993	0.036572	0.047605	1.8201	0.86299	1.19134	0.00513
Figure 2E	(the cumulative mitotic exit is calculated from 50 cells)
		BUBR1-WT				BUBR1-DCT				BUBR1-DCT-PP1:KNL1				BUBR1-DCT-KNL1
	Time (min)	Exp 1	Exp 2	Exp 3	Exp 4	Exp 1	Exp 2	Exp 3	Exp 4	Exp 1	Exp 2	Exp 3	Exp 4	Exp 1	Exp 2	Exp 3	Exp 4
	0	0	0	0	0	0	0	0	0	0	0	0	0	0	0	0	0
	4	0	0	0	0	0	0	0	0	0	0	0	0	0	0	0	0
	8	0	0	0	0	0	0	0	0	0	0	0	0	0	0	0	0
	12	2	2	0	2	0	0	0	2	0	2	0	6	0	0	0	0
	16	2	4	0	8	0	0	0	2	0	6	0	10	0	4	0	0
	20	2	12	2	8	0	6	0	2	2	28	0	14	0	8	0	0
	24	2	18	4	8	0	8	0	2	4	40	10	30	0	16	6	0
	28	6	26	8	10	0	12	0	2	4	54	14	34	0	20	8	0
	32	6	26	14	10	0	20	0	2	4	68	22	52	0	32	16	0
	36	6	40	20	16	0	24	2	2	8	72	44	60	0	34	20	0
	40	10	44	22	22	0	26	6	6	16	76	52	66	4	42	20	2
	44	18	48	26	22	0	28	8	6	16	78	58	74	4	44	26	6
	48	20	50	34	26	0	28	8	6	22	78	68	76	4	44	30	6
	52	22	52	38	28	0	30	12	6	32	80	78	80	4	44	34	8
	56	24	52	46	32	0	30	12	8	34	84	86	80	6	44	34	8
	60	24	54	48	32	0	30	12	10	36	86	88	84	6	44	36	8
	64	26	54	52	32	0	30	12	10	40	94	90	86	8	44	40	8
	68	26	56	54	34	0	30	12	10	40	94	90	86	8	44	40	10
	72	26	56	54	36	0	30	12	10	44	94	92	86	8	44	40	10
	76	28	56	56	38	0	32	12	10	46	94	92	88	8	44	40	10
	80	28	58	56	38	0	32	12	10	48	94	92	90	8	44	40	10
	84	30	58	56	38	0	34	12	10	54	94	92	90	8	46	42	10
	88	30	58	56	38	0	34	12	10	56	96	92	90	8	46	42	12
	92	32	58	56	38	0	34	12	10	56	98	92	92	8	46	42	12
	96	32	58	58	38	0	34	14	10	58	98	94	92	8	46	42	12
	100	32	58	60	38	0	34	14	10	60	98	94	92	8	46	42	12
	104	32	58	62	38	0	34	14	10	62	98	94	94	8	46	42	12
	108	32	58	62	38	0	34	14	10	64	98	94	94	10	46	42	12
	112	34	58	62	38	0	34	14	10	64	98	96	94	10	46	42	12
	116	34	58	62	40	0	34	14	10	64	98	96	94	10	46	42	12
	120	34	60	64	40	0	34	14	10	64	98	96	94	10	46	42	12
	124	34	60	64	40	0	34	16	10	64	98	96	94	10	46	42	12
	128	34	60	66	40	0	34	16	10	66	98	96	94	10	46	42	12
	132	34	60	66	40	0	34	16	10	68	98	96	96	10	46	42	12
	136	34	60	66	40	0	34	16	10	68	98	96	96	10	46	42	12
	140	34	60	66	40	0	34	16	10	68	98	96	98	10	46	42	12
	144	34	60	66	40	0	34	16	10	68	98	96	98	10	46	42	14
	148	34	60	66	40	0	34	16	12	68	98	96	98	12	46	42	14
	152	34	60	66	42	0	34	16	12	68	98	96	98	12	46	42	14
	156	34	60	66	42	0	34	18	12	68	98	96	98	12	46	42	14
	160	34	60	66	42	0	34	18	12	68	98	96	98	12	46	42	14
	164	34	60	66	42	0	34	18	12	68	98	96	98	12	46	42	16
	168	34	60	66	44	0	34	18	12	68	98	96	98	12	46	42	16
	172	34	60	66	44	0	34	18	12	68	98	96	98	12	46	42	16
	176	34	60	68	44	0	34	18	14	68	98	96	98	12	46	42	16
	180	34	60	68	44	0	34	18	14	68	98	96	98	12	48	42	16
	184	36	60	70	44	0	34	18	14	68	98	96	98	12	48	42	16
	188	36	60	70	44	0	34	18	14	68	98	96	98	12	48	42	16
	192	36	60	70	44	0	34	18	14	68	98	96	98	12	48	42	16
	196	36	60	70	44	0	34	18	14	68	98	96	98	12	48	42	16
	200	36	60	70	44	0	34	18	14	68	98	96	98	12	48	42	16
	204	36	60	70	44	0	34	18	14	68	98	96	98	12	48	42	16
	208	36	60	70	44	0	34	18	14	68	98	96	98	12	48	42	16
	212	36	60	72	44	0	34	20	14	68	98	96	98	12	48	42	16
	216	36	62	72	44	0	36	20	14	68	98	96	98	12	48	42	16
	220	36	62	72	44	0	36	20	14	68	98	98	98	12	48	42	16
	224	36	62	72	44	0	36	20	14	68	98	98	98	12	48	42	16
	228	38	62	72	44	0	36	20	14	68	98	98	98	12	48	42	16
	232	38	62	72	44	0	36	20	14	68	98	98	98	12	48	42	16
	236	40	62	72	44	0	36	20	14	68	98	98	98	12	48	44	16
	240	40	62	72	44	0	36	20	14	68	98	98	98	12	48	44	16
	244	40	62	72	44	0	36	20	14	68	98	98	98	12	48	44	16
	248	40	62	72	44	0	36	20	14	70	98	98	98	14	48	44	16
	252	42	66	72	44	0	36	22	14	70	98	98	98	14	48	44	16
	256	42	66	72	44	0	36	22	14	70	98	98	98	14	48	44	16
	260	42	66	72	44	0	36	22	14	70	98	98	98	14	48	46	16
	264	42	66	72	46	0	36	22	14	70	98	98	98	14	48	48	16
	268	42	66	72	48	0	36	24	16	70	98	98	98	14	48	48	16
	272	42	66	72	48	0	36	26	16	70	98	100	98	14	48	48	16
	276	42	66	74	50	0	36	26	18	70	98	100	98	14	48	48	16
	280	42	66	76	50	0	36	26	18	70	98	100	98	14	48	48	16
	284	42	66	76	50	0	36	26	18	70	98	100	98	16	50	48	16
	288	44	66	78	50	0	38	28	18	70	98	100	98	16	50	48	16
	292	44	66	78	50	0	40	28	18	70	98	100	98	16	50	48	16
	296	44	66	78	50	0	40	28	18	70	98	100	98	16	50	48	16
	300	46	66	78	50	0	40	28	18	70	98	100	98	16	50	48	16
	304	46	66	78	50	0	40	28	18	70	98	100	98	16	50	48	16
	308	46	66	78	50	0	40	28	18	70	98	100	98	16	52	48	16
	312	46	66	78	52	0	40	30	18	70	98	100	98	16	52	50	16
	316	46	66	80	52	0	40	30	18	70	98	100	98	16	52	52	16
	320	46	66	80	52	0	40	30	18	72	98	100	98	16	52	54	16
	324	48	66	80	52	0	40	30	20	72	98	100	98	16	52	54	18
	328	50	66	80	52	0	40	34	22	72	98	100	98	16	52	54	20
	332	50	66	80	52	0	40	34	22	72	98	100	98	16	52	54	20
	336	50	66	80	54	0	40	34	22	72	98	100	98	16	52	54	20
	340	50	66	82	56	0	40	34	22	72	98	100	98	16	52	54	20
	344	50	66	82	56	0	40	34	22	72	98	100	98	16	52	54	22
	348	50	68	82	58	0	40	34	22	72	98	100	98	16	52	54	22
	352	52	68	82	58	0	40	34	22	72	98	100	98	16	52	54	24
	356	52	68	82	58	0	40	34	22	72	98	100	98	16	52	54	24
	360	52	68	82	58	0	40	34	22	72	98	100	98	16	52	54	24
	364	52	68	82	58	0	40	34	22	72	98	100	98	16	52	54	24
	368	52	68	82	58	0	40	34	24	72	98	100	98	16	52	54	24
	372	52	68	82	58	0	40	34	24	72	98	100	98	16	52	54	24
	376	52	68	82	58	0	40	34	24	72	98	100	98	16	52	54	24
	380	52	68	82	58	0	42	34	24	72	98	100	98	16	52	54	24
	384	52	68	84	58	0	42	34	24	72	98	100	98	16	52	54	24
	388	52	68	84	58	0	42	34	24	72	98	100	98	16	52	54	24
	392	52	68	86	58	0	42	34	24	72	98	100	98	16	52	54	24
	396	52	68	86	58	0	42	34	24	72	98	100	98	16	52	54	24
	400	52	68	86	58	0	42	36	24	72	100	100	98	16	52	58	26

## Sheet: Figure 3
Figure 3A	(for each experiment the average values are calculated from at least 100 cells)
	Exp 1		None	Mild	Moderate	Severe	Total		Percentages	Exp 1		None	Mild	Moderate	Severe	Total			Data represented in the graph
		BUBR1-WT + KNL1-WT	88	7	3	3	101				BUBR1-WT	87.1287	6.93069	2.9703	2.9703	100
		BUBR1-DPP2A + KNL1-WT	69	13	9	9	100				BUBR1-DPP2A	69	13	9	9	100				Mean		None	Mild	Moderate	Severe
		BUBR1-WT + B56gWT-KNL1-DNT	84	12	3	1	100				KNL1-WT	84	12	3	1	100					BUBR1-WT	91.7096	5.64356	1.65677	0.990099
		BUBR1-DPP2A + B56gWT-KNL1-DNT	88	10	2	0	100				KNL1-DPP1	88	10	2	0	100					BUBR1-DPP2A	61	21.6667	6.33333	11
																					KNL1-WT	90.6667	7	1.33333	1
	Exp 2		None	Mild	Moderate	Severe	Total			Exp 2		None	Mild	Moderate	Severe	Total					KNL1-DPP1	93.6667	5	1.33333	0
		BUBR1-WT + KNL1-WT	93	6	1	0	100				BUBR1-WT	93	6	1	0	100
		BUBR1-DPP2A + KNL1-WT	63	25	2	10	100				BUBR1-DPP2A	63	25	2	10	100				St Dev		None	Mild	Moderate	Severe
		BUBR1-WT + B56gWT-KNL1-DNT	92	5	1	2	100				KNL1-WT	92	5	1	2	100					BUBR1-WT	4.09123	1.49751	1.13755	1.7149
		BUBR1-DPP2A + B56gWT-KNL1-DNT	95	3	2	0	100				KNL1-DPP1	95	3	2	0	100					BUBR1-DPP2A	9.16515	7.57188	3.78594	2.64575
																					KNL1-WT	6.1101	4.3589	1.52753	1
	Exp 3		None	Mild	Moderate	Severe	Total			Exp 3		None	Mild	Moderate	Severe	Total					KNL1-DPP1	5.1316	4.3589	1.1547	0
		BUBR1-WT + KNL1-WT	95	4	1	0	100				BUBR1-WT	95	4	1	0	100
		BUBR1-DPP2A + KNL1-WT	51	27	8	14	100				BUBR1-DPP2A	51	27	8	14	100
		BUBR1-WT + B56gWT-KNL1-DNT	96	4	0	0	100				KNL1-WT	96	4	0	0	100
		BUBR1-DPP2A + B56gWT-KNL1-DNT	98	2	0	0	100				KNL1-DPP1	98	2	0	0	100
Figure 3C	(for each experiment the average values are displayed from 10 cells below and raw data points from each experiment are displayed to the right)
MPS1 inhibition
KNL1-pMELT/YFP-KNL1
		KNL1-WT 0min	KNL1-WT 2.5min	KNL1-WT 5min	KNL1-WT 30min	KNL1-DNT 0min	KNL1-DNT 2.5min	KNL1-DNT 5min	KNL1-DNT 30min	KNL1-DNT-PP1mid 0min	KNL1-DNT-PP1mid 2.5min	KNL1-DNT-PP1mid 5min	KNL1-DNT-PP1mid 30min			KNL1-WT 0min	KNL1-WT 2.5min	KNL1-WT 5min	KNL1-WT 30min	KNL1-DNT 0min	KNL1-DNT 2.5min	KNL1-DNT 5min	KNL1-DNT 30min	KNL1-DNT-PP1mid 0min	KNL1-DNT-PP1mid 2.5min	KNL1-DNT-PP1mid 5min	KNL1-DNT-PP1mid 30min
	Exp 1	1	0.377381	0.0880765	0.0941768	1.9315	2.1317	1.11352	0.32465	1.08067	0.256646	0.142682	0.0704387		Exp 1	1.45831	0.230462	0.0993654	0.060783	0.561971	2.42849	0.88787	0.461481	1.62634	0.272116	0.42445	0.139249
	Exp 2	1	0.13405	0.0733206	0.0644655		0.94614	0.511505	0.173254	0.65721	0.106823	0.0482878	0.0294108			0.499185	0.221117	0.0499762	0.171394	2.26229	3.24397	1.14844	0.714515	0.725377	0.105131	0.185031	0.076202
	Exp 3	1	0.245548	0.120108	0.049802	1.46904	1.034	0.585357	0.245265	0.721864	0.158464	0.0852276	0.0241127			1.39599	0.479706	0.0303702	0.08233	2.22625	0.693148	1.69449	0.493444	1.24526	0.212754	0.054742	0.079911
	Exp 4	1	0.30378	0.149291	0.0718818	1.58232	0.833822	0.809976	0.144568	0.881374	0.256507	0.118043	0.0593089			1.3252	0.36919	0.0591008	0.026364	2.20182	2.03986	1.19136	0.379268	1.42784	0.287885	0.021921	0.053599
																0.287846	0.402191	0.247637	0.100341	1.9467	1.46261	1.10081	0.357439	0.803414	0.373609	0.129231	0.011337
																0.952126	0.33854	0.114301	0.063542	3.13157	1.90528	0.28495	0.0466218	1.24497	0.211729	0.140508	0.037787
																0.765132	0.454919	0.114811	0.16542	1.2407	2.94527	1.51769	0.217932	0.368081	0.142701	0.083433	0.069148
																1.65831	0.468208	0.0733533	0.144847	3.12598	2.62995	1.12665	0.425542	1.2675	0.227524	0.08837	0.17934
																1.2891	0.367554	0.00376518	0.079389	0.868584	1.16963	0.639833	0.105358	1.49705	0.568155	0.074736	0.006283
																0.3688	0.441924	0.0880847	0.047358	1.74914	2.79883	1.54308	0.0449003	0.600828	0.164856	0.224399	0.051531
															Exp 2	1.33577	0.18903	0.149383	0.133161		1.65041	0.255734	0.0988036	0.653388	0.103817	0.039473	0.002622
																1.19394	0.105033	0.0659301	0.043077		0.547015	1.12889	0.16081	0.862359	0.0887	0.059523	0.059547
																1.10744	0.0986244	0.0442164	0.006226		0.957227	0.634056	0.0468014	0.455003	0.102528	0.016913	0.002761
																0.88524	0.105153	0.093129	-0.02028		1.29687	0.307872	0.114645	0.575767	0.100219	0.034205	0.046006
																0.963451	0.315611	0.0900715	0.015969		1.48703	0.294585	0.0740206	0.886821	0.0858679	0.042179	0.006289
																0.73	0.0748025	0.0811674	0.048303		0.896458	0.37619	0.148445	0.956079	0.0720149	0.015411	0.016571
																0.81259	0.174211	0.0679371	0.153388		0.769547	0.702969	0.196757	0.803143	0.103548	0.02479	0.047408
																1.0407	0.109925	0.0759526	0.172868		0.821595	0.468278	0.0495401	0.521553	0.16781	0.150534	0.043089
																0.911313	0.0710228	0.0446779	0.015518		0.47786	0.343144	0.073245	0.425603	0.152303	0.047096	0.021332
																1.01955	0.0970844	0.0207408	0.076425		0.557387	0.603331	0.769475	0.43238	0.0914258	0.052754	0.048483
															Exp 3	1.29095	0.38219	0.101639	0.025188	1.29187	1.62169	0.812263	0.0918259	0.550513	0.459446	0.100646	0.000987
																0.990552	0.249504	0.0836963	0.083001	1.62552	0.979985	0.876348	0.131275	0.815231	0.114078	0.127856	0.01924
																1.06673	0.168061	0.0949857	0.077009	1.41017	1.10465	0.575871	1.01667	0.658774	0.0956558	0.09247	0.031584
																1.03139	0.267035	0.143249	0.06957	1.37438	0.534417	0.388469	0.187816	0.702025	0.0945904	0.044373	0.030239
																0.728278	0.247171	0.0792406	0.022855	1.23191	0.558542	0.598032	0.156402	0.717521	0.156781	0.027443	0.0044
																1.20182	0.168821	0.126729	0.048295	1.41254	1.01647	0.324486	0.180157	0.658071	0.110118	0.078377	-0.00142
																0.659215	0.271067	0.187262	0.025696	1.80586	1.27737	0.679045	0.143382	0.555122	0.119293	0.170999	0.045106
																0.694284	0.183532	0.13016	0.055437	1.37052	0.933398	0.318211	0.262189	0.817949	0.136441	0.058015	0.041159
																0.98034	0.332885	0.143439	0.049021	1.49901	1.29497	0.610626	0.13885	0.849607	0.181046	0.059997	0.043142
																1.35644	0.185209	0.110683	0.041948	1.66863	1.01847	0.670217	0.144085	0.893829	0.117192	0.0921	0.02669
															Exp 4	0.942787	0.261497	0.0932458	0.050201	1.52938	1.12505	0.880191	0.179425	0.705085	0.193379	0.19201	0.081659
																0.770129	0.219747	0.159316	0.072625	1.86292	1.02341	0.460843	0.0938718	0.970349	0.247149	0.110372	0.050362
																0.920746	0.251493	0.0820285	0.120113	1.37391	0.899392	0.880451	0.132001	0.831894	0.481607	0.065945	0.033522
																0.896518	0.237828	0.197865	0.15715	1.24855	0.408903	0.995788	0.192914	0.754341	0.155476	0.080016	0.030804
																1.23217	0.194665	0.118499	0.04899	1.12651	0.802034	1.29921	0.226005	0.816792	0.155087	0.206026	0.041282
																1.27612	0.707796	0.120155	0.08804	2.0055	0.653855	1.25847	0.168634	0.775723	0.422085	0.174247	0.106426
																0.718818	0.241754	0.236636	0.055952	1.70831	1.11625	0.556552	0.0798309	0.961094	0.194463	0.090588	0.116157
																1.17466	0.21229	0.177765	0.035627	1.70891	0.64505	0.451237	0.164115	1.11315	0.384864	0.096674	0.038138
																0.974667	0.453316	0.152891	0.037992	1.39519	1.04913	0.353413	0.0614344	0.795993	0.238184	0.079301	0.039187
																1.09339	0.257412	0.154513	0.052128	1.86403	0.615135	0.963602	0.147445	1.08932	0.0927775	0.085251	0.055552
Figure 3D	(the cumulative mitotic exit is calculated from 50 cells)
		KNL1-WT			KNL1-DNT			KNL1-DNT-PP1mid
	Time (min)	Exp 1	Exp 2	Exp 3	Exp 1	Exp 2	Exp 3	Exp 1	Exp 2	Exp 3
	0	0	0	0	0	0	0	0	0	0
	4	0	0	0	0	0	0	0	0	0
	8	0	0	0	0	0	0	0	0	0
	12	0	0	0	0	0	0	0	0	0
	16	2	10	0	0	2	0	4	6	0
	20	8	20	8	0	2	2	10	18	6
	24	22	28	28	0	4	4	30	36	12
	28	34	50	38	2	8	6	42	54	32
	32	48	60	40	2	10	6	58	72	40
	36	70	72	52	4	16	8	72	82	58
	40	84	90	60	6	18	10	80	88	74
	44	88	94	62	6	26	10	90	90	80
	48	88	96	66	8	28	16	96	92	84
	52	96	98	72	14	30	16	98	94	88
	56	98	98	78	16	32	18	98	94	90
	60	98	98	78	22	32	20	98	94	90
	64	98	98	80	22	32	20	98	94	92
	68	100	98	80	22	34	22	98	94	94
	72	100	98	80	22	34	22	100	94	100
	76	100	98	80	22	34	22	100	94	100
	80	100	98	80	22	34	22	100	96	100
	84	100	98	84	22	34	22	100	96	100
	88	100	98	84	22	34	24	100	96	100
	92	100	100	84	24	34	24	100	96	100
	96	100	100	84	24	34	24	100	96	100
	100	100	100	84	24	34	24	100	96	100
	104	100	100	84	24	34	24	100	96	100
	108	100	100	84	24	34	24	100	96	100
	112	100	100	84	24	34	24	100	96	100
	116	100	100	84	28	34	24	100	96	100
	120	100	100	84	28	34	26	100	96	100
	124	100	100	84	28	34	26	100	96	100
	128	100	100	84	28	34	26	100	98	100
	132	100	100	84	28	36	26	100	98	100
	136	100	100	84	28	36	26	100	98	100
	140	100	100	86	28	38	26	100	98	100
	144	100	100	86	28	38	26	100	98	100
	148	100	100	86	28	38	26	100	98	100
	152	100	100	86	28	38	26	100	98	100
	156	100	100	86	28	38	26	100	98	100
	160	100	100	86	28	38	26	100	98	100
	164	100	100	86	28	38	26	100	98	100
	168	100	100	86	28	38	26	100	98	100
	172	100	100	86	28	38	26	100	98	100
	176	100	100	88	28	38	26	100	98	100
	180	100	100	88	28	38	26	100	98	100
	184	100	100	88	28	38	26	100	98	100
	188	100	100	88	28	38	26	100	98	100
	192	100	100	88	28	40	28	100	98	100
	196	100	100	88	28	40	28	100	98	100
	200	100	100	88	28	40	28	100	98	100
	204	100	100	88	28	40	28	100	98	100
	208	100	100	92	28	40	28	100	98	100
	212	100	100	92	28	40	28	100	98	100
	216	100	100	92	28	40	28	100	98	100
	220	100	100	94	30	40	28	100	98	100
	224	100	100	96	30	40	28	100	98	100
	228	100	100	96	32	40	28	100	98	100
	232	100	100	96	32	40	28	100	98	100
	236	100	100	96	34	40	28	100	98	100
	240	100	100	96	36	40	28	100	98	100
	244	100	100	96	38	42	28	100	98	100
	248	100	100	96	38	42	28	100	98	100
	252	100	100	96	40	42	28	100	98	100
	256	100	100	96	40	42	30	100	98	100
	260	100	100	96	42	44	30	100	98	100
	264	100	100	96	44	44	30	100	98	100
	268	100	100	96	44	44	30	100	98	100
	272	100	100	96	46	44	30	100	98	100
	276	100	100	96	46	44	30	100	98	100
	280	100	100	96	48	46	32	100	98	100
	284	100	100	96	48	46	32	100	98	100
	288	100	100	96	48	46	34	100	98	100
	292	100	100	96	48	46	34	100	98	100
	296	100	100	96	48	46	34	100	98	100
	300	100	100	96	48	46	34	100	98	100
	304	100	100	96	48	46	34	100	98	100
	308	100	100	96	48	48	34	100	98	100
	312	100	100	96	48	48	34	100	98	100
	316	100	100	96	48	52	34	100	98	100
	320	100	100	96	48	52	34	100	98	100
	324	100	100	96	48	54	36	100	98	100
	328	100	100	96	48	54	36	100	98	100
	332	100	100	96	50	54	40	100	98	100
	336	100	100	96	52	54	40	100	98	100
	340	100	100	96	52	54	40	100	98	100
	344	100	100	96	54	54	40	100	98	100
	348	100	100	96	54	54	40	100	98	100
	352	100	100	96	54	54	42	100	98	100
	356	100	100	96	54	56	42	100	98	100
	360	100	100	98	56	56	44	100	98	100
	364	100	100	98	56	56	44	100	98	100
	368	100	100	98	56	58	44	100	98	100
	372	100	100	98	56	58	46	100	98	100
	376	100	100	98	56	58	50	100	98	100
	380	100	100	98	58	58	50	100	98	100
	384	100	100	98	58	58	50	100	98	100
	388	100	100	98	58	58	50	100	98	100
	392	100	100	98	58	58	50	100	98	100
	396	100	100	98	58	60	50	100	98	100
	400	100	100	98	58	62	50	100	98	100
Figure 3E	(the cumulative mitotic exit is calculated from 20-50 cells)
				KNL1-WT + WT-BUBR1								KNL1-DPP1 + BubR1-WT								KNL1-DPP1 + BubR1-DCT:PP1:KNL1
			Time (min)	Exp 1	Exp 2	Exp 3	Exp 4	Exp 5	Exp 6	Exp 7	Exp 8	Exp 1	Exp 2	Exp 3	Exp 4	Exp 5	Exp 6	Exp 7	Exp 8	Exp 1	Exp 2	Exp 3	Exp 4	Exp 5	Exp 6	Exp 7	Exp 8
			0	0	0	0	0	0	0	0	0	0	0	0	0	0	0	0	0	0	0	0	0		0	0	0
Please note:			4	0	0	0	0	0	0	0	0	0	0	0	0	0	0	0	0	0	0	0	0		0	0	0
			8	0	0	0	0	0	0	0	0	0	0	0	0	0	0	0	0	0	0	0	0		0	0	0
Data from Exp 4, 5 and 6 also			12	0	0	0	0	0	0	2	0	0	0	0	0	0	0	0	0	0	0	0	0		0	0	0
included in Figure 4D			16	0	2	0	0	0	2	2	0	0	0	0	0	0	0	0	0	2	2	0	0		4	8	0
			20	2	2	2	0	0	2	4	0	0	0	0	0	0	0	0	0	4	8	12	2		16	14	0
			24	2	2	14	8	2	8	10	0	0	0	4	0	0	2	4	0	16	26	44	16		32	38	4
Data from Exp 7 and 8 also			28	4	6	28	14	10	20	24	0	5.26316	2	12	2	0	2	10	2	24	56	50	32		46	50	16
included in Figure S4D			32	16	8	52	26	22	26	38	14	5.26316	8	14	6	4	4	16	2	40	70	66	52		66	74	30
			36	30	8	58	36	34	34	46	18	5.26316	12	20	12	4	6	26	6	54	80	76	72		72	78	40
			40	32	8	66	42	56	34	54	30	15.7895	16	24	16	8	8	32	6	68	80	82	76		74	84	48
			44	38	12	66	52	62	38	58	38	15.7895	18	28	18	12	10	34	8	76	84	84	82		82	86	56
			48	46	12	66	58	64	46	70	48	15.7895	22	32	18	14	12	36	12	78	84	88	84		90	88	58
			52	50	16	70	62	64	48	70	52	21.0526	24	32	24	16	12	42	12	78	88	90	84		96	88	62
			56	50	22	74	68	66	50	70	56	21.0526	26	36	26	16	12	44	14	86	90	92	86		96	88	70
			60	50	24	74	72	70	50	70	62	21.0526	26	38	28	16	12	44	16	86	90	94	86		98	88	70
			64	50	24	74	74	76	52	70	64	21.0526	28	42	28	16	12	46	16	86	90	96	88		98	88	72
			68	50	26	74	74	76	52	72	66	21.0526	28	42	30	16	14	46	16	86	94	98	88		98	88	72
			72	52	28	74	76	76	54	74	66	21.0526	28	42	30	16	16	46	16	86	94	98	90		98	88	74
			76	54	34	76	76	76	54	74	66	21.0526	28	42	34	16	16	48	16	88	94	98	90		98	88	74
			80	54	36	76	80	76	56	74	66	21.0526	28	42	34	16	20	48	16	90	96	98	92		98	88	74
			84	54	38	76	80	76	58	74	68	21.0526	28	42	34	16	20	48	18	90	96	98	92		98	88	74
			88	54	38	76	80	76	60	78	68	21.0526	28	42	34	16	20	48	18	90	96	98	92		98	88	74
			92	54	38	76	86	76	60	82	68	21.0526	28	42	36	16	20	48	18	90	96	98	92		98	88	76
			96	54	38	76	86	78	66	84	68	21.0526	32	44	36	18	20	48	18	92	96	98	92		98	88	76
			100	58	38	78	86	78	66	84	68	21.0526	32	44	36	18	20	48	18	94	96	98	96		98	88	76
			104	60	40	78	86	78	66	84	68	21.0526	32	44	36	18	20	48	18	96	96	98	96		98	88	78
			108	60	40	78	86	78	66	84	68	21.0526	32	44	36	18	20	48	18	96	96	98	96		98	88	80
			112	60	40	78	86	78	66	84	68	21.0526	34	46	36	18	22	48	18	96	96	98	96		98	88	80
			116	60	44	80	86	78	68	84	68	21.0526	34	46	36	18	22	48	18	96	96	98	96		98	88	80
			120	60	44	80	86	78	68	84	68	21.0526	34	46	36	18	22	48	18	96	96	98	96		98	88	80
			124	62	48	80	86	78	70	88	70	21.0526	34	46	36	18	22	48	18	96	96	98	96		98	88	80
			128	62	48	80	86	80	72	88	70	26.3158	34	46	36	18	22	48	18	96	96	98	96		98	88	80
			132	62	48	80	86	80	76	88	70	26.3158	34	46	38	18	22	48	18	96	96	98	96		98	88	80
			136	62	48	80	86	80	76	88	70	26.3158	34	46	38	18	26	48	18	96	96	98	96		98	88	80
			140	64	48	80	86	80	76	88	70	26.3158	34	46	38	18	26	48	18	96	96	98	96		98	88	80
			144	64	48	80	88	80	76	88	70	26.3158	34	46	38	18	28	48	18	98	96	98	96		98	88	80
			148	64	48	80	88	80	76	90	70	26.3158	34	46	38	18	28	48	20	98	96	98	96		98	88	80
			152	66	48	80	88	80	76	90	70	31.5789	36	48	40	18	28	48	22	100	96	98	96		98	88	80
			156	68	48	80	88	80	78	90	70	31.5789	36	48	40	18	28	48	22	100	96	98	96		98	88	80
			160	70	48	80	88	80	78	90	70	31.5789	36	52	40	18	28	48	22	100	96	98	96		98	88	80
			164	72	48	80	90	80	78	90	70	31.5789	36	54	42	18	28	48	22	100	96	98	96		98	88	80
			168	74	48	80	90	82	78	90	70	31.5789	36	56	44	20	28	48	22	100	96	98	96		98	88	80
			172	74	48	80	90	82	78	90	70	36.8421	38	58	44	20	28	50	22	100	96	98	96		98	88	80
			176	74	48	80	90	82	78	90	72	36.8421	38	58	44	20	28	50	22	100	96	98	96		98	88	80
			180	74	48	80	90	82	78	90	72	36.8421	38	60	44	20	28	52	22	100	96	98	96		98	88	80
			184	74	48	80	90	82	78	90	74	36.8421	38	60	44	20	28	52	22	100	96	98	96		98	88	80
			188	74	48	80	90	82	80	90	74	42.1053	40	62	44	20	28	52	22	100	96	98	96		98	88	80
			192	74	48	82	90	82	80	90	74	42.1053	40	62	44	20	28	52	22	100	96	98	96		98	88	80
			196	74	50	82	90	82	80	90	74	42.1053	40	62	44	20	28	52	24	100	96	98	96		98	88	80
			200	74	50	82	90	82	80	92	74	47.3684	40	62	44	20	28	52	24	100	96	98	96		98	88	80
			204	74	50	82	90	82	80	92	74	47.3684	40	62	44	22	28	52	24	100	96	98	96		98	88	80
			208	76	52	82	90	82	80	92	74	47.3684	40	62	44	22	28	54	26	100	96	98	96		98	88	80
			212	76	52	82	90	82	80	92	74	47.3684	40	62	44	22	30	54	26	100	96	98	96		100	88	80
			216	76	54	82	90	84	80	92	74	47.3684	42	62	44	22	30	54	26	100	96	98	96		100	88	80
			220	76	54	86	90	84	80	92	74	47.3684	42	62	44	22	30	54	26	100	96	98	96		100	88	80
			224	76	56	86	90	84	80	92	74	52.6316	42	62	44	22	30	54	26	100	96	98	96		100	88	80
			228	76	58	86	90	88	80	92	74	52.6316	42	66	44	22	30	54	26	100	96	98	96		100	88	80
			232	76	60	86	90	88	80	92	74	52.6316	42	68	44	22	30	54	26	100	96	98	96		100	88	80
			236	78	60	86	90	88	80	92	74	52.6316	42	68	44	22	30	56	26	100	96	98	96		100	88	80
			240	80	60	86	90	88	80	92	74	52.6316	42	68	44	24	32	58	26	100	96	98	96		100	88	80
			244	80	60	86	90	88	80	92	74	52.6316	42	68	44	24	32	58	26	100	96	98	96		100	88	80
			248	80	62	88	90	88	80	92	74	57.8947	42	68	44	24	32	58	26	100	96	98	96		100	88	80
			252	80	66	88	92	88	80	92	74	57.8947	42	68	44	26	32	58	26	100	96	98	96		100	88	80
			256	82	66	88	92	88	82	92	74	57.8947	42	68	46	26	32	58	26	100	96	98	96		100	88	80
			260	82	68	88	92	88	82	92	74	57.8947	42	68	46	30	32	58	26	100	96	98	96		100	88	80
			264	84	70	88	92	88	82	92	76	57.8947	44	68	46	34	32	58	26	100	96	98	96		100	88	80
			268	84	70	88	92	88	82	92	76	57.8947	44	68	46	34	32	58	26	100	96	98	96		100	88	80
			272	84	70	88	94	88	82	92	76	57.8947	44	68	46	34	32	58	26	100	96	98	96		100	88	80
			276	84	70	88	94	88	82	92	76	57.8947	44	70	46	34	32	60	26	100	96	98	96		100	88	80
			280	84	72	88	94	88	82	92	76	57.8947	44	70	48	38	32	62	26	100	96	98	96		100	88	80
			284	84	72	88	94	88	82	92	76	57.8947	44	70	48	40	32	62	26	100	96	98	96		100	88	82
			288	84	72	88	94	88	82	92	76	57.8947	44	72	48	40	34	62	26	100	96	98	96		100	88	82
			292	86	72	88	94	88	82	92	76	63.1579	44	72	48	40	34	62	26	100	96	98	96		100	88	82
			296	86	72	88	94	88	82	92	76	63.1579	44	72	48	40	34	62	26	100	96	98	96		100	88	82
			300	88	72	88	94	88	82	92	76	63.1579	46	72	48	40	34	62	26	100	96	98	96		100	88	82
			304	90	72	88	94	88	82	92	76	63.1579	46	72	48	40	34	62	26	100	96	98	96		100	88	82
			308	90	72	88	94	88	82	92	76	63.1579	46	72	48	40	34	62	26	100	96	98	96		100	88	82
			312	90	72	90	96	88	82	92	78	63.1579	46	72	48	40	34	62	26	100	96	98	96		100	88	82
			316	90	72	90	96	88	82	92	78	63.1579	46	72	48	40	34	62	28	100	96	98	96		100	88	82
			320	90	72	90	96	88	82	92	78	63.1579	46	72	48	42	36	62	28	100	96	98	96		100	88	82
			324	92	72	90	96	88	82	92	78	63.1579	46	72	48	42	36	62	28	100	96	98	96		100	88	82
			328	92	74	90	96	88	82	92	78	63.1579	46	72	50	42	36	62	30	100	96	98	96		100	88	82
			332	92	74	92	96	88	82	92	78	63.1579	46	72	50	44	38	62	30	100	96	98	96		100	88	82
			336	92	74	92	96	88	82	92	80	63.1579	46	72	50	44	38	62	30	100	96	98	96		100	88	82
			340	92	74	92	96	88	82	92	80	63.1579	46	72	52	46	38	66	30	100	96	98	96		100	88	82
			344	92	74	92	96	88	82	92	80	63.1579	46	72	52	46	40	66	30	100	96	98	96		100	88	82
			348	92	74	92	96	88	82	92	82	63.1579	46	72	52	46	42	66	30	100	96	98	96		100	88	82
			352	92	74	92	96	88	82	92	82	63.1579	46	72	52	46	42	66	32	100	96	98	96		100	88	82
			356	92	74	92	98	88	82	92	82	63.1579	46	72	52	46	42	66	32	100	96	98	96		100	88	82
			360	92	74	92	98	88	82	92	82	63.1579	46	72	52	48	42	66	32	100	96	98	96		100	88	82
			364	92	74	94	98	88	82	92	82	63.1579	46	72	54	48	42	66	32	100	96	98	96		100	88	82
			368	92	74	94	98	88	82	92	82	63.1579	48	72	54	48	42	66	32	100	96	98	96		100	88	82
			372	92	76	94	98	88	82	92	82	68.421	48	72	54	48	42	66	34	100	96	98	96		100	88	82
			376	92	76	94	98	88	82	92	82	68.421	48	72	58	50	42	66	34	100	96	98	96		100	88	82
			380	92	76	94	98	88	82	92	82	68.421	48	72	58	50	42	66	34	100	96	98	96		100	88	82
			384	92	76	94	98	88	82	92	82	68.421	48	72	58	52	42	66	34	100	96	98	96		100	88	82
			388	92	76	94	98	88	82	92	82	68.421	48	72	58	52	42	66	34	100	96	98	96		100	88	82
			392	92	76	94	98	88	82	92	82	68.421	48	72	60	52	42	66	34	100	96	98	96		100	88	82
			396	92	76	94	98	88	84	92	82	73.6842	48	72	62	52	42	66	34	100	96	98	96		100	88	82
			400	92	76	94	98	88	84	92	82	73.6842	50	72	62	52	42	66	36	100	96	98	96		100	88	82

## Sheet: Figure 4
Figure 4B	(for each experiment the average values are displayed from 10 cells below and raw data points from each experiment are displayed to the right)
KNL1-pRVSF/CenpC
		BUBR1-WT	BUBR1-DCT	BUBR1-DCT-PP1:KNL1	BUBR1-DCT-KNL1						BUBR1-WT	BUBR1-DCT	BUBR1-DCT-PP1:KNL1	BUBR1-DCT-KNL1
	Exp 1	1	3.69372	1.97165	3.1566					Exp 1	0.431142	4.45855	1.34793	3.83937
	Exp 2	1.06769	2.30867	1.18335	7.94408						0.192414	2.1981	-0.06014	2.10454
	Exp 3	1	2.1063	0.774897	1.93931						0.278749	2.95106	1.42573	1.31722
	Exp 4	1	3.81648	1.9657	5.00054						1.32459	1.60942	1.08662	1.22795
											2.35243	3.96959	1.1803	2.30566
											0.77945	3.25778	1.49127	3.0913
											1.80212	4.7988	4.70477	1.68945
t test with Welch's correction		p Value									1.26393	2.34119	3.22805	4.18909
	BUBR1-WT vs BUBR1-DCT	0.0216	*								0.481776	6.28728	2.32906	4.18909
	BUBR1-WT vs BUBR1-DCT-PP1:KNL1	0.2095	ns								1.0934	5.06542	2.98291	7.61237
										Exp 2	0.654705	3.06423	0.972658	5.9966
											0.401087	2.3138	2.42709	6.57994
											0.842102	2.63366	1.01594	4.81445
											0.653836	2.42807	1.12091	7.90052
											1.97502	2.31712	1.07929	8.31553
											1.09267	1.57191	0.966647	6.69641
											0.663005	2.21306	1.11719	8.34909
											0.974175	1.9585	1.58453	12.0519
											1.45448	1.9585	0.903909	7.04113
											1.9658	2.62789	0.645302	11.6952
										Exp 3	1.10302	1.75547	0.747079	2.36662
											0.803738	1.00241	0.851359	1.8387
											0.716777	1.66501	0.904907	2.15353
											1.21279	3.12082	0.264467	0.292008
											1.76012	1.46321	0.484773	2.42345
											0.741314	2.24493	0.898694	0.935115
											0.854796	2.82328	0.785822	1.86393
											0.601043	3.22169	1.06642	2.96604
											0.264152	1.71527	0.804342	2.01307
											1.94225	2.05091	0.941108	2.54061
										Exp 4	0.807782	2.55945	0.661083	3.27054
											1.40829	6.62497	1.43838	4.88274
											0.764081	6.51026	2.92258	2.37912
											0.506291	3.05098	3.38208	5.81187
											1.41578	3.24716	3.64246	2.7249
											0.967702	1.39606	1.21395	2.96556
											0.998262	3.36974	2.54054	7.9771
											0.610622	3.9157	1.33116	8.0669
											1.61629	4.58385	2.10059	5.00281
											0.904902	2.90658	0.424141	6.92383
Figure 4C	(for each experiment the average values are calculated from at least 100 cells)
	Exp 1		None	Mild	Moderate	Severe	Total		Percentages	Exp 1		None	Mild	Moderate	Severe	Total			Data represented in the graph
		BUBR1-WT	88	7	3	3	101				BUBR1-WT	87.1287	6.93069	2.9703	2.9703	100
		BUBR1-DPP2A	69	13	9	9	100				BUBR1-DPP2A	69	13	9	9	100				Mean		None	Mild	Moderate	Severe
		KNL1-WT	87	10	2	1	100				KNL1-WT	87	10	2	1	100					BUBR1-WT	93.0429	4.9769	0.990099	0.990099
		KNL1-DPP1	85	12	2	3	102				KNL1-DPP1	83.3333	11.7647	1.96078	2.94118	100					BUBR1-DPP2A	62.3333	18.6667	10.3333	8.66667
																					KNL1-WT	92.3531	6.31683	0.666667	0.663366
	Exp 2		None	Mild	Moderate	Severe	Total			Exp 2		None	Mild	Moderate	Severe	Total					KNL1-DPP1	89.7778	8.2549	0.653595	1.31373
		BUBR1-WT	94	6	0	0	100				BUBR1-WT	94	6	0	0	100
		BUBR1-DPP2A	62	22	9	7	100				BUBR1-DPP2A	62	22	9	7	100				St Dev		None	Mild	Moderate	Severe
		KNL1-WT	95	5	0	1	101				KNL1-WT	94.0594	4.9505	0	0.990099	100					BUBR1-WT	5.49848	2.61973	1.7149	1.7149
		KNL1-DPP1	91	9	0	0	100				KNL1-DPP1	91	9	0	0	100					BUBR1-DPP2A	6.50641	4.93288	2.3094	1.52753
																					KNL1-WT	4.7364	3.22493	1.1547	0.574513
	Exp 3		None	Mild	Moderate	Severe	Total			Exp 3		None	Mild	Moderate	Severe	Total					KNL1-DPP1	5.92859	3.93561	1.13206	1.49548
		BUBR1-WT	98	2	0	0	100				BUBR1-WT	98	2	0	0	100
		BUBR1-DPP2A	56	21	13	10	100				BUBR1-DPP2A	56	21	13	10	100
		KNL1-WT	96	4	0	0	100				KNL1-WT	96	4	0	0	100
		KNL1-DPP1	95	4	0	1	100				KNL1-DPP1	95	4	0	1	100
Figure 4D	(the cumulative mitotic exit is calculated from 38-50 cells)
				KNL1-WT + BUBR1-WT			KNL1-DPP1 + BUBR1-WT			KNL1-WT + BUBR1-DCT-B56g			KNL1-DPP1 + BUBR1-DCT-B56g
			Time (min)	Exp 1	Exp 2	Exp 3	Exp 1	Exp 2	Exp 3	Exp 1	Exp 2	Exp 3	Exp 1	Exp 2	Exp 3
Please note:			0	0	0	0	0	0	0	0	0	0	0	0	0
			4	0	0	0	0	0	0	0	0	0	0	0	0
Data from Exp 1, 2 and 3			8	0	0	0	0	0	0	0	0	0	0	0	0
also included in Figure 3E			12	0	0	0	0	0	0	0	0	0	0	0	0
			16	0	0	2	0	0	0	2	0	2	2	0	2
			20	0	0	2	0	0	0	6	0	4	2	0	2
			24	8	2	8	0	0	2	8	2	6	2	0	2
			28	14	10	20	2	0	2	10	8	16	4	5.26316	6
			32	26	22	26	6	4	4	18	20	22	8	21.0526	18
			36	36	34	34	12	4	6	30	28	28	16	23.6842	24
			40	42	56	34	16	8	8	38	58	38	28	44.7368	28
			44	52	62	38	18	12	10	46	62	42	38	44.7368	30
			48	58	64	46	18	14	12	58	68	48	42	55.2632	32
			52	62	64	48	24	16	12	60	70	52	50	65.7895	34
			56	68	66	50	26	16	12	62	72	58	52	68.421	38
			60	72	70	50	28	16	12	68	76	62	54	71.0526	44
			64	74	76	52	28	16	12	72	84	64	62	73.6842	48
			68	74	76	52	30	16	14	72	84	66	68	78.9474	48
			72	76	76	54	30	16	16	76	88	66	70	78.9474	48
			76	76	76	54	34	16	16	76	88	66	70	81.579	48
			80	80	76	56	34	16	20	76	88	68	70	84.2105	52
			84	80	76	58	34	16	20	76	88	70	70	84.2105	56
			88	80	76	60	34	16	20	78	92	74	72	84.2105	58
			92	86	76	60	36	16	20	80	92	74	72	86.8421	58
			96	86	78	66	36	18	20	84	94	74	72	86.8421	58
			100	86	78	66	36	18	20	84	94	74	74	94.7368	60
			104	86	78	66	36	18	20	86	94	74	74	94.7368	62
			108	86	78	66	36	18	20	86	94	74	78	94.7368	66
			112	86	78	66	36	18	22	86	94	74	78	94.7368	66
			116	86	78	68	36	18	22	86	94	74	78	94.7368	66
			120	86	78	68	36	18	22	86	94	74	78	97.3684	68
			124	86	78	70	36	18	22	88	94	74	78	97.3684	68
			128	86	80	72	36	18	22	88	94	76	78	97.3684	68
			132	86	80	76	38	18	22	90	94	78	78	97.3684	68
			136	86	80	76	38	18	26	90	94	78	78	97.3684	68
			140	86	80	76	38	18	26	90	94	80	78	97.3684	68
			144	88	80	76	38	18	28	90	94	82	78	97.3684	70
			148	88	80	76	38	18	28	90	96	82	78	97.3684	70
			152	88	80	76	40	18	28	90	96	84	78	97.3684	70
			156	88	80	78	40	18	28	90	96	84	78	97.3684	70
			160	88	80	78	40	18	28	90	96	86	78	97.3684	70
			164	90	80	78	42	18	28	90	96	86	78	97.3684	72
			168	90	82	78	44	20	28	90	96	86	78	97.3684	72
			172	90	82	78	44	20	28	90	96	86	78	97.3684	74
			176	90	82	78	44	20	28	90	96	88	78	97.3684	74
			180	90	82	78	44	20	28	90	96	88	80	97.3684	74
			184	90	82	78	44	20	28	90	96	88	80	97.3684	76
			188	90	82	80	44	20	28	90	96	88	80	97.3684	76
			192	90	82	80	44	20	28	90	96	88	80	97.3684	76
			196	90	82	80	44	20	28	90	96	90	80	97.3684	76
			200	90	82	80	44	20	28	90	96	90	84	97.3684	76
			204	90	82	80	44	22	28	90	96	90	84	97.3684	76
			208	90	82	80	44	22	28	90	96	90	86	97.3684	76
			212	90	82	80	44	22	30	90	96	90	86	97.3684	76
			216	90	84	80	44	22	30	90	96	90	86	97.3684	76
			220	90	84	80	44	22	30	90	96	90	86	97.3684	76
			224	90	84	80	44	22	30	90	96	90	86	97.3684	76
			228	90	88	80	44	22	30	90	96	90	86	97.3684	78
			232	90	88	80	44	22	30	90	96	90	86	97.3684	78
			236	90	88	80	44	22	30	90	96	90	86	97.3684	78
			240	90	88	80	44	24	32	90	96	90	86	97.3684	78
			244	90	88	80	44	24	32	90	96	90	86	97.3684	78
			248	90	88	80	44	24	32	90	96	90	86	97.3684	78
			252	92	88	80	44	26	32	90	96	90	86	97.3684	78
			256	92	88	82	46	26	32	90	96	90	86	97.3684	78
			260	92	88	82	46	30	32	90	96	90	86	97.3684	78
			264	92	88	82	46	34	32	90	96	90	88	97.3684	78
			268	92	88	82	46	34	32	90	96	90	88	97.3684	78
			272	94	88	82	46	34	32	90	96	90	88	97.3684	78
			276	94	88	82	46	34	32	90	96	90	88	97.3684	78
			280	94	88	82	48	38	32	90	96	90	88	97.3684	78
			284	94	88	82	48	40	32	90	96	90	88	97.3684	80
			288	94	88	82	48	40	34	90	96	90	88	97.3684	80
			292	94	88	82	48	40	34	90	96	90	88	97.3684	80
			296	94	88	82	48	40	34	90	96	90	88	97.3684	80
			300	94	88	82	48	40	34	90	96	90	88	97.3684	80
			304	94	88	82	48	40	34	90	96	90	88	97.3684	80
			308	94	88	82	48	40	34	90	96	90	88	97.3684	80
			312	96	88	82	48	40	34	90	96	90	90	97.3684	80
			316	96	88	82	48	40	34	90	96	90	90	97.3684	80
			320	96	88	82	48	42	36	90	96	90	90	97.3684	80
			324	96	88	82	48	42	36	90	96	90	90	97.3684	80
			328	96	88	82	50	42	36	90	96	90	90	97.3684	82
			332	96	88	82	50	44	38	90	96	90	90	97.3684	82
			336	96	88	82	50	44	38	90	96	90	90	97.3684	82
			340	96	88	82	52	46	38	90	96	90	90	97.3684	82
			344	96	88	82	52	46	40	90	96	90	90	97.3684	82
			348	96	88	82	52	46	42	90	96	90	90	97.3684	82
			352	96	88	82	52	46	42	90	96	90	90	97.3684	82
			356	98	88	82	52	46	42	90	96	90	90	97.3684	82
			360	98	88	82	52	48	42	90	96	90	90	97.3684	82
			364	98	88	82	54	48	42	90	96	90	90	97.3684	82
			368	98	88	82	54	48	42	90	96	90	90	97.3684	84
			372	98	88	82	54	48	42	90	96	90	90	97.3684	84
			376	98	88	82	58	50	42	90	96	90	90	97.3684	84
			380	98	88	82	58	50	42	90	96	90	90	97.3684	84
			384	98	88	82	58	52	42	90	96	90	90	97.3684	84
			388	98	88	82	58	52	42	90	96	90	90	97.3684	84
			392	98	88	82	60	52	42	90	96	90	90	97.3684	84
			396	98	88	84	62	52	42	90	96	90	90	97.3684	84
			400	98	88	84	62	52	42	90	96	92	90	97.3684	84
Figure 4E	(the cumulative mitotic exit is calculated from 50 cells)
		KNL1-WT + BUBR1-WT			KNL1-DPP1 + BUBR1-WT			KNL1-WT + BUBR1-deP-PP2A			KNL1-DPP1 + BUBR1-deP-PP2A
	Time (min)	Exp 1	Exp 2	Exp 3	Exp 1	Exp 2	Exp 3	Exp 1	Exp 2	Exp 3	Exp 1	Exp 2	Exp 3
	0	0	0	0	0	0	0	0	0	0	0	0	0
	4	0	0	0	0	0	0	0	0	0	0	0	0
	8	0	0	0	0	0	0	0	0	0	0	0	0
	12	0	0	0	0	0	0	0	0	0	0	0	0
	16	2	0	0	0	0	2	0	0	2	4	0	2
	20	4	0	2	0	0	2	4	0	18	14	0	4
	24	8	0	4	0	0	2	20	12	28	22	0	14
	28	26	2	10	0	2	2	46	28	50	46	18	22
	32	42	4	20	0	4	4	68	42	60	60	24	24
	36	54	16	24	2	4	8	78	66	76	60	36	30
	40	58	24	28	2	6	10	82	78	78	60	48	40
	44	64	36	42	4	12	10	88	78	86	60	60	46
	48	68	44	46	6	12	12	88	82	88	62	62	46
	52	70	48	46	6	12	14	88	90	88	62	62	50
	56	74	48	50	8	12	14	92	94	88	64	62	52
	60	78	52	52	10	14	14	94	96	88	68	62	54
	64	78	60	52	14	14	16	94	96	88	70	64	54
	68	80	62	54	16	14	18	98	96	88	70	68	54
	72	80	62	56	16	14	20	100	96	88	72	68	56
	76	80	62	60	16	14	20	100	96	90	72	68	56
	80	80	66	64	16	14	20	100	98	92	74	70	56
	84	80	68	66	16	14	22	100	98	92	74	70	58
	88	80	68	68	16	14	22	100	98	92	74	70	60
	92	80	68	70	16	14	22	100	98	92	74	70	62
	96	80	70	70	16	14	22	100	98	92	74	70	62
	100	80	70	74	18	14	24	100	98	94	74	70	64
	104	80	72	74	18	14	24	100	98	94	78	70	64
	108	80	72	74	20	14	24	100	98	94	78	72	64
	112	80	72	74	22	14	24	100	98	94	78	72	66
	116	80	72	78	26	14	24	100	98	94	78	72	66
	120	82	72	78	26	16	26	100	98	94	80	72	68
	124	82	72	78	26	16	28	100	98	94	80	74	68
	128	82	72	80	30	16	28	100	98	94	80	74	68
	132	82	72	80	30	16	28	100	98	94	84	74	68
	136	82	74	80	30	16	28	100	98	94	84	74	68
	140	82	74	82	30	18	28	100	98	94	84	74	68
	144	82	76	82	30	22	30	100	98	94	84	74	68
	148	82	76	82	30	22	30	100	98	94	84	74	68
	152	82	78	86	30	22	30	100	98	94	84	74	68
	156	82	78	86	30	22	32	100	98	94	86	74	70
	160	82	80	86	32	26	32	100	98	94	86	74	72
	164	82	82	86	32	26	32	100	98	94	86	74	72
	168	82	82	86	32	26	32	100	98	94	88	76	72
	172	84	82	86	32	28	32	100	98	94	88	76	72
	176	86	82	86	32	28	34	100	98	94	88	76	74
	180	86	82	86	34	28	34	100	98	94	88	76	74
	184	86	82	86	36	30	34	100	98	94	90	78	74
	188	86	82	86	36	30	34	100	98	94	90	78	74
	192	86	82	86	38	30	34	100	98	96	90	78	76
	196	86	82	86	38	30	36	100	98	96	92	80	76
	200	86	82	86	38	30	36	100	98	96	94	82	78
	204	86	82	86	38	32	38	100	98	96	94	82	78
	208	88	82	86	40	34	38	100	98	96	94	82	78
	212	88	82	86	40	34	40	100	98	96	94	84	78
	216	88	82	86	40	34	40	100	98	96	94	84	78
	220	88	84	86	40	34	40	100	98	96	94	84	78
	224	88	84	86	40	36	40	100	98	96	94	84	78
	228	88	86	86	40	36	40	100	98	98	94	84	78
	232	88	86	86	42	36	40	100	98	98	94	84	78
	236	88	86	86	42	36	40	100	98	98	94	84	78
	240	88	86	88	44	36	40	100	98	98	94	84	78
	244	88	86	88	44	36	42	100	98	98	94	84	78
	248	88	86	88	46	36	42	100	98	98	96	84	78
	252	88	86	88	46	36	42	100	98	98	96	88	78
	256	88	86	88	46	36	42	100	98	98	96	90	78
	260	88	86	88	46	36	42	100	98	98	96	90	78
	264	88	86	88	46	36	42	100	98	98	96	92	78
	268	88	88	88	46	38	44	100	98	98	96	92	78
	272	88	88	88	46	40	44	100	98	98	96	92	78
	276	88	88	88	50	40	44	100	98	98	96	92	78
	280	88	88	88	50	40	44	100	98	98	96	92	78
	284	88	88	88	50	40	44	100	98	98	96	92	78
	288	88	88	88	50	40	46	100	98	98	96	92	78
	292	88	88	88	50	40	46	100	98	98	96	92	78
	296	88	88	88	50	40	46	100	98	98	96	94	78
	300	88	88	88	50	40	46	100	98	98	96	94	78
	304	88	88	88	50	40	46	100	98	98	96	94	78
	308	88	88	88	50	40	46	100	98	98	96	94	78
	312	88	90	88	50	40	50	100	98	98	96	94	78
	316	88	90	88	50	40	52	100	98	98	96	94	80
	320	88	90	88	52	40	52	100	98	98	96	94	80
	324	88	90	88	52	40	52	100	98	98	96	94	80
	328	88	90	88	52	40	52	100	98	98	96	94	80
	332	88	90	88	52	42	52	100	98	98	96	94	80
	336	88	90	88	52	42	52	100	98	98	96	94	80
	340	88	90	88	52	42	52	100	98	98	96	94	80
	344	88	90	88	54	44	52	100	98	98	96	96	80
	348	90	90	88	54	44	52	100	98	98	96	96	80
	352	90	90	88	54	44	52	100	98	98	96	96	80
	356	90	90	88	54	44	52	100	98	98	96	96	80
	360	90	90	88	54	44	52	100	98	98	96	96	80
	364	90	90	88	54	44	52	100	98	98	96	96	80
	368	90	90	88	56	46	52	100	98	98	96	96	80
	372	90	90	88	56	46	52	100	98	98	96	96	80
	376	90	92	88	56	48	54	100	98	98	96	96	80
	380	90	92	88	58	48	56	100	98	98	96	96	82
	384	90	94	88	58	48	56	100	98	98	96	96	84
	388	90	94	90	58	48	56	100	98	98	96	96	84
	392	90	94	90	60	48	56	100	98	98	96	96	84
	396	90	94	90	60	48	56	100	98	98	96	96	84
	400	90	94	90	60	48	58	100	98	98	96	96	84

## Sheet: Figure 5
Figure 5B	(for each experiment the average values are displayed from 10 cells below)
KNL1-pMELT
MPS1 inhibition
Simulated data		WT 0min	WT 2.5min	WT 5min	WT 10min	WT 20min	WT 30min	DPP2A 0min	DPP2A 2.5min	DPP2A 5min	DPP2A 10min	DPP2A 20min	DPP2A 30min	DPP1 0min	DPP1 2.5min	DPP1 5min	DPP1 10min	DPP1 15min	DPP1 30min
		1	0.582	0.362	0.161	0.046	0.018	1.503	1.392	1.289	1.106	0.815	0.601	1.247	0.97	0.79	0.57	0.442	0.254
Real data from Figure 1C and 1D		WT 0min	WT 2.5min	WT 5min	WT 10min	WT 20min	WT 30min	DPP2A 0min	DPP2A 2.5min	DPP2A 5min	DPP2A 10min	DPP2A 20min	DPP2A 30min	DPP1 0min	DPP1 2.5min	DPP1 5min	DPP1 10min	DPP1 15min	DPP1 30min
	Exp 1	1	0.1578	0.0782	0.0583	0.0831	0.093	1.8989	1.1254	1.0781	0.879	0.5986	0.6283	2.4242	2.1535	2.4697	2.2397	1.6142	1.2707
	Exp 2	1	0.4243	0.2076	0.1161	0.101	0.0543	1.4749	1.6995	1.6971	1.2991	1.0438	0.4835	1.8795	1.6696	2.0123	1.8755	1.4028	0.9172
	Exp 3	1	0.3935	0.24	0.1057	0.0434	0.048	1.2356	1.7734	1.5207	1.5579	0.6812	1.173	1.6325	2.3664	1.9038	1.3938	1.1271	1.6038
Figure 5C	(for each experiment the average values are displayed from 10 cells below)
KNL1-pMELT
MPS1 + AurB inhibition
Simulated data		WT 0min	WT 2.5min	WT 5min	WT 10min	WT 20min	WT 30min	DPP2A 0min	DPP2A 2.5min	DPP2A 5min	DPP2A 10min	DPP2A 20min	DPP2A 30min	DPP1 0min	DPP1 2.5min	DPP1 5min	DPP1 10min	DPP1 15min	DPP1 30min
		1	0.327	0.085	0.006	0	0	1.503	0.755	0.206	0.015	0	0	1.247	0.97	0.79	0.57	0.442	0.254
Real data from Figure 1E and 1F		WT 0min	WT 2.5min	WT 5min	WT 10min	WT 20min	WT 30min	DPP2A 0min	DPP2A 2.5min	DPP2A 5min	DPP2A 10min	DPP2A 20min	DPP2A 30min	DPP1 0min	DPP1 2.5min	DPP1 5min	DPP1 10min	DPP1 15min	DPP1 30min
	Exp 1	1	0.0817	0.0268	0.0272	0.0087	0.0042	1.70534	0.3248	0.1387	0.0249	0.0263	0.0126	2.3171	1.9105	1.6686	1.33	1.005	0.7878
	Exp 2	1	0.1564	0.0366	0.0268	0.0136	0.0066	1.6089	0.5342	0.1475	0.0214	0.0173	0.0052	1.1362	1.5953	1.3453	0.9475	1.4249	0.7041
	Exp 3	1	0.2034	0.0472	0.0305	0.0269	0.0162	1.7715	0.6646	0.1851	0.029	0.0177	0.0213	2.4518	2.3201	1.9631	1.3631	0.8096	1.1131
Figure 5G	(for each experiment the average values are displayed from 10 cells below)
pDNC80 (pSer55)
Simulated data		BubR1 WT	DPP2A	DPP1
		1	3.17	1.65
Real data from Figure 1B		BUBR1-WT	BUBR1-DPP2A	KNL1-DPP1
	Exp 1	1	2.24579	1.39902
	Exp 2	1	3.97357	0.762849
	Exp 3	1	2.407	0.917
	Exp 4	1	2.185	0.98

## Sheet: Figure S2
Figure S2A	(for each experiment the average values are displayed from 9-10 cells below and raw data points from each experiment are displayed to the right)
RFP-PP1g/CenpC
		BUBR1-WT	BUBR1-DCT	BUBR1-DCT-PP1:KNL1	BUBR1-DCT-KNL1				BUBR1-WT	BUBR1-DCT	BUBR1-DCT-PP1:KNL1	BUBR1-DCT-KNL1
	Exp 1	1	0.848148	1.42004	0.683938			Exp 1	1.11416	1.0467	1.55379	0.991494
	Exp 2	1	0.575551	1.00001	0.622531				1.732	1.40639	1.67465	0.43531
	Exp 3	1	0.390698	0.629257	0.34779				1.10341	0.484904	0.266213	0.971529
									1.93789	1.99949	2.19387	0.289081
									0.767324	0.323081	3.34697	0.566072
									1.02774	1.0092	2.16755	0.494469
t test with Welch's correction		p Value							0.160993	0.629478	0.684942	1.04207
	BUBR1-WT vs BUBR1-DCT	0.0022	**						0.377159	0.384349	0.51506	0.876343
	BUBR1-WT vs BUBR1-DCT-PP1:KNL1	0.915	ns						0.898765	0.733328	0.86635	0.497569
									0.880566	0.46456	0.931004	0.675444
								Exp 2	0.400129	0.358222	1.86681	0.724423
									1.78225	0.370037	1.14929	0.511132
									0.509315	0.543173	0.883037	0.829404
									0.980852	0.437551	0.511314	0.864911
									0.959725	0.480911	0.540195	0.105994
									1.02166	0.724572	0.72602	0.469588
									1.14641	1.63164	0.723407	0.905209
									0.909589	0.467457	0.764945	0.418408
										0.382379	0.905306	0.835845
									1.29008	0.359567	1.92982	0.560398
								Exp 3	1.29808	0.242496	0.724507	0.061589
									1.35893	0.082982	0.944102	0.198094
									0.399092	0.111877	0.717449	0.368356
									1.92681	0.293134	0.5836	0.256243
									0.953676	0.160972	0.928107	0.307057
									0.725516	0.208319	0.663487	0.046141
									0.431114	1.47708	0.49091	0.090635
									1.07767	0.244484	0.471938	1.1987
									1.21527	0.969226	0.384239	0.416694
									0.613842	0.116416	0.384231	0.534396
Figure S2B	(for each experiment the average values are displayed from 20 cells below and raw data points from each experiment are displayed to the right)
mCherry-B56g/CenpC
		BUBR1-WT	BUBR1-DCT	BUBR1-DCT-PP1:KNL1	BUBR1-DCT-KNL1				WT-BubR1	dCT-BubR1	NT2A-BubR1	NT4A-BubR1
	Exp 1	1	0.551026	0.436146	0.6576			Exp 1	1.02812	0.331765	0.384707	0.374836
	Exp 2	1	0.770318	0.518118	0.525599				1.28958	0.780397	0.564	0.698321
	Exp 3	1	0.660539	0.492919	0.703748				1.18112	0.177396	0.480154	1.49041
	Exp 4	1	0.672294	0.495468	0.90934				1.56496	0.320805	0.170715	0.358909
									1.28682	0.262433	0.353519	1.0627
									1.10404	0.579339	0.307391	0.604112
									0.767508	0.265428	0.133685	0.462931
t test with Welch's correction		p Value							1.00919	0.328097	0.587794	0.388201
	BUBR1-WT vs BUBR1-DCT	0.0049	**						0.684488	0.627087	0.581631	0.661702
	BUBR1-WT vs BUBR1-DCT-PP1:KNL1	<0.0001	****						0.936369	0.485511	0.512665	0.567908
	BUBR1-DCT vs BUBR1-DCT:KNL1	0.7121	ns						0.472654	0.429774	0.307596	0.515451
									0.643859	0.184711	0.143984	0.721871
									0.567524	0.591104	0.544479	0.21889
									1.2332	1.8817	0.820653	0.711691
									1.24859	0.070972	0.394357	0.835492
									1.24329	0.803773	0.267848	0.090656
									0.916791	1.43671	0.50466	0.619446
									0.969711	0.502708	0.922471	0.717491
									0.852452	0.605383	0.214058	0.189728
									0.999726	0.355421	0.526557	1.86126
								Exp 2	0.428493	0.316654	0.842275	0.258214
									0.993138	0.309343	0.429077	0.552027
									0.454234	0.613683	0.386191	0.872117
									0.455322	0.206067	1.1287	0.251402
									1.54398	0.298192	1.16382	0.422223
									1.90933	0.425586	0.922331	0.629531
									1.14933	0.115405	0.148606	0.955669
									1.3907	0.575395	1.1796	0.648705
									0.820118	0.285272	0.190953	0.455825
									0.977683	1.86601	0.303419	0.524835
									2.27011	0.419512	0.605093	0.43846
									1.33159	1.85865	0.12409	0.265326
									0.264649	0.506137	0.236479	0.415779
									1.61199	1.65369	0.126035	0.324511
									1.56478	0.6029	0.456035	1.97069
									0.361281	0.965331	0.353076	0.08543
									0.663273	2.65126	0.970376	0.24706
									0.581485	1.01798	0.144788	0.247195
									0.79124	0.441325	0.368346	0.650696
									0.437265	0.277964	0.283064	0.296285
								Exp 3	0.51448	0.812299	0.583965	0.523136
									0.505857	1.3358	0.140499	0.910723
									0.775174	0.705359	0.226668	0.698437
									1.28056	0.140536	0.588302	0.217593
									0.514741	0.112392	0.325629	0.908366
									1.36225	0.867971	0.281779	0.138615
									1.29659	1.08888	0.507474	0.723044
									0.568438	0.450018	0.566238	0.469183
									0.235601	0.576984	0.106809	0.593293
									0.825755	0.992022	0.527375	1.05172
									2.82402	0.180363	0.893312	1.45297
									1.18321	0.903115	0.1873	1.36017
									1.07124	0.267283	0.480939	0.573771
									0.931566	0.569598	0.865144	0.149755
									1.17684	0.431945	1.04748	0.891475
									0.531666	0.97012	0.239355	1.00316
									0.698698	0.114657	0.753447	0.73777
									1.1137	0.66736	0.531706	0.361705
									1.43783	0.494862	0.31684	0.723166
									1.15179	1.52922	0.688112	0.586914
								Exp 4	0.477638	0.279512	0.634049	0.928399
									0.19715	0.531412	0.198005	0.804179
									0.724202	0.525353	0.476225	0.923163
									1.12676	0.69977	0.893855	0.162827
									0.298108	0.368062	0.169158	0.646502
									1.36335	0.199824	0.464725	1.28314
									0.926548	0.286379	0.211526	0.997275
									1.13643	0.757854	0.661737	0.883723
									0.331796	0.444737	0.267114	0.512999
									1.37555	0.201005	0.409235	0.644318
									0.199072	0.111407	0.407019	0.443742
									1.66844	0.548247	0.342165	1.79222
									0.87182	0.612224	0.311503	0.84175
									2.99775	1.71755	1.10926	0.624329
									1.18746	2.10034	0.48636	0.74267
									1.68173	0.123444	1.07277	0.474285
									0.519734	0.404137	0.513243	3.19395
									1.20652	0.205335	0.526642	0.864852
									1.23235	0.857589	0.433693	1.05599
									0.477602	2.4717	0.321071	0.366492

## Sheet: Figure S3
Figure S3D	(for each experiment the average values are displayed from 10 cells below and raw data points from each experiment are displayed to the right)
MPS1 inhibition
BUBR1/YFP-KNL1
		KNL1-WT 0min	KNL1-WT 2.5min	KNL1-WT 5min	KNL1-WT 30min	KNL1-DNT 0min	KNL1-DNT 2.5min	KNL1-DNT 5min	KNL1-DNT 30min	KNL1-DNT-PP1mid 0min	KNL1-DNT-PP1mid 2.5min	KNL1-DNT-PP1mid 5min	KNL1-DNT-PP1mid 30min			KNL1-WT 0min	KNL1-WT 2.5min	KNL1-WT 5min	KNL1-WT 30min	KNL1-DNT 0min	KNL1-DNT 2.5min	KNL1-DNT 5min	KNL1-DNT 30min	KNL1-DNT-PP1mid 0min	KNL1-DNT-PP1mid 2.5min	KNL1-DNT-PP1mid 5min	KNL1-DNT-PP1mid 30min
	Exp 1	1	0.267641	0.0974511	0.107832	1.90817	1.64338	1.12867	0.899809	1.53809	0.241373	0.0556455	0.122263		Exp 1	1.08739	0.18555	0.0560556	-0.02491	2.10084	0.852065	0.723515	0.124119	1.06362	0.0883496	0.139245	-0.02567
	Exp 2	1	0.235975	0.0901955	0.0528662	1.42966	1.05305	0.822387	0.503847	1.21513	0.184394	0.0615494	0.0359815			1.05256	0.480348	0.0486438	0.133077	2.42362	0.901151	0.639959	2.26302	1.07818	0.506676	0.064966	0.022013
	Exp 3	1	0.161917	0.0408396	0.0340295	1.82479	1.12495	0.905111	0.396645	1.03143	0.205025	0.0413414	0.0251027			0.960811	0.0521797	0.0498193	0.014471	2.02192	2.19896	1.34184	2.03499	1.79227	0.0973574	0.082621	0.016792
	Exp 4	1	0.135747	0.134849	0.0897543	1.64066	1.14472	0.789833	0.90481	1.26059	0.0954793	0.075176	0.0600427			0.9917	0.228898	0.0227177	0.792859	1.93974	1.15254	1.48108	2.29905	1.27045	0.0919522	0.004913	0.286989
																0.976381	0.977278	0.095374	0.025065	2.34124	2.52729	1.258	0.260303	1.80039	0.388202	0.036607	0.028317
																0.872607	0.0752042	0.0251798	0.008833	2.13176	1.17272	0.584624	0.242831	1.58798	0.139338	0.046748	0.026555
																1.06265	0.2222	0.16139	0.007626	0.92711	1.93511	1.26051	0.579148	1.13384	0.0886103	0.042589	0.019081
																0.909798	0.200911	0.0245695	0.028203	1.49326	2.1684	1.45598	0.820477	1.42197	0.142256	0.072636	0.036658
																1.27777	0.0526683	0.06989	0.038846	2.21096	2.0026	1.369	0.135821	1.73881	0.117606	0.05464	0.226186
																0.808341	0.201169	0.420871	0.054245	1.4913	1.52299	1.17221	0.23833	2.49338	0.753386	0.01149	0.585709
															Exp 2	1.13071	0.143488	0.0678085	0.072261	1.25284	1.17277	0.528903	0.226612	1.1964	0.197111	0.037578	0.055853
																0.95472	0.235745	0.0942845	0.029318	1.43877	1.07088	0.616513	0.4261	1.1307	0.095207	0.047747	0.024903
																0.834295	0.134209	0.0475011	0.012504	1.50844	1.25283	1.15403	0.203199	0.962416	0.0911329	0.058338	0.011275
																0.905461	0.280734	0.19494	0.021455	1.37062	0.707899	0.974423	0.860825	1.29228	0.0992554	0.045643	0.088391
																1.07841	0.140807	0.0458528	0.035761	1.60969	0.794644	0.88387	0.441437	1.52233	0.500701	0.034202	0.029059
																1.33907	0.194322	0.199673	0.01751	1.58021	1.19564	1.18181	0.13636	1.07884	0.0492498	0.015795	0.040147
																1.09173	0.4826	0.016024	0.052323	1.41089	0.841672	1.08345	0.277894	1.06545	0.213153	0.058236	0.027455
																0.989257	0.300349	0.0579553	0.022235	1.14479	1.26957	0.547478	0.5534	1.1442	0.377187	0.185947	0.033831
																0.935428	0.184852	0.117512	0.050152	1.47507	1.32379	0.769037	1.39429	1.18464	0.0822959	0.074581	0.028023
																0.740928	0.262644	0.0604047	0.215143	1.50533	0.900843	0.484355	0.518352	1.57402	0.138646	0.057427	0.020878
															Exp 3	1.13566	0.216999	0.0296076	0.121017	1.97231	0.872342	0.403786	1.03317	1.08385	0.191047	0.016437	-0.00549
																1.53219	0.081368	0.0534321	0.012255	1.85136	1.41001	0.923639	1.18047	1.67666	0.567847	0.036449	0.040379
																1.00719	0.176558	0.0482544	0.026254	1.9024	1.4593	0.626557	0.29179	1.17769	0.130777	0.030856	0.060688
																1.12637	0.255121	0.0564114	0.050058	2.38605	1.36183	0.269715	0.0633761	0.99036	0.370173	0.020411	0.013046
																0.724833	0.0724223	0.0525995	0.021519	1.80645	1.3367	1.61812	0.120711	0.81476	0.0361741	0.04986	0.003877
																0.692607	0.132452	0.0431858	0.018641	1.86837	1.47113	0.747645	0.126504	0.672636	0.234843	0.007667	0.035715
																0.724322	0.304862	0.0351915	0.044731	2.36165	0.927689	1.28111	0.116233	0.673785	0.0609059	0.021279	0.045722
																1.00995	0.160607	0.0398135	0.008896	1.46575	0.76692	1.00386	0.0738762	1.04887	0.165461	0.014002	0.048286
																1.16338	0.0921038	0.0280619	0.015729	1.49004	0.764033	1.39832	0.864454	1.00582	0.238319	0.018544	0.007014
																0.883485	0.126679	0.0218386	0.021195	1.14355	0.879575	0.778365	0.0958613	1.1699	0.0546989	0.197909	0.00179
															Exp 4	0.922949	0.407095	0.476873	0.230457	2.20266	2.31962	0.987827	1.59748	0.955317	0.0500583	0.062311	0.027344
																0.913787	0.161162	0.0491064	0.115104	1.74375	0.348572	1.39531	0.119801	1.93082	0.121657	0.078585	0.123543
																0.911142	0.0682206	0.057364	0.035239	1.52804	0.799921	0.822528	1.64522	1.21621	0.185275	0.054675	0.027465
																0.763023	0.12787	0.0645423	0.087267	1.17137	1.08134	0.724897	0.20095	0.883116	0.0994633	0.0751	0.056066
																0.955519	0.175644	0.0824382	0.027758	2.5568	0.982363	0.71351	2.10962	1.02928	0.0626348	0.0288	0.085213
																0.81141	0.106074	0.0583952	0.044286	1.62967	0.92521	0.494813	0.129	1.5838	0.107627	0.049302	0.098356
																1.56861	0.0814082	0.104636	0.208393	1.87944	1.08227	0.253254	1.36741	1.09632	0.111792	0.050475	0.0069
																1.10158	0.0542915	0.0972951	0.064015	1.69652	1.87756	0.74746	1.32828	1.30801	0.126993	0.179504	0.041387
																1.1994	0.119108	0.320654	0.064902	0.844085	1.16627	1.15425	0.255888	1.34061	0.0857063	0.059527	0.058942
																0.852575	0.0565998	0.0371893	0.020122	1.15424	0.864062	0.604482	0.294452	1.26242	0.00358644	0.113481	0.075211
Figure S3E	(for each experiment the average values are displayed from 10 cells below and raw data points from each experiment are displayed to the right)
MPS1 inhibition
BUB1/YFP-KNL1
		KNL1-WT 0min	KNL1-WT 2.5min	KNL1-WT 5min	KNL1-WT 30min	KNL1-DNT 0min	KNL1-DNT 2.5min	KNL1-DNT 5min	KNL1-DNT 30min	KNL1-DNT-PP1mid 0min	KNL1-DNT-PP1mid 2.5min	KNL1-DNT-PP1mid 5min	KNL1-DNT-PP1mid 30min			KNL1-WT 0min	KNL1-WT 2.5min	KNL1-WT 5min	KNL1-WT 30min	KNL1-DNT 0min	KNL1-DNT 2.5min	KNL1-DNT 5min	KNL1-DNT 30min	KNL1-DNT-PP1mid 0min	KNL1-DNT-PP1mid 2.5min	KNL1-DNT-PP1mid 5min	KNL1-DNT-PP1mid 30min
	Exp 1	1	0.224386	0.0830898	0.0581824	1.83649	1.42002	0.812128	0.558658	1.55681	0.184819	0.0430964	0.0695845		Exp 1	1.10769	0.148763	0.0450034	0.011889	2.19483	0.885331	0.580934	0.0883482	1.23124	0.0549122	0.063811	0.015679
	Exp 2	1	0.165254	0.0581693	0.03506	1.58312	1.15807	0.566624	0.334071	1.31372	0.138613	0.0483448	0.026612			1.078	0.447473	0.037734	0.053307	2.72728	0.584116	0.500428	1.71086	1.29192	0.351245	0.019929	0.030858
	Exp 3	1	0.131232	0.0429999	0.0301271	1.98298	1.03904	0.894453	0.367672	1.09116	0.18297	0.0311705	0.0227992			1.0499	0.075675	0.0459547	0.025652	1.78251	2.02346	0.865608	1.06687	1.26094	0.0729055	0.05178	0.015135
	Exp 4	1	0.101744	0.0953428	0.0505548	1.67536	1.06069	0.69889	0.610509	1.15911	0.068229	0.0538337	0.0349516			1.41267	0.147549	0.0458393	0.282385	1.98882	0.881521	0.845166	1.38917	1.50318	0.0915472	0.029951	0.12953
																0.948694	0.73674	0.0862903	0.018004	1.88144	2.21855	0.949605	0.192765	1.6695	0.412567	0.032644	0.014433
																0.825452	0.0636768	0.044871	0.079439	2.02844	1.13187	0.485814	0.148427	1.89952	0.123201	0.067715	0.023043
																1.08358	0.208081	0.0991719	0.019593	1.18022	2.08373	0.785062	0.269869	1.31002	0.0936787	0.046237	0.015523
																0.712858	0.189755	0.0499959	0.03105	1.68059	1.62096	1.08285	0.504313	1.53284	0.153959	0.063268	0.026996
																1.11833	0.0636575	0.0737067	0.031972	1.55128	1.31303	1.03057	0.0919101	1.9366	0.119467	0.022228	0.076853
																0.662843	0.162489	0.302331	0.028533	1.34946	1.45761	0.995242	0.124048	1.93235	0.374707	0.033401	0.347795
															Exp 2	1.18064	0.0873218	0.0543513	0.026313	1.54206	1.50303	0.383129	0.14911	1.25468	0.147414	0.03795	0.037564
																0.888133	0.233345	0.0651911	0.012471	1.48718	1.15655	0.3426	0.312062	1.2208	0.0733528	0.031422	0.031161
																0.849318	0.0824133	0.0338146	0.018449	1.66978	1.20516	0.867421	0.0970271	1.38914	0.0587076	0.031251	0.024394
																1.1649	0.164935	0.0812427	0.016883	1.66351	0.644014	0.598207	0.665485	1.49782	0.0764279	0.032093	0.023487
																1.21325	0.129281	0.042754	0.03317	1.65039	0.733097	0.589465	0.180286	1.73929	0.420687	0.004498	0.023305
																1.35836	0.122839	0.132768	0.022481	1.72518	1.30651	0.88478	0.0950547	1.25882	0.053807	0.016401	0.014406
																0.956917	0.337405	0.0120855	0.039099	1.44094	0.931091	0.828921	0.107581	1.01232	0.121637	0.05933	0.023816
																1.14068	0.137971	0.0460043	0.01621	1.52205	1.53758	0.344293	0.393496	1.11129	0.243698	0.128922	0.020484
																0.688356	0.176561	0.0603336	0.028401	1.57559	1.74511	0.459069	1.12274	1.13985	0.0929836	0.077118	0.024001
																0.559445	0.180466	0.0531472	0.137123	1.55453	0.818544	0.368354	0.217868	1.51314	0.0974119	0.064463	0.043502
															Exp 3	1.02693	0.176345	0.079955	0.081946	2.11068	0.968398	0.43591	1.04278	1.5107	0.217667	0.013013	0.001945
																1.46784	0.0764804	0.0315093	0.009058	2.1391	1.20268	0.986922	1.27615	1.2655	0.504836	0.028234	0.017914
																0.765897	0.152729	0.0315116	0.025542	2.05225	1.02011	0.636391	0.238949	1.1642	0.0996204	0.018196	0.034292
																1.05651	0.190832	0.0642853	0.041314	2.8409	1.04853	0.261167	0.0485595	1.13804	0.305919	0.015094	0.033502
																0.924995	0.0500439	0.0425807	0.028434	1.96466	1.03202	1.60683	0.0860656	1.27277	0.0472695	0.039824	0.001332
																0.748358	0.114848	0.050557	0.021055	1.97602	1.2828	0.663349	0.0887814	0.742645	0.193722	0.016985	0.0434
																0.933463	0.256191	0.0349607	0.040541	2.35144	0.959246	1.34618	0.0739074	0.86981	0.0377372	0.020064	0.037214
																1.07302	0.145948	0.0379539	0.012195	1.59912	0.991673	0.882696	0.0699359	0.990501	0.16256	0.0177	0.036229
																1.08538	0.0808517	0.0254286	0.020142	1.61227	0.838785	1.48399	0.693762	0.965453	0.214128	0.010242	0.009267
																0.917608	0.068048	0.0312567	0.021044	1.18333	1.04619	0.641093	0.057832	0.991996	0.046238	0.132353	0.012897
															Exp 4	1.06087	0.347545	0.387049	0.149436	2.39567	2.0724	0.719681	0.885631	0.807963	0.0291798	-0.00205	0.026669
																0.882544	0.120612	0.0224268	0.049451	1.61989	0.324758	1.31936	0.0730352	1.87698	0.0995924	0.061673	0.025066
																0.815053	0.0620379	0.0320267	0.056044	1.37455	0.951233	0.752291	1.03648	0.908197	0.078031	0.044865	0.01929
																0.734013	0.0566217	0.0332372	0.032394	1.21939	1.17217	0.623922	0.0979672	0.944877	0.0652316	0.056665	0.055361
																1.05857	0.117651	0.0771937	0.023936	2.71357	1.0478	0.549631	1.69762	0.929424	0.101243	0.024311	-0.00349
																0.735645	0.10243	0.036571	0.015149	1.6502	0.912566	0.365248	0.0679402	1.30696	0.0289216	0.044266	0.026319
																1.55513	0.0358643	0.0575601	0.110014	2.13819	0.865172	0.267502	0.966091	0.909019	0.0981614	0.043315	0.065771
																1.21254	0.0627116	0.108891	0.011536	1.64639	1.50858	0.716621	0.99593	1.24913	0.0783784	0.133157	0.053602
																1.26938	0.0627161	0.20153	0.036595	0.782414	1.11785	1.18988	0.140572	1.56458	0.0820204	0.04827	0.061001
																0.676255	0.0492469	-0.00305792	0.020993	1.21333	0.63436	0.484764	0.143822	1.09395	0.0215306	0.083865	0.019927
Figure S3F	(the cumulative mitotic exit is calculated from 50 cells)
		KNL1-WT			KNL1-DNT			KNL1-DNT-PP1mid
	Time (min)	Exp 1	Exp 2	Exp 3	Exp 1	Exp 2	Exp 3	Exp 1	Exp 2	Exp 3
	0	0	0	0	0	0	0	0	0	0
	4	0	0	0	0	0	0	0	0	0
	8	0	0	0	0	0	0	0	0	0
	12	0	0	0	0	0	0	0	0	0
	16	4	0	0	0	0	0	0	0	0
	20	8	0	0	0	0	0	0	0	2
	24	10	2	6	2	0	0	2	4	10
	28	18	8	6	2	0	0	6	6	14
	32	24	12	20	2	0	0	16	10	24
	36	28	22	20	2	2	0	22	16	26
	40	36	22	22	4	2	0	34	24	32
	44	46	24	24	6	2	0	36	26	36
	48	50	24	26	6	2	0	38	30	36
	52	50	24	28	6	2	0	44	32	38
	56	50	26	32	6	2	0	46	36	40
	60	50	28	32	6	2	2	46	38	40
	64	50	30	32	6	2	2	48	38	40
	68	50	30	32	8	2	2	48	38	40
	72	52	30	32	8	2	2	48	40	40
	76	52	30	32	8	4	2	48	40	40
	80	52	30	32	8	6	2	48	40	40
	84	52	30	32	8	6	2	48	40	42
	88	52	32	32	8	6	2	48	40	42
	92	52	34	32	8	6	2	48	40	42
	96	52	34	32	8	6	2	48	40	42
	100	52	34	32	8	6	2	48	40	42
	104	52	34	32	8	6	2	48	40	42
	108	52	34	32	8	6	2	48	40	42
	112	52	34	32	8	6	2	48	40	42
	116	52	34	32	8	6	2	48	40	44
	120	52	34	32	8	6	2	48	40	44
	124	52	34	32	8	6	2	48	42	46
	128	52	34	32	8	6	2	48	42	48
	132	52	34	34	8	6	2	48	42	48
	136	52	34	34	8	6	2	48	42	48
	140	52	34	34	8	6	2	48	42	48
	144	52	36	34	8	6	2	48	42	48
	148	52	36	34	8	6	4	48	42	48
	152	52	36	34	8	6	4	48	42	50
	156	52	36	34	8	6	6	48	42	50
	160	52	36	34	8	6	6	48	42	50
	164	52	36	34	8	6	6	48	42	50
	168	52	36	34	8	6	8	48	42	50
	172	52	38	34	8	8	8	48	42	50
	176	52	38	34	8	8	10	48	42	50
	180	52	38	34	8	8	10	48	42	50
	184	52	38	34	8	8	10	48	42	50
	188	52	38	34	8	8	10	48	42	50
	192	52	38	34	8	8	10	48	42	50
	196	52	38	34	8	8	10	48	42	50
	200	52	38	34	8	8	10	48	42	50
	204	52	40	34	8	8	10	48	42	50
	208	54	40	36	8	8	10	48	42	50
	212	54	40	36	8	10	10	48	42	50
	216	54	40	36	8	10	10	48	44	50
	220	54	40	36	8	10	10	48	44	50
	224	54	40	36	8	10	10	48	44	50
	228	54	40	36	8	10	10	50	46	52
	232	54	42	36	8	10	10	50	50	52
	236	54	42	36	8	10	10	50	50	52
	240	54	42	36	8	10	10	50	50	52
	244	54	42	36	8	10	10	50	50	52
	248	54	42	38	8	10	10	50	50	52
	252	54	42	38	8	10	12	50	50	52
	256	54	42	38	10	10	12	50	50	52
	260	54	42	38	10	10	12	50	50	54
	264	54	42	38	10	10	12	50	52	54
	268	54	44	38	10	10	12	50	52	54
	272	54	44	38	10	10	12	50	54	54
	276	54	44	40	10	10	12	50	54	54
	280	54	50	40	10	10	12	50	54	54
	284	54	50	42	10	10	14	50	54	54
	288	54	54	42	10	10	14	50	54	54
	292	54	54	42	10	10	14	50	56	54
	296	54	54	42	10	12	14	50	56	54
	300	56	54	42	12	12	14	52	56	54
	304	56	54	42	12	14	14	52	56	56
	308	56	54	42	12	18	14	52	58	56
	312	56	54	42	12	18	14	52	58	56
	316	56	54	42	12	18	14	52	58	56
	320	56	54	42	12	18	14	52	58	56
	324	56	54	42	12	18	14	54	60	56
	328	56	56	42	12	18	14	54	60	58
	332	56	56	42	12	18	16	54	62	60
	336	56	56	42	12	18	16	54	62	60
	340	56	58	42	12	18	18	54	62	60
	344	56	60	42	12	18	18	54	62	60
	348	56	60	42	12	20	18	54	62	60
	352	56	60	42	12	20	18	54	62	60
	356	56	60	42	14	20	18	54	62	60
	360	58	60	42	14	20	18	54	62	60
	364	58	62	42	14	20	22	54	62	60
	368	58	62	42	14	20	22	54	62	62
	372	58	62	42	14	20	24	54	62	64
	376	58	66	42	14	22	24	54	62	64
	380	58	66	42	14	22	24	54	62	64
	384	58	66	44	14	22	24	54	62	64
	388	58	66	44	14	22	24	54	62	64
	392	58	68	44	14	22	24	54	62	64
	396	58	68	44	14	22	24	54	62	64
	400	58	68	44	14	22	26	54	62	64
Figure S3G	(for each experiment the average values are displayed from 10 cells below and raw data points from each experiment are displayed to the right)
AurB inhibition
BUBR1/YFP-KNL1
		KNL1-WT 0min	KNL1-WT 2.5min	KNL1-WT 5min	KNL1-WT 30min	KNL1-DNT 0min	KNL1-DNT 2.5min	KNL1-DNT 5min	KNL1-DNT 30min	KNL1-DNT-PP1mid 0min	KNL1-DNT-PP1mid 2.5min	KNL1-DNT-PP1mid 5min	KNL1-DNT-PP1mid 30min			KNL1-WT 0min	KNL1-WT 2.5min	KNL1-WT 5min	KNL1-WT 30min	KNL1-DNT 0min	KNL1-DNT 2.5min	KNL1-DNT 5min	KNL1-DNT 30min	KNL1-DNT-PP1mid 0min	KNL1-DNT-PP1mid 2.5min	KNL1-DNT-PP1mid 5min	KNL1-DNT-PP1mid 30min
	Exp 1	1	0.389493	0.29626	0.466103	1.37283	1.2678	1.10699	1.08728	0.853595	0.4499	0.365943	0.445944		Exp 1	0.778984	0.446464	0.145157	0.327531	1.40531	1.39648	1.0857	1.09355	0.761656	0.31766	0.368997	0.39679
	Exp 2	1	0.541851	0.344902	0.396894	1.63327	1.44383	1.3984	1.01053	0.890246	0.54663	0.50677	0.401295			0.961714	0.349934	0.167259	0.512234	1.17539	0.956447	1.2076	0.81441	0.618794	0.486526	0.494521	0.887097
	Exp 3	1	0.381824	0.367928	0.590119	1.55522	1.23712	1.29505	1.47012	1.066	0.511861	0.457001	0.661877			0.742744	0.234783	0.396134	0.350484	1.21584	1.27082	0.707099	1.33024	0.781219	0.691544	0.352902	0.466338
																1.1775	0.288038	0.37988	0.512346	1.32899	0.931313	1.63768	0.521594	1.24024	0.346584	0.130682	0.574132
																0.791803	0.406109	0.29769	0.449913	1.7427	1.57622	1.17689	1.34841	0.948486	0.303657	0.259918	0.583838
																1.25054	0.396446	0.217435	0.529321	1.69646	1.49775	1.17856	1.0205	0.903045	0.78823	0.424542	0.244249
																1.05132	0.441088	0.297368	0.514845	0.68143	1.47219	1.23879	1.07286	0.544461	0.542297	0.481769	0.405302
																0.898585	0.151323	0.348309	0.743982	1.29937	1.19538	0.919563	1.21269	1.16207	0.225601	0.664546	0.36172
																1.10198	0.943411	0.331032	0.490835	1.72113	0.848455	0.855444	1.57073	0.744883	0.453959	0.271848	0.271786
																1.24483	0.237335	0.382334	0.229544	1.46167	1.53297	1.06261	0.887788	0.831092	0.342946	0.209708	0.268192
															Exp 2	0.774678	0.287291	0.243063	0.422214	1.37325	1.40556	0.60305	0.713789	0.911093	0.170911	0.334725	0.671211
																1.3807	0.778606	0.352491	0.780827	1.37291	1.11052	1.15559	0.542559	0.802002	0.409027	0.634616	0.410643
																0.947378	0.346298	0.445281	0.088563	2.35457	1.40242	1.22923	0.786847	0.616722	0.374181	0.888159	0.414544
																1.03078	0.311015	0.316647	0.231098	1.39979	2.23872	1.3807	0.931053	0.812028	0.370068	0.529209	0.36619
																1.11089	0.32873	0.24629	0.336903	1.45051	1.43721	1.83475	1.24686	1.14185	0.871836	0.431601	0.339045
																1.03515	0.706863	0.239464	0.291624	1.56704	1.46467	1.83204	1.49374	1.09256	0.695399	0.842666	0.371421
																0.647232	0.506312	0.378876	0.390117	1.72445	1.6962	1.0167	1.54884	0.57188	0.528111	0.266874	0.259496
																0.991862	0.752513	0.315106	0.3132	1.39069	1.32077	1.96596	1.02282	0.904948	0.436422	0.223798	0.246177
																1.14653	0.490649	0.552092	0.915314	2.03817	0.989719	1.47383	0.968781	1.34354	0.987945	0.454641	0.560753
																0.93481	0.910233	0.359709	0.199076	1.66129	1.37252	1.49215	0.850009	0.705835	0.622399	0.461411	0.373473
															Exp 3	1.17423	0.249231	0.356979	0.4916	1.57891	1.34718	1.27185	1.36799	0.927312	0.485981	0.489477	0.817027
																0.805532	0.20902	0.295945	0.676667	1.62144	0.723725	0.903848	1.45563	1.43966	0.765877	0.826515	0.598666
																0.979525	0.363929	0.403777	0.624729	1.5946	1.3335	1.58	1.66356	1.12213	1.20256	0.414333	0.489299
																1.10152	0.403565	0.497845	0.802771	1.11047	1.13306	1.60596	2.1204	0.779609	0.375927	0.376085	0.890818
																1.12634	0.429965	0.270908	0.660796	1.6011	1.297	1.44314	1.15535	0.899863	0.390869	0.424704	1.02219
																0.984968	0.433639	0.265282	0.767205	1.99938	1.5496	1.22554	2.02689	0.925302	0.369929	0.168127	0.525807
																1.10738	0.343548	0.2658	0.152084	1.59989	1.48181	1.67648	1.40417	1.18058	0.500232	0.5319	0.568549
																0.815726	0.344202	0.46707	0.798332	1.25067	0.936337	0.876156	1.24543	1.34212	0.636129	0.374419	1.07522
																0.824782	0.553155	0.159583	0.638321	1.6972	1.04015	0.945059	0.985931	1.04304	0.179453	0.407318	0.228387
																1.08	0.487984	0.696092	0.288682	1.49851	1.52887	1.4225	1.27585	1.00036	0.211655	0.557133	0.402803
Figure S3H	(for each experiment the average values are displayed from 10 cells below and raw data points from each experiment are displayed to the right)
AurB inhibition
BUB1/YFP-KNL1
		KNL1-WT 0min	KNL1-WT 2.5min	KNL1-WT 5min	KNL1-WT 30min	KNL1-DNT 0min	KNL1-DNT 2.5min	KNL1-DNT 5min	KNL1-DNT 30min	KNL1-DNT-PP1mid 0min	KNL1-DNT-PP1mid 2.5min	KNL1-DNT-PP1mid 5min	KNL1-DNT-PP1mid 30min			KNL1-WT 0min	KNL1-WT 2.5min	KNL1-WT 5min	KNL1-WT 30min	KNL1-DNT 0min	KNL1-DNT 2.5min	KNL1-DNT 5min	KNL1-DNT 30min	KNL1-DNT-PP1mid 0min	KNL1-DNT-PP1mid 2.5min	KNL1-DNT-PP1mid 5min	KNL1-DNT-PP1mid 30min
	Exp 1	1	0.408574	0.28644	0.350437	1.19863	1.0808	1.01662	0.992722	0.996229	0.348474	0.421145	0.394452		Exp 1	0.73196	0.437365	0.0949164	0.199531	0.95814	1.39531	0.761193	1.03291	1.08646	0.267132	0.405139	0.48456
	Exp 2	1	0.582393	0.461122	0.512781	2.58453	2.22593	2.02178	1.55699	1.4832	0.789259	0.771979	0.487517			0.98545	0.47255	0.236606	0.4564	0.949045	0.893986	1.25743	0.704381	0.762378	0.381307	0.519458	0.526796
	Exp 3	1	0.352767	0.315421	0.514847	1.78524	1.21441	1.1384	1.62861	1.19766	0.486679	0.461694	0.641424			1.11564	0.313275	0.274818	0.190876	1.04755	0.937624	0.753071	1.27156	0.917763	0.431201	0.448498	0.477353
																1.23659	0.278077	0.397434	0.315639	1.06357	0.813	1.40349	0.537847	1.27497	0.363262	0.155423	0.541753
																0.651019	0.55289	0.301621	0.346302	1.37089	1.28788	1.06477	1.48338	1.20827	0.295352	0.358958	0.412844
																1.16627	0.431577	0.18854	0.288722	1.59089	1.1559	1.13234	1.00491	1.15804	0.518567	0.493715	0.250333
																1.16194	0.499802	0.25896	0.465115	0.445226	1.31333	1.20873	0.892898	0.755443	0.353693	0.75919	0.453321
																1.0117	0.217759	0.465237	0.663975	1.4221	1.0575	0.903249	1.12585	1.34721	0.131233	0.676354	0.257387
																0.760513	0.703858	0.312215	0.372141	1.60944	0.590548	0.754144	1.39072	0.727435	0.502462	0.234271	0.278664
																1.17891	0.178591	0.334051	0.20567	1.52945	1.3629	0.9278	0.482768	0.724319	0.240536	0.160448	0.261514
															Exp 2	0.810795	0.332302	0.443807	0.913653	2.142	2.50887	0.813795	0.998107	1.49719	0.277417	0.499412	0.903866
																1.26582	0.859085	0.575385	0.699412	2.60209	2.19892	1.55334	0.675621	1.55734	0.497026	1.21403	0.358976
																1.01251	0.525856	0.800868	0.14947	3.5137	1.71943	1.7037	1.33365	1.26075	0.600833	1.43541	0.488658
																1.21195	0.517899	0.411662	0.358045	2.01517	2.94799	1.96431	1.5248	1.63249	0.703333	0.84952	0.482569
																0.915829	0.277113	0.381526	0.539561	2.62284	2.05869	2.36095	2.30232	1.85432	1.25143	0.516921	0.508704
																0.983304	0.493358	0.329148	0.305257	2.01411	1.97648	2.81658	2.21666	1.67712	1.1422	1.00226	0.526955
																0.841554	0.559268	0.390808	0.48926	2.31045	2.63145	1.76433	2.31141	1.18008	0.701697	0.515566	0.370203
																1.00574	0.554774	0.355636	0.434758	1.68416	2.28154	2.63292	1.324	1.2553	0.758018	0.420145	0.357571
																1.12081	0.761347	0.502271	0.989052	2.94287	2.1859	2.38424	1.68604	1.83782	1.23394	0.492266	0.504712
																0.831691	0.942923	0.420111	0.249342	3.99789	1.75001	2.22365	1.19726	1.07966	0.726704	0.774262	0.372955
															Exp 3	0.926026	0.323462	0.468	0.461851	1.97135	1.38143	1.25491	1.91887	0.842078	0.41047	0.58455	0.666953
																0.725656	0.282853	0.222839	0.785881	1.58088	1.02964	0.672675	1.64276	1.50623	0.709073	0.621439	0.611859
																0.68342	0.339528	0.423688	0.618357	1.16698	1.39022	1.41724	1.77286	1.40613	1.23086	0.572535	0.545284
																1.21124	0.565611	0.314417	0.817838	1.4142	1.46704	1.34952	1.97518	0.756809	0.404778	0.326169	1.38366
																1.30838	0.368815	0.258346	0.726539	2.11784	1.52684	1.18512	1.00326	1.1502	0.319702	0.474119	0.737585
																1.20647	0.312636	0.183439	0.818584	2.27298	1.34759	0.933634	2.36483	1.01515	0.312253	0.138637	0.550493
																1.05223	0.225429	0.277983	0.15478	2.03377	1.09899	1.59774	1.56595	1.34119	0.427026	0.579259	0.586901
																0.817257	0.254977	0.346587	0.315517	1.67481	0.958645	0.62661	1.65057	1.54891	0.678362	0.289574	0.796847
																0.61209	0.397302	0.102848	0.242405	1.87385	0.748073	0.991208	0.902234	1.26753	0.20622	0.438178	0.25348
																1.45723	0.457057	0.556067	0.206715	1.74573	1.19562	1.35534	1.48957	1.14232	0.168044	0.592479	0.281175

## Sheet: Figure S4
Figure S4A	(for each experiment the average values are displayed from 10 cells below and raw data points from each experiment are displayed to the right)
MPS1 inhibition
KNL1-pMELT/CenpC
		BUBR1-WT 0min	BUBR1-WT 2.5min	BUBR1-WT 5min	BUBR1-WT 30min	BUBR1-Long 0min	BUBR1-Long 2.5min	BUBR1-Long 5min	BUBR1-Long 30min					BUBR1-WT 0min	BUBR1-WT 2.5min	BUBR1-WT 5min	BUBR1-WT 30min	BUBR1-Long 0min	BUBR1-Long 2.5min	BUBR1-Long 5min	BUBR1-Long 30min
	Exp 1	1	0.237655	0.0858957	0.0234157	0.716217	0.319459	0.122306	0.0468648				Exp 1	0.780721	0.188421	0.0523195	0.025391	0.743885	0.172213	0.300276	0.0266888
	Exp 2	1	0.458655	0.17955	0.105148	1.18806	0.444994	0.31625	0.0951059					1.55034	0.148458	0.0677974	0.020409	0.699457	0.39054	0.111132	0.0370941
	Exp 3	1	0.332194	0.162749	0.058904	0.860144	0.530466	0.258307	0.101652					0.988209	0.222999	0.109341	0.012009	0.485033	0.310388	0.107184	0.128838
														0.728714	0.281696	0.082159	0.005469	0.665699	0.353038	0.0991359	0.0620734
														0.971925	0.209475	0.0467146	0.022734	0.809074	0.181246	0.214126	0.0439516
														0.883736	0.368902	0.113711	0.004442	0.754872	0.391199	0.12277	0.0384818
														1.14797	0.463442	0.0754628	0.021173	0.885826	0.219898	0.100335	0.016776
														1.10682	0.15915	0.250293	0.021158	0.630812	0.605852	0.071479	0.0287726
														0.768433	0.243137	0.0189456	0.100688	0.627996	0.190885	0.0776548	0.040022
														1.07314	0.0908666	0.0422132	0.000684	0.859514	0.379333	0.0189678	0.0459489
													Exp 2	0.585857	0.392094	0.0523886	0.030284	1.09298	0.539015	0.119448	0.126076
														1.24761	0.210737	0.441156	0.214219	1.29038	0.48372	0.0593642	0.0533505
														0.888029	0.727928	0.344073	0.026003	0.946729	0.477518	0.238781	0.05917
														1.51095	0.289184	0.0870632	0.068773	1.35652	0.366246	0.215688	0.0450747
														1.4907	0.140305	0.287525	0.20974	1.19879	0.547487	0.716103	0.0345858
														0.768142	0.64037	0.207184	0.02544	1.13747	0.201112	0.308785	0.0643489
														0.924531	0.254147	0.064019	0.146049	1.04097	0.87056	0.22459	0.0481848
														1.12337	0.860318	0.0745737	0.052281	1.33711	0.387304	0.13858	0.0710026
														0.824428	0.490595	0.0731756	0.245097	1.30482	0.380157	0.280599	0.0526484
														0.636388	0.580876	0.164337	0.033597	1.17481	0.196825	0.860558	0.396617
													Exp 3	0.852099	0.264128	0.125542	0.048325	0.634256	0.617938	0.162071	0.256534
														0.860923	0.495757	0.104343	0.037234	0.806559	0.722117	0.419738	0.0727953
														1.16832	0.551864	0.0801263	0.034243	0.816554	0.828194	0.340455	0.0420119
														1.36922	0.360245	0.133698	0.039157	0.753146	0.379348	0.111743	0.105596
														0.887331	0.296269	0.0864365	0.051575	0.770106	0.361083	0.166896	0.0761542
														1.4282	0.416866	0.0955349	0.080972	1.07358	0.410991	0.341835	0.0557801
														0.908307	0.234069	0.139594	0.067974	0.992221	0.478949	0.218033	0.194102
														0.962612	0.280909	0.2393	0.070049	0.930367	0.625316	0.271979	0.0949957
														0.635957	0.142913	0.375988	0.073443	0.969055	0.526427	0.191281	0.0734549
														0.927036	0.278919	0.246926	0.086068	0.855596	0.354292	0.359034	0.0450986
Figure S4B	(the cumulative mitotic exit is calculated from 50 cells)
		BUBR1-WT		BUBR1-Long
	Time (min)	Exp 1	Exp 2	Exp 1	Exp 2
	0	0	0	0	0
	4	0	0	0	0
	8	0	0	0	0
	12	2	0	2	0
	16	4	0	6	0
	20	10	6	12	0
	24	26	6	22	6
	28	44	16	36	8
	32	60	22	50	20
	36	80	34	62	34
	40	92	42	74	42
	44	94	50	78	60
	48	98	58	78	64
	52	98	64	82	70
	56	98	72	84	80
	60	98	84	84	80
	64	98	90	84	82
	68	98	90	88	84
	72	100	94	88	86
	76	100	98	88	86
	80	100	100	90	86
	84	100	100	90	88
	88	100	100	92	88
	92	100	100	92	88
	96	100	100	94	88
	100	100	100	94	90
	104	100	100	94	94
	108	100	100	94	94
	112	100	100	94	94
	116	100	100	94	94
	120	100	100	94	94
	124	100	100	94	94
	128	100	100	96	94
	132	100	100	96	94
	136	100	100	96	94
	140	100	100	96	96
	144	100	100	96	96
	148	100	100	96	96
	152	100	100	96	96
	156	100	100	96	96
	160	100	100	96	96
	164	100	100	96	96
	168	100	100	96	96
	172	100	100	96	96
	176	100	100	96	96
	180	100	100	96	96
	184	100	100	96	96
	188	100	100	96	96
	192	100	100	98	96
	196	100	100	98	96
	200	100	100	98	98
	204	100	100	98	98
	208	100	100	98	98
	212	100	100	98	98
	216	100	100	98	98
	220	100	100	98	98
	224	100	100	98	98
	228	100	100	98	98
	232	100	100	98	98
	236	100	100	98	98
	240	100	100	98	98
	244	100	100	98	98
	248	100	100	98	98
	252	100	100	98	98
	256	100	100	98	98
	260	100	100	98	98
	264	100	100	98	98
	268	100	100	100	98
	272	100	100	100	98
	276	100	100	100	98
	280	100	100	100	98
	284	100	100	100	98
	288	100	100	100	98
	292	100	100	100	98
	296	100	100	100	98
	300	100	100	100	98
	304	100	100	100	98
	308	100	100	100	98
	312	100	100	100	98
	316	100	100	100	98
	320	100	100	100	98
	324	100	100	100	98
	328	100	100	100	98
	332	100	100	100	98
	336	100	100	100	98
	340	100	100	100	98
	344	100	100	100	98
	348	100	100	100	98
	352	100	100	100	98
	356	100	100	100	98
	360	100	100	100	98
	364	100	100	100	98
	368	100	100	100	98
	372	100	100	100	98
	376	100	100	100	98
	380	100	100	100	98
	384	100	100	100	98
	388	100	100	100	98
	392	100	100	100	98
	396	100	100	100	98
	400	100	100	100	98
Figure S4C	(the cumulative mitotic exit is calculated from 50 cells)
		BUBR1-WT			BUBR1-Long
	Time (min)	Exp 1	Exp 2	Exp 3	Exp 1	Exp 2	Exp 3
	0	0	0	0	0	0	0
	4	0	0	0	0	0	0
	8	0	0	0	0	0	0
	12	0	0	0	0	0	0
	16	0	2	0	2	0	0
	20	0	2	0	2	0	0
	24	0	2	2	6	0	0
	28	4	4	2	6	4	2
	32	6	6	8	10	6	4
	36	10	6	10	10	6	8
	40	10	10	16	12	8	12
	44	10	16	18	14	12	20
	48	12	20	22	16	14	22
	52	12	20	36	16	18	24
	56	12	20	38	16	18	24
	60	12	22	38	18	20	30
	64	14	24	44	20	20	32
	68	14	28	44	22	22	32
	72	14	30	44	22	26	32
	76	18	34	44	22	26	32
	80	20	38	46	22	28	34
	84	22	40	48	22	28	36
	88	22	42	50	24	28	38
	92	24	42	52	24	30	38
	96	24	42	52	24	34	38
	100	24	44	54	24	34	38
	104	24	44	54	24	34	40
	108	24	44	54	24	34	42
	112	24	44	54	24	34	42
	116	24	44	56	26	34	42
	120	24	44	56	26	36	44
	124	24	44	56	26	36	44
	128	26	46	56	28	36	46
	132	26	46	56	32	36	48
	136	26	46	56	32	36	48
	140	26	46	56	32	38	48
	144	26	46	56	32	38	50
	148	28	46	60	32	38	50
	152	28	46	60	32	38	50
	156	28	46	60	32	38	50
	160	28	46	62	32	38	50
	164	30	46	62	32	38	50
	168	30	46	62	32	38	50
	172	30	46	62	34	38	50
	176	30	46	62	36	38	50
	180	32	46	62	36	38	50
	184	32	46	62	36	38	50
	188	32	46	62	36	38	52
	192	32	46	62	36	38	54
	196	32	46	62	36	38	54
	200	32	46	62	36	38	54
	204	34	46	62	36	38	56
	208	34	46	62	36	38	56
	212	34	46	62	38	38	56
	216	34	46	62	38	38	56
	220	34	46	62	38	38	56
	224	34	46	64	38	38	56
	228	34	46	64	38	38	56
	232	34	46	64	38	38	58
	236	34	46	64	38	38	58
	240	34	46	64	38	38	58
	244	36	48	64	40	38	58
	248	36	48	64	40	38	58
	252	36	48	64	42	38	58
	256	36	50	64	42	38	58
	260	36	52	64	42	38	58
	264	36	52	64	42	38	58
	268	36	54	64	42	38	58
	272	36	54	64	42	38	58
	276	36	54	64	42	38	58
	280	36	54	64	42	38	58
	284	36	54	64	42	38	58
	288	36	54	64	42	38	58
	292	36	54	64	42	38	58
	296	38	54	64	44	38	58
	300	38	54	64	44	38	58
	304	38	54	64	44	38	58
	308	38	54	64	44	38	58
	312	38	54	64	46	38	58
	316	38	54	64	46	38	60
	320	38	54	64	46	38	60
	324	40	54	64	46	38	60
	328	40	54	64	46	38	60
	332	42	54	64	46	38	60
	336	42	54	64	46	38	60
	340	42	54	66	46	38	60
	344	42	54	66	46	38	60
	348	42	56	66	46	38	60
	352	42	56	66	46	38	60
	356	42	56	66	46	38	60
	360	42	56	66	48	38	60
	364	42	56	66	48	38	60
	368	42	58	66	48	38	62
	372	42	58	66	50	38	64
	376	42	58	66	50	38	64
	380	44	58	66	50	38	64
	384	44	58	66	50	38	64
	388	44	58	66	50	38	64
	392	44	58	66	50	38	64
	396	46	58	66	50	38	64
	400	46	58	66	50	40	64
Figure S4D	(the cumulative mitotic exit is calculated from 50 cells)
				KNL1-WT + BUBR1-WT			KNL1-WT + BUBR1-Long			KNL1-DPP1 + BUBR1-WT			KNL1-DPP1 + BUBR1-Long
Please note:			Time (min)	Exp 1	Exp 2	Exp 3	Exp 1	Exp 2	Exp 3	Exp 1	Exp 2	Exp 3	Exp 1	Exp 2	Exp 3
			0	0	0	0	0	0	0	0	0	0	0	0	0
Data from Exp 1 and 2 also			4	0	0	0	0	0	0	0	0	0	0	0	0
included in Figure 3E			8	0	0	0	0	0	0	0	0	0	0	0	0
			12	2	0	0	0	0	0	0	0	0	0	2	0
			16	2	0	0	0	0	0	0	0	0	0	2	0
			20	4	0	0	0	0	0	0	0	0	0	2	0
			24	10	0	4	8	2	0	4	0	4	8	2	0
			28	24	0	6	26	8	2	10	2	4	18	4	0
			32	38	14	14	46	16	4	16	2	4	30	6	2
			36	46	18	22	56	26	12	26	6	6	36	8	6
			40	54	30	26	64	28	18	32	6	12	40	10	8
			44	58	38	28	66	30	20	34	8	12	44	14	8
			48	70	48	30	72	42	20	36	12	12	44	16	8
			52	70	52	32	72	54	24	42	12	12	44	16	10
			56	70	56	34	76	54	24	44	14	12	46	18	10
			60	70	62	34	78	54	24	44	16	12	48	20	10
			64	70	64	34	80	58	24	46	16	12	48	24	10
			68	72	66	36	82	60	24	46	16	12	50	24	10
			72	74	66	44	82	60	28	46	16	12	50	24	10
			76	74	66	44	82	62	28	48	16	12	50	24	12
			80	74	66	44	84	62	28	48	16	12	52	26	12
			84	74	68	46	84	64	28	48	18	12	52	30	12
			88	78	68	46	84	64	28	48	18	12	52	30	12
			92	82	68	48	86	64	28	48	18	12	54	30	16
			96	84	68	50	86	64	28	48	18	12	54	30	16
			100	84	68	50	86	64	28	48	18	12	54	30	16
			104	84	68	52	86	64	28	48	18	12	54	32	16
			108	84	68	52	86	66	28	48	18	12	54	36	18
			112	84	68	52	86	66	28	48	18	14	54	36	18
			116	84	68	52	86	66	28	48	18	14	54	36	18
			120	84	68	54	86	68	28	48	18	14	54	38	18
			124	88	70	54	86	68	28	48	18	14	54	38	18
			128	88	70	58	86	68	28	48	18	14	54	38	18
			132	88	70	58	86	68	28	48	18	16	54	38	18
			136	88	70	58	86	68	30	48	18	16	54	40	18
			140	88	70	60	86	68	30	48	18	16	54	40	18
			144	88	70	60	86	68	30	48	18	16	54	40	18
			148	90	70	60	86	68	30	48	20	16	56	40	18
			152	90	70	60	86	68	34	48	22	16	56	40	18
			156	90	70	60	86	70	34	48	22	16	56	40	18
			160	90	70	60	86	72	34	48	22	18	56	40	18
			164	90	70	60	86	74	34	48	22	18	58	40	18
			168	90	70	60	86	74	34	48	22	18	60	40	18
			172	90	70	60	86	74	36	50	22	18	60	40	18
			176	90	72	60	86	74	36	50	22	18	60	40	18
			180	90	72	60	86	74	38	52	22	18	60	42	18
			184	90	74	60	86	74	38	52	22	18	60	42	18
			188	90	74	60	86	74	40	52	22	18	60	42	18
			192	90	74	62	86	74	44	52	22	20	60	42	18
			196	90	74	62	86	74	44	52	24	20	62	42	18
			200	92	74	62	86	74	44	52	24	20	62	42	20
			204	92	74	62	86	74	46	52	24	20	62	44	22
			208	92	74	62	86	74	48	54	26	20	62	46	22
			212	92	74	64	86	76	48	54	26	20	62	46	22
			216	92	74	64	86	76	48	54	26	20	62	46	22
			220	92	74	64	86	76	50	54	26	22	62	46	22
			224	92	74	66	86	76	50	54	26	22	64	46	22
			228	92	74	66	88	76	50	54	26	22	66	46	22
			232	92	74	68	88	76	50	54	26	22	66	46	22
			236	92	74	68	88	76	50	56	26	22	66	46	22
			240	92	74	70	88	76	50	58	26	22	66	46	22
			244	92	74	72	88	76	52	58	26	24	66	46	22
			248	92	74	74	88	76	52	58	26	24	66	48	26
			252	92	74	74	88	76	52	58	26	24	66	48	26
			256	92	74	76	88	76	52	58	26	24	66	48	28
			260	92	74	76	88	76	54	58	26	24	66	48	28
			264	92	76	76	88	76	54	58	26	26	66	48	28
			268	92	76	76	88	78	54	58	26	26	66	48	28
			272	92	76	76	88	78	56	58	26	26	66	48	28
			276	92	76	78	88	78	56	60	26	26	66	48	28
			280	92	76	78	90	78	56	62	26	28	66	48	28
			284	92	76	82	90	78	56	62	26	28	66	48	28
			288	92	76	84	90	78	56	62	26	28	66	48	30
			292	92	76	84	90	80	56	62	26	28	66	48	30
			296	92	76	84	90	80	56	62	26	28	66	48	30
			300	92	76	84	90	80	56	62	26	28	68	48	32
			304	92	76	84	90	80	56	62	26	28	68	48	32
			308	92	76	84	90	80	56	62	26	30	68	48	34
			312	92	78	84	90	80	58	62	26	30	68	48	34
			316	92	78	84	90	80	58	62	28	30	68	48	34
			320	92	78	84	90	80	60	62	28	30	68	48	34
			324	92	78	84	90	80	60	62	28	30	68	48	34
			328	92	78	84	90	80	62	62	30	30	68	48	34
			332	92	78	84	90	80	62	62	30	30	68	50	34
			336	92	80	84	90	80	62	62	30	30	68	50	34
			340	92	80	84	90	80	62	66	30	30	68	50	36
			344	92	80	84	90	80	62	66	30	30	68	50	36
			348	92	82	84	90	80	62	66	30	30	68	50	36
			352	92	82	84	90	80	62	66	32	30	70	50	36
			356	92	82	84	90	80	62	66	32	32	70	50	36
			360	92	82	84	90	80	62	66	32	34	70	50	36
			364	92	82	84	90	80	62	66	32	34	70	50	36
			368	92	82	84	90	80	62	66	32	34	70	50	36
			372	92	82	84	90	80	62	66	34	34	70	50	36
			376	92	82	84	90	80	62	66	34	36	70	50	36
			380	92	82	84	90	80	62	66	34	36	70	50	36
			384	92	82	84	90	80	62	66	34	38	70	50	36
			388	92	82	84	90	80	64	66	34	40	70	50	36
			392	92	82	84	90	80	64	66	34	40	70	50	36
			396	92	82	84	90	80	64	66	34	40	70	50	36
			400	92	82	84	90	80	64	66	36	42	72	50	36
